# Supplementary material for: Replicating community dynamics reveals how initial composition shapes the functional outcomes of bacterial communities
Source: Nat Commun. 2025 Mar 31;16:3002. doi: 10.1038/s41467-025-57591-2 (PMC11958796; doi:10.1038/s41467-025-57591-2)
Supplement: Supplementary file 2 — Supplementary Code 1 [file 41467_2025_57591_MOESM2_ESM.txt]

\relax 
\babel@aux{english}{}
\@writefile{toc}{\contentsline {section}{Supplementary Figures}{2}}
\@writefile{lof}{\contentsline {figure}{\numberline {1}{\ignorespaces  \textbf  {Illustration of trajectories.} PCoA performed with the Jensen-Shannon divergence and projected on coordinates 1 and 2 (top), 1 and 3 (middle), and 2 and 3 (bottom), with the communities coloured by their starting position in the ordination space. Final replicates were split in different boxes for clarity.}}{2}}
\newlabel{fig:PCoA_starting}{{1}{2}}
\@writefile{lof}{\contentsline {figure}{\numberline {2}{\ignorespaces  \textbf  {Predicted final composition} of starting communities after rigid-body transformation against the composition of the replicates not used to find the transformation. The second Singular Value Decomposition component is used for the comparison.}}{3}}
\newlabel{fig:SVD}{{2}{3}}
\@writefile{lof}{\contentsline {figure}{\numberline {3}{\ignorespaces  \textbf  {History of communities.} PCoA performed with the Jensen-Shannon divergence and projected on coordinates 1 and 2 (top) and 1 and 3 (bottom), with the communities coloured by their location. Final replicates were split in different boxes for clarity.}}{4}}
\newlabel{fig:PCoA_location}{{3}{4}}
\citation{pascual-garcia_BellDescriptive_2019}
\@writefile{toc}{\contentsline {section}{Supplementary Text }{5}}
\@writefile{toc}{\contentsline {subsection}{Supplementary Note 1. Identification of classes and statistical significance}{5}}
\@writefile{lot}{\contentsline {table}{\numberline {1}{\ignorespaces  \textbf  {Classes statistics}. (Top) ANOSIM values obtained by subsetting and dividing the data into different groups. The term 'Parent' refers to each of the 275 starting communities and 'Children' to their four revived replicates. Therefore, 'Parent+Children' means each of the 275 groups comprising each parent and its children and 'Children' to the same classification excluding parents. (Bottom) Number of communities for starting and final classes.}}{5}}
\newlabel{tab:anosim}{{1}{5}}
\@writefile{lof}{\contentsline {figure}{\numberline {4}{\ignorespaces  \textbf  {Determination of number of community classes.} Communities were clustered according to their Jensen-Shannon distance using a partition-around-medoids clustering for an increasing number of clusters $k$ (x-axis), and the Calinski-Harabasz index computed to estimate the optimal clustering. (Left) Starting communities have an absolute maximum when communities are classified in 17 clusters. In previous work, we worked with the same communities defined by Operational Taxonomic Units finding a maximum at 6 clusters, which means that ASVs allow us to identify a higher variability. For consistency with previous work, here we also work with the classification in 6 clusters, which corresponds to the second maximum. (Right) Final communities have an absolute maximum when communities are classified in 2 clusters. Results are for replicate 1. The other three replicates are similar.}}{6}}
\newlabel{fig:Calinsky}{{4}{6}}
\@writefile{toc}{\contentsline {subsection}{Supplementary Note 2. Landscape transformation and equivalent classes }{7}}
\@writefile{lof}{\contentsline {figure}{\numberline {5}{\ignorespaces  \textbf  {Transformation of the compositional landscape. }Illustration showing an imaginary transformation in which a starting landscape can be transformed into one of four possible hypothetical final landscapes. (Left) Illustration of the compositional landscape from the perspective of the starting communities. Three attractors corresponding to three community classes are shown, with squares representing the starting communities. (Right) Four hypothetical final landscapes showing an increase/decrease in the number of attractors and the slope of the landscape with respect to the initial landscape. The trajectories of the initial communities depend on the initial positions relative to the final landscape. Our results are described by a scenario in which the number of attractors is reduced, with one of them (Final Class 1) being steep and Final Class 2 possibly flat.}}{7}}
\newlabel{fig:Landscapes}{{5}{7}}
\@writefile{lof}{\contentsline {figure}{\numberline {6}{\ignorespaces  \textbf  {Correspondence between starting and final classes. }PCoA of the starting- and final communities for one of the replicates showing the correspondence between the starting community and the two final community classes for components 1 and 2 (top) and 1 and 3 (bottom). We observed that the number of attractors was reduced and that the topography likely flattened because the points became more dispersed, especially for final class 2. A random subset (10\%) of the trajectories are shown using arrows.}}{8}}
\newlabel{fig:Trajectories}{{6}{8}}
\@writefile{lof}{\contentsline {figure}{\numberline {7}{\ignorespaces  \textbf  {Similarity between community classes. }Heatmap showing the mean Jensen-Shannon diversity between communities belonging to different classes (starting communities, labeled starting, and the four replicates of the final communities, labeled final). Starting community classes 1 and 4 cluster with the four replicates of final community classes 1. Final community class 2 also cluster together, with starting community class 2 being the more similar one. Starting community class 3 and 5 are the most dissimilar to any other class.}}{9}}
\newlabel{fig:HeatmapClasses}{{7}{9}}
\citation{pascual-garcia_BellDescriptive_2019}
\@writefile{toc}{\contentsline {subsection}{Supplementary Note 3. Relative abundances change of ASVs propensities' groups}{10}}
\@writefile{lof}{\contentsline {figure}{\numberline {8}{\ignorespaces  \textbf  {Change in the relative abundances of groups of ASVs.} Sum of the relative abundances of (a) ASVs belonging to the cosmopolitan group, (b) ASVs having a propensity to class 1 at the beginning of the experiment, and (c) having a propensity to class 1 at the end of the experiment. The figure compares this sum in starting vs. final experiments for each community (averaged accross replicates for final communities). Communities were coloured according to the type of trajectory in which they were classified. }}{10}}
\newlabel{fig:Propensities}{{8}{10}}
\@writefile{toc}{\contentsline {subsection}{Supplementary Note 4. Statistical analysis of metagenomics predictions}{11}}
\@writefile{lof}{\contentsline {figure}{\numberline {9}{\ignorespaces \textbf  {Example of statistical test for the analysis of metagenome pathways. }Rows indicate KEGG pathways found significant in the comparison between class 1 and class 2 of final communities (first replicate). The first column is the mean proportion of each class, the second column the difference in mean proportions and the third column the Benjamini-Hochberg corrected p-value (termed q-value) of a Welch's test. Only pathways with a difference larger than 0.1 are shown. Significant pathways found in the comparison between class 1 and class 2 for each replicate were used to create the heatmap shown in the Main Text.}}{11}}
\newlabel{fig:ExtErrBarFC1vsFC2}{{9}{11}}
\@writefile{lof}{\contentsline {figure}{\numberline {10}{\ignorespaces \textbf  {Example of statistical test for the analysis of metagenome pathways. }Rows indicate KEGG pathways found significant in the comparison between starting communities class 1 and final communities class 2 (first replicate). The first column is the mean proportion of each class, the second column the difference in mean proportions and the third column the Benjamini-Hochberg corrected p-value (termed q-value) of a Welch's test. Only pathways with a difference larger than 0.1 are shown. Significant pathways found in these comparisons were used to create the heatmap shown in Suppl. Fig \ref  {fig:MetagenomesSCandFC}.}}{12}}
\newlabel{fig:ExtErrBarFC1vsFC2-1}{{10}{12}}
\@writefile{lof}{\contentsline {figure}{\numberline {11}{\ignorespaces \textbf  {Metagenomic convergence. }Z-score of the difference in mean proportions of genes clustered in KEGG metabolic pathways between starting- and final community classes. The scaling of the Z-score was computed for each pathway (i.e. scaled by rows), and only pathways showing a significant difference are shown (Welch test corrected for multiple testing). Clustering of classes is similar to the compositional clustering shown in Fig. \ref  {fig:HeatmapClasses}, with starting classes 1 and 4 joining final class 1, while final class 2 cluster independently. Starting community classes 2 and 3 appear intermediate between both. Starting class 5 seems to be an outlier, with very significant pathways. This means that its communities are functionally very similar but note, however, that this class hosts the lowest number of communities (only 10).}}{13}}
\newlabel{fig:MetagenomesSCandFC}{{11}{13}}
\bibstyle{22_home_apascual_Nextcloud_Research_Papers_Bibliografias_Bst_files_plos2015}
\bibdata{17_home_apascual_Nextcloud_Research_Papers_Bibliografias_Paper_convergence,18_home_apascual_Nextcloud_Research_Papers_Bibliografias_Propios,19_home_apascual_Nextcloud_Research_Papers_Bibliografias_R_packages,20_home_apascual_Nextcloud_Research_Papers_Bibliografias_Ambizione_2018,21_home_apascual_Nextcloud_Research_Papers_Bibl___o_Marine_Additional_Paper_rK_zotero_Apr2022}
\bibcite{pascual-garcia_BellDescriptive_2019}{1}
\@writefile{toc}{\contentsline {section}{References}{14}}
\@writefile{toc}{\contentsline {subsection}{{\immediate \write \@auxout {\bibstyle{22_home_apascual_Nextcloud_Research_Papers_Bibliografias_Bst_files_plos2015}}} \begingroup \let 14\relax \let \let \let \let \@unexpandable@protect \edef \par }{14}}
