# Supplementary material for: Replicating community dynamics reveals how initial composition shapes the functional outcomes of bacterial communities
Source: Nat Commun. 2025 Mar 31;16:3002. doi: 10.1038/s41467-025-57591-2 (PMC11958796; doi:10.1038/s41467-025-57591-2)
Supplement: Supplementary file 5 — Source data [file 41467_2025_57591_MOESM5_ESM.zip]

Archive with 6 entries (6 files):
- 20241205_Functions_ALL.csv
- KEGGs_vs_samples.L3.biom
- README.md
- metadata_Time0D-7D-4M_May2022_wJSDpart-merged_ext.csv
- seqtable_readyforanalysis.biom
- taxa_wsp_readyforanalysis.csv
