# Supplementary material for: Replicating community dynamics reveals how initial composition shapes the functional outcomes of bacterial communities
Source: Nat Commun. 2025 Mar 31;16:3002. doi: 10.1038/s41467-025-57591-2 (PMC11958796; doi:10.1038/s41467-025-57591-2)
Supplement: Supplementary file 5 — Source data [file 41467_2025_57591_MOESM5_ESM.zip › 20241205_Functions_ALL.csv]

Community	Replicate	Plate	mgCO2.7	mgCO2.14	CPM7	CPM14	pgRPC.7	pgRPC.14	ATP1	ATP4	ATP7	ATP14	mG7	mG14	mN7	mN14	mX7	mX14	mP7	mP14
AE05	1	Core	0.143447611119366	0.083760671021462	114000	2.4E+04	1.25831237824006	3.49002795922756	7614.2	3736.8	3951.8	3620.2	17.2	2.4	4.4	5.2	5.6	5.6	539.2	298.8
AE100	1	Core	0.189768048336642	0.047033066710832	1.3E+05	9.5E+04	1.46879294378206	0.495084912745602	7472.6	10075.8	6299.6	8178.4	16.4	13.6	9.6	10	5.6	5.6	1017.6	524.8
AE101	1	Core	0.309026837176806	0.090431659032009	2.1E+05	4.6E+05	1.49288327138553	0.19506397547888	2397.2	3810.8	3028.8	4462.8	17.2	12.8	4.8	4.8	5.2	6	545.6	912.4
AE103	1	Core	0.212572256877092	0.093028799777825	8.0E+04	2.4E+05	2.65052689372933	0.385371995765638	13	10.2	8.4	4261.6	4.4	41.6	4	6	4.8	10	34	388.8
AE107	1	Core	0.263984233397141	0.096574387348945	8.4E+04	6.1E+04	3.15770614111413	1.59363675493308	11	3639	2423.6	1418.2	7.6	2.8	4.8	5.2	4.8	5.6	301.2	218.4
AE110	1	Core	0.175577278057536	0.059289110065882	9.1E+04	1.5E+05	1.9294206379949	0.390059934643957	5818	4105.8	5756.6	4805.2	20	11.2	7.6	6.8	6	8.8	1359.2	496.4
AE116	1	Core	0.076686501596171	0.071489060306895	1.6E+03	3.2E+04	47.9290634976066	2.22015715238805	1971.4	3459.4	3932	6597.4	8.4	7.2	4.4	5.2	6	5.6	163.2	170.8
AE12	1	Core	0.284891439204212	0.136414630406454	3.1E+04	4.7E+04	9.24972205208482	2.89014047471302	4305.2	5130.4	4937.2	2582.2	12.4	7.6	7.6	7.6	5.2	5.6	2904	709.2
AE121	1	Core	0.170120386861144	0.094789693875484	8.8E+04	9.0E+04	1.93318621433118	1.05088352411844	250.2	719.8	1126	3066	4.4	5.2	4	4.8	4.8	5.2	582	397.2
AE126	1	Core	0.112732770410482	0.072947385878243	2.5E+05	7.4E+05	0.45975844376216	0.098550913102192	5173.8	2882.8	1757.4	2364.2	6.8	8	4.4	5.2	5.6	6	37.2	54.8
AE155	1	Core	0.134126357006078	0.059924438926597	1.2E+05	1.2E+05	1.14637911971007	0.482483405206091	4094.4	5363	2269.6	4896	16	20.8	10	14.4	5.6	7.2	650.8	798
AE172	1	Core	0.20169904953743	0.075174744025896	2.3E+05	6.4E+05	0.868643624192206	0.116948886163497	3056	2969.4	4123.6	4162.4	11.2	10.4	4.4	5.2	5.6	6.8	815.2	614.4
AE148	1	Core	0.126334080194978	0.048113806477598	1.5E+04	2.9E+04	8.65301919143683	1.68230092579012	7465.8	5716.2	2507.8	1575.4	22	2.8	4.4	5.2	4.8	5.2	987.2	432
AE22	1	Core	0.15574216373037	0.063174621126025	1.1E+05	9.2E+04	1.45553424047074	0.686680664413311	295.6	9515	8375.2	10732.4	91.2	51.2	21.6	15.6	13.2	6	1030	628.8
AE23	1	Core	0.142257780988546	0.054976342132806	1.1E+05	9.9E+04	1.29797245427506	0.557569392827641	5956.4	13263.8	3932.8	3919.4	9.6	7.2	5.2	5.2	4.8	5.2	393.2	220
AE26	1	Core	0.200179022859919	0.080561245668932	2.2E+05	1.3E+05	0.894454972564428	0.601203325887549	4789.4	5208.8	4867	11239.6	12.4	10	4.8	5.2	6	6	144.8	300
AE27	1	Core	0.191230961603304	0.067239623465962	6.9E+04	4.1E+05	2.78762334698694	0.164239432012608	707.8	2741	1805.4	2535.4	4.4	5.6	4	6.4	4.8	5.2	49.6	93.2
AE50	1	Core	0.186866347497466	0.075927922002541	8.8E+03	2.1E+04	21.2348122156211	3.61561533345431	3433.6	6703.8	3586.4	3523	12.8	12.8	5.2	6	4.8	5.6	920.8	589.2
AE52	1	Core	0.210993783858467	0.090431659032009	2.3E+05	5.3E+04	0.912602871360152	1.69347676089904	17	12.2	11	9200	4	8	4.4	5.2	4.8	5.2	33.2	1625.2
AE75	1	Core	0.203227343831618	0.05203702685102	4.3E+04	7.1E+04	4.70433666276893	0.730857118694099	7669.4	4133.4	5136.6	7145.2	10.4	8.4	5.2	5.6	5.2	5.6	1121.2	1320
AE95	1	Core	0.253056825022305	0.059289110065881	3.4E+05	1.0E+05	0.739499780895105	0.583554232931903	2826.8	8637.6	8039.6	6648.2	8	97.6	6	70	6	10.8	1352.8	1635.2
AE97	1	Core	0.352463622145357	0.056796067135799	6.6E+04	2.4E+05	5.34035791129329	0.239645852893665	3865.8	3340.8	3733	8898.4	8	8	5.2	5.6	4.8	5.6	859.6	1001.2
AE98	1	Core	0.126334080194978	0.070051781556761	1.2E+05	2.6E+05	1.02377698699334	0.271308216718673	5691.2	7977	3246.4	4456.8	21.2	11.6	4.8	5.2	5.6	5.6	1027.2	640.4
BB01	1	Core	0.225506872215131	0.083760671021462	7.3E+04	1.4E+05	3.10615526467123	0.583291580929397	8824.4	7562.2	5195.8	11411.8	20	11.2	11.6	7.6	5.2	5.6	472	486
BB03	1	Core	0.192701952731943	0.065184378043765	5.9E+04	3.6E+05	3.24414061838287	0.180566144165553	3903.6	4588.2	6321.8	11102.8	16.4	13.2	4	5.2	7.2	7.6	444	443.2
BB100	1	Core	0.075927922002541	0.027756692779131	3.8E+03	3.4E+04	19.9810321059317	0.80688060404451	16.8	14.4	15.4	29	4.4	5.2	4	5.2	4.8	4.8	35.6	51.2
BB13	1	Core	0.262139923712523	0.069340976776981	7.4E+04	6.2E+04	3.52338607140487	1.12202227794468	4622.2	4924.2	2980.8	1415.6	4.4	5.6	4	4.8	4.8	5.6	43.6	181.2
BB19	1	Core	0.238996981544778	0.064509435294712	6.9E+04	2.2E+04	3.47379333640666	2.90583041868074	15.2	11.2	978.8	1916.6	4.4	5.2	17.6	5.2	5.2	5.2	37.6	52.4
BB22	1	Core	0.14950418165113	0.079775305590509	4.8E+05	2.6E+05	0.313820700359215	0.303097665617436	930	1124.4	1546.4	3522.4	4.4	5.2	4.4	5.2	4.8	5.2	530.8	345.2
BB27	1	Core	0.077450506252481	0.030022466618261	4.4E+03	6.8E+04	17.6023877846547	0.442809242157247	3356	4049	5487.8	5053.6	56	16.4	6.4	6	8.4	6.8	235.2	112.8
BB28	1	Core	0.075927922002541	0.023925460301172	4.4E+03	3.4E+03	17.2563459096683	7.03690008858009	327.2	2266.6	3068.4	3580.4	5.2	5.2	4.8	5.6	4.8	5.2	34.4	56.4
BB29	1	Core	0.067239623465962	0.028125493444494	1.4E+03	3.6E+03	48.0283024756871	7.8126370679149	304.6	8030.2	7617.4	9986.2	19.2	113.6	8	68.4	5.6	7.2	1143.2	1072.4
BB30	1	Core	0.178352314217001	0.057412131990149	7.3E+04	2.0E+05	2.45664344651517	0.280606705719203	18	15.6	13.2	24.8	4	4.8	4.4	5.2	4.8	5.2	32.8	52
BB31	1	Core	0.10779324874756	0.047571233527903	8.0E+02	2.7E+04	134.741560934449	1.74894240911407	7088.2	8512.2	4350.6	4653.2	13.2	12.4	6.4	6	7.6	6.4	1361.6	1063.2
BB32	1	Core	0.07076780168074	0.103011043274016	2.2E+03	3.6E+05	32.1671825821544	0.288223400319014	1263.2	5978	6362.2	7545.4	4.4	5.6	4.4	4.8	6.4	5.6	34.4	51.6
BB35	1	Core	0.128526348632388	0.056184762127287	2.7E+04	5.4E+04	4.7252334056025	1.04822317401655	396.4	8336.8	3884.4	3299.2	4.8	2.8	4.4	5.2	5.6	5.2	37.2	648.8
BB40	1	Core	0.061859750041833	0.029635942016124	3.0E+04	5.0E+04	2.0619916680611	0.58801472254214	1059.6	23609	9125.8	14531	18	13.6	12.4	14.8	5.2	5.6	579.6	580.8
BB42	1	Core	0.125248073288862	0.049212258109741	6.0E+04	5.0E+04	2.07364359749771	0.976433692653588	26.8	8491.4	4255.6	3118	5.2	6.4	13.2	8	5.6	5.6	103.6	78.4
BB52	1	Core	0.066549449207411	0.038537406525235	1.4E+04	3.1E+04	4.62148952829242	1.25939237010572	16.8	10.8	13.8	18.2	4	2.8	4.4	4.8	4.8	5.2	34	51.6
BB57	1	Core	0.098383074392191	0.036264460035967	6.0E+03	9.1E+04	16.3971790653652	0.397636623201389	502.4	1595.2	2363.2	1748.4	4.4	2.8	4.4	4.8	4.8	5.2	37.2	100
BB58	1	Core	0.07076780168074	0.084574562183018	3.8E+03	6.2E+03	18.6231057054578	13.6410584166157	9	21	16.8	21.6	4.4	5.2	4.4	4.8	5.2	5.2	35.6	52.8
BB60	1	Core	0.191230961603304	0.04338744546832	9.9E+04	1.9E+04	1.93553604861643	2.25976278480831	3472.2	6487.8	5088	6893	7.6	24	5.2	15.2	5.2	5.2	734	437.2
BB61	1	Core	0.076686501596171	0.030412596738481	3.6E+03	1.8E+03	21.3018059989363	16.895887076934	6481	6914.4	6888.4	9226.4	6.8	6.8	5.2	5.6	5.2	5.2	843.2	1064
BB63	1	Core	0.158288881279388	0.038074861771439	2.8E+04	6.0E+04	5.73510439418074	0.630378506149645	6949.4	11211.4	4556.4	6948	11.6	20.4	6.4	6.4	5.2	5.6	1680.8	700
BB66	1	Core	0.21735853929332	0.062514704081651	2.4E+05	3.9E+05	0.902651741251329	0.160954438933191	7925.2	13024.6	5251	4646.2	31.2	23.6	8	6	6	6	1341.6	841.6
BB88	1	Core	0.175577278057536	0.079775305590509	1.9E+05	6.4E+05	0.926040496084049	0.124843983709717	7907.6	7957	6005.2	6168.6	16	2.8	4.8	5.2	5.2	5.6	1137.6	742
BB96	1	Core	0.128526348632388	0.086219352778997	2.1E+04	3.6E+04	6.00590414170038	2.36866353788453	17.6	18	10.8	18.8	4.4	2.4	4	4.8	4.8	4.8	36.4	50.8
blank	1	Core	0.065864375046748	0.032418043344278	3.8E+03	2.1E+05	17.3327302754601	0.153640015849657	4978.4	17864.4	9329.2	6206.2	4.8	11.2	4	6.8	4.8	5.6	77.2	1092
CHE01	1	Core	0.191230961603304	0.078994884714655	5.2E+03	2.2E+03	36.7751849237123	35.9067657793886	16.4	9.4	11.2	15	4	4.4	4	4.8	4.8	5.2	32	46
CHE02	1	Core	0.071489060306895	0.023925460301172	3.2E+03	5.6E+03	22.3403313459047	4.27240362520934	16	19.8	11	11491.2	4.4	18	4	8.4	4.8	5.2	35.6	565.2
CHE03	1	Core	0.251267697413576	0.137569212953446	6.5E+05	4.5E+05	0.384671918881776	0.304491396532638	4476.6	4063	2358.8	1561	4.4	5.2	4.4	4.8	4.8	4.8	36.4	50
CHE04	1	Core	0.077450506252481	0.040427995579196	1.4E+03	2.2E+03	55.3217901803433	18.3763616269074	194.6	155.6	111.8	75.2	4	5.2	4	5.6	4.8	5.2	34	52.4
CHE05	1	Core	0.054976342132806	0.023597157169529	4.0E+02	3.2E+03	137.440855332014	7.37411161547764	3315	1209.6	820.4	631.2	4.4	5.2	10.8	8	4.8	5.2	45.2	60.8
CHE06	1	Core	0.091291511418705	0.028873628216416	2.4E+03	4.8E+03	38.0381297577936	6.01533921175334	4870.6	3775.8	4608.8	8779.4	11.2	18	4.4	5.2	5.2	5.2	1748	1598
CHE07	1	Core	0.082149777965105	0.049212258109741	5.8E+03	4.8E+05	14.1637548215699	0.103604753915244	3935.6	5862.4	2820	3760.4	7.2	24.4	4.4	20	6	7.2	70.4	165.2
CHE08	1	Core	0.192701952731943	0.044924025616158	2.0E+05	1.4E+05	0.986192183889164	0.316812592497588	168.2	1306.6	1713.6	4250.2	4.4	273.2	4	46.4	4.8	10.4	33.6	184
CHE09	1	Core	0.065184378043765	0.027029524415688	4.0E+02	2.8E+03	162.960945109411	9.65340157703151	413.4	223	141	114.4	5.6	5.2	4	5.2	4.8	5.2	36.4	54.4
CHE10	1	Core	0.066549449207411	0.024591884215302	3.6E+03	4.6E+03	18.4859581131697	5.3460617859352	4192	6118.2	7130.2	6744.8	17.6	13.6	14.8	15.2	5.6	8.8	990.8	984.8
CHE11	1	Core	0.074426944256345	0.065184378043765	2.4E+03	1.7E+05	31.011226773477	0.38434185167314	2584.8	3778	2143.8	5018	4.8	28.8	4.4	5.6	4.8	6.8	105.2	456
CHE12	1	Core	0.084574562183018	0.023925460301172	1.4E+03	1.4E+03	60.4104015592982	17.0896145008374	3711.6	6673.8	3756.4	5436.6	4.8	5.2	4.4	4.8	4.8	5.2	395.6	353.2
CHE13	1	Core	0.068635364219597	0.02138884208362	2.4E+03	1.6E+03	28.5980684248318	13.3680263022622	2774	9832.8	3073	4462.2	15.2	16.4	6	6.8	5.2	5.6	933.2	754.4
CHE14	1	Core	0.222221694281214	0.097475719515511	5.3E+04	1.8E+05	4.22474703956681	0.528037483832668	7005.4	2493.6	2840	8633.4	69.2	16.8	5.2	5.6	8.8	7.6	102	134.8
RDM01	1	Core	0.075174744025896	0.033665885335877	2.0E+03	3.6E+03	37.587372012948	9.35163481552139	3620	6000	5249.8	6534.8	19.2	2.8	7.6	8	7.2	8	776.8	501.6
SP01	1	Core	0.084574562183018	0.075927922002541	1.4E+03	2.1E+05	60.4104015592982	0.35747609229068	5648.8	8136.2	4221	3081	32.8	16.8	10.8	8.8	8.4	7.6	7274.8	2912.4
SP02	1	Core	0.15957338570199	0.052615637716222	6.1E+04	8.2E+05	2.61595714265557	0.064369510296333	5785	11366.8	5978.8	4885.8	12.8	8.8	7.6	8.8	5.6	5.6	1326.4	869.6
SP03	1	Core	0.212572256877092	0.073684499319844	9.7E+04	1.8E+05	2.20054096146058	0.413029704707643	3024	8342.6	4752.2	4279.2	39.2	44	12	20.4	6.8	7.2	1182	967.6
SP04	1	Core	0.20169904953743	0.078219959452921	1.3E+04	2.6E+05	15.7577382451118	0.306264524091313	6616.2	8718.8	4322.2	7649.2	16.4	20.4	8	10.4	6	7.2	1310	1291.6
SP05	1	Core	0.227162466490816	0.083760671021462	1.5E+05	5.9E+05	1.49252606104347	0.142208269985503	4592.2	9828.2	6959.8	5538.2	19.2	16	6.4	6.4	9.6	16.4	2137.2	980.4
SP06	1	Core	0.091291511418705	0.034516695648872	2.8E+03	5.5E+04	32.6041112209659	0.627576284524946	17.6	18.4	15.8	19.8	4.4	5.2	4.4	5.2	4.8	5.2	36	52.8
SP07	1	Core	0.195668276657676	0.075927922002541	3.9E+04	8.9E+04	4.99153766983868	0.856974288967725	3646	3036.6	4761.8	6444.6	6	6.8	4.4	5.2	5.2	5.2	581.2	844.4
SP08	1	Core	0.167438106531342	0.05437918248244	3.7E+05	5.9E+05	0.455986128897991	0.092544558343159	6334.6	6795.2	5240	7159.4	7.6	6.8	7.6	6.4	5.2	5.2	1178	666.4
SP09	1	Core	0.284891439204213	0.094789693875484	9.3E+04	1.1E+05	3.05677509875765	0.894242395051731	8692.6	11613.6	5055.6	7004.2	20.4	18.4	4.8	6.4	5.6	8.4	412.4	491.6
WYC14	1	Core	0.15957338570199	0.074426944256345	3.2E+03	2.2E+04	49.8666830318718	3.41408001175894	3984	6903.8	4393.4	3737.6	14.4	14	4.4	5.2	5.2	6.4	45.6	59.6
WYC15	1	Core	0.148278458570806	0.05437918248244	1.4E+04	9.3E+05	10.4421449697751	0.058674128703539	2381	1135.8	732.6	751.6	4.8	6	4.4	4.8	4.8	5.2	100.4	146.8
WYC41	1	Core	0.163471796549695	0.072215580629334	1.6E+05	6.5E+05	1.02169872843559	0.110522774149577	732.2	1652.8	716.6	13816	4.4	8.4	4	5.2	5.2	5.6	36.4	61.2
WYC42	1	Core	0.136414630406454	0.104905245095551	8.1E+04	9.8E+04	1.688299881268	1.07046168464848	8788.2	17183.2	5064.2	13337.6	15.6	10	4	6	4.8	5.2	38.8	51.6
WYD06	1	Core	0.153224993350925	0.057412131990149	2.4E+05	1.0E+05	0.645973833688553	0.570697137079016	337.2	1259.8	1082	661.2	4	4.8	4.4	4.8	4.8	4.8	36.4	52
WYD09	1	Core	0.311102147157608	0.115773284304022	9.2E+04	1.9E+05	3.38154507780009	0.606142849759278	201.2	4623.2	2910.2	1747.6	4	4.8	4.4	4.8	5.2	5.2	36	49.2
WYM02	1	Core	0.359337128672504	0.122030258135037	3.2E+05	1.7E+05	1.12715535970045	0.72378563543913	3029.6	9408	3773.4	7203.2	19.6	22.8	5.2	6	5.2	6.4	872	707.2
WYM21	1	Core	0.253056825022305	0.077450506252481	3.4E+04	1.0E+05	7.53145312566384	0.75635260012188	164.2	7802.2	2624.6	4560.6	13.2	9.2	6	6.8	4.4	5.6	556.4	398.8
WYM22	1	Core	0.242457970794152	0.08295241753745	5.2E+04	7.8E+04	4.6806558068369	1.06349253253141	148	428.2	4108.6	2625.4	4.4	7.2	4	4.8	4.8	5.2	32.4	282.4
WYM25	1	Core	0.237279853797046	0.089577635718919	1.3E+05	3.3E+06	1.88917081048603	0.02713815914897	262.4	1103	1781.6	923.8	4	2.8	5.2	5.2	4.8	5.2	36.4	52.4
WYM27	1	Core	0.262139923712523	0.126334080194978	1.1E+05	8.7E+04	2.47769304076108	1.4588230969397	5566.6	3034.2	3627.2	5260.8	12.8	8.4	6	6.4	5.2	6	463.2	626.4
WYM29	1	Core	0.171473028532337	0.080561245668932	5.6E+04	2.3E+05	3.06201836664887	0.349354924843588	5219.2	6650.8	4783	5986.8	7.2	8.8	4.8	5.6	4.8	5.6	853.2	810
WYM33	1	Core	0.21735853929332	0.076686501596171	3.2E+04	7.4E+05	6.87843478776328	0.103630407562393	2488.4	7387.4	2912.2	4989.8	76.8	61.2	66	54	11.6	10	554.4	506.8
WYM39	1	Core	0.198667236596302	0.087886980158684	2.0E+04	1.3E+05	9.9333618298151	0.700853111313266	6676	9118.2	7732	6709.4	22	23.2	4.8	5.2	5.2	6.4	1204	690.4
WYT11	1	Core	0.197163663575402	0.075927922002541	4.7E+04	3.0E+04	4.21289879434619	2.49762901324146	13.6	18.2	31.2	4458.4	4.4	2.8	4	5.2	4.8	5.6	36.4	807.6
WYT116	1	Core	0.162164817047516	0.067239623465962	1.4E+05	1.5E+05	1.19590573043891	0.45493655930962	252.8	149.6	102.8	72.2	4.4	4.8	4.4	5.2	4.4	4.8	37.2	53.2
WYT12	1	Core	0.181158695137043	0.078994884714655	6.4E+04	2.9E+05	2.81302321641371	0.274860420023156	8966.4	13875.4	4421.8	6292	16.4	10.8	4.8	5.2	6.8	6.4	1032.8	980.4
WYT18	1	Core	0.300824872010397	0.136414630406454	9.0E+04	1.2E+05	3.3424985778933	1.11449861443182	4547	4521.4	3178	2906.4	19.2	12.4	4.4	6	5.2	5.6	574.4	1157.2
WYT35	1	Core	0.263984233397141	0.112732770410482	8.1E+04	4.7E+04	3.27523862775609	2.37832848967261	4524.2	1652.8	3196.6	2846.4	24	35.6	4	4.8	5.6	6	102	174
WYT63	1	Core	0.256662487682047	0.087886980158684	1.5E+05	3.1E+05	1.68413705828115	0.281508584749147	4205.8	4488.6	4985.2	4711.4	14.8	12.8	5.6	6.4	8	8.4	891.2	682.8
WYT87	1	Core	0.275246303276288	0.093028799777825	7.0E+04	9.1E+04	3.94335678046258	1.02680794456761	740	204	4528.6	7411.8	95.6	69.2	31.6	26.8	6	5.6	650.8	737.6
WYT94	1	Core	0.144644568078843	0.052615637716222	2.6E+05	1.2E+05	0.560637860770709	0.449706305266856	1002.6	7547.4	9354.8	11137.4	189.6	42.8	8.8	8.8	8	5.2	1024.4	350.4
WYT95	1	Core	0.130745792398051	0.078219959452921	2.6E+04	1.9E+05	5.06766637201747	0.415621463618073	768.2	1217.2	1450.6	1535.6	20.8	2.8	4.4	5.2	4.8	5.2	440	444
WYT98	1	Core	0.242457970794152	0.085394114823349	1.1E+05	1.3E+05	2.30912353137287	0.671337380686708	96.6	7920.4	2721.4	2798.6	11.2	11.2	7.2	7.6	6	6	350	268.4
AE05	2	Core	0.179751573223242	0.392691815317036	1.8E+04	1.7E+05	10.0984029900698	2.3099518548061	2172.4	2509	4720.2	2856.4	20.4	12.8	5.6	4.4	4.8	4.8	3.2	152.8
AE100	2	Core	0.153224993350925	0.115773284304022	2.4E+05	8.3E+04	0.626430880420787	1.39822807130461	5242	7277.2	9588.4	7933.4	24.4	21.2	9.2	10	4.8	4.4	713.2	364.4
AE101	2	Core	0.034089385141791	0.444119809647119	1.9E+05	1.4E+05	0.176263625345351	3.14087559863592	4536.2	826.2	4548.2	4507.2	28.4	19.2	4.8	4	4.8	4.4	413.2	460
AE103	2	Core	0.093028799777825	0.373372031020393	8.2E+03	3.9E+04	11.3449755826616	9.52479670970391	7.8	7.4	12.4	15.4	4	3.6	4.8	4	4	4	58	32
AE107	2	Core	0.222221694281214	0.497293257837923	1.9E+05	2.5E+05	1.15982095136333	1.97495336710851	6.8	9.2	23.4	17	4	4	4.4	4	4	4	3.2	32.8
AE110	2	Core	0.182573706715886	0.311102147157608	2.0E+05	3.8E+05	0.894969150568067	0.810584020733736	4972.2	1139.2	9768	7035.8	26.4	17.2	6.4	6.4	5.2	7.2	712	504.4
AE116	2	Core	0.041888961762037	0.471567666058235	1.1E+04	3.6E+04	3.87860757055897	13.0267311065811	3078.6	959.2	5758	6255	12.4	6.4	4.8	4	4.8	4.4	194.8	85.2
AE12	2	Core	0.139899397987107	0.485738516540317	2.0E+05	1.6E+05	0.707992904793052	3.08209718616952	1951.4	5366	4815.6	3298.2	12.8	8	39.2	8	4.4	4.4	968	763.2
AE121	2	Core	0.176960891392885	0.539291485173069	3.0E+04	7.7E+04	5.93828494606998	6.96759024771407	151.2	1008.8	1681.8	1790.4	4.4	4	4.8	4.4	4.4	4.4	424.8	170.4
AE126	2	Core	0.087050299921766	0.029635942016124	3.4E+05	1.2E+05	0.252612594085218	0.242123709282058	2241.2	1820.8	2222	2883.8	10.4	9.6	5.6	4	5.2	4.8	61.2	36
AE155	2	Core	0.168775421694216	0.415272833220359	3.5E+04	2.3E+05	4.84986843948897	1.83911795048874	6244.8	2145.6	3639.2	4006	26	28	12	16.4	5.2	5.2	407.6	603.6
AE172	2	Core	0.065184378043765	0.468769528440454	1.4E+05	2.6E+05	0.469628083888794	1.79467660199255	2648.4	2163.8	3705.2	3479	11.2	10.4	4.8	4	4.8	4.8	440	363.6
AE148	2	Core	0.094789693875484	0.182573706715886	1.8E+04	4.8E+04	5.38577806110702	3.81953361330305	5662.8	4889.2	4907.6	1760.2	30.8	14	4.8	3.6	4.4	4.4	3.2	254
AE22	2	Core	0.137569212953446	0.343446420161938	7.3E+04	1.6E+05	1.87423995849381	2.11481785814001	177.4	15776.2	7100	8617.4	124	55.6	18.4	26.4	6.8	4.4	794.8	320.8
AE23	2	Core	0.110737885817054	0.378136507116429	3.6E+04	1.8E+05	3.04224961035864	2.05732593643324	4863.8	6486.2	5644	21416	10.8	6.4	5.2	4	4.4	4.4	268.4	122.4
AE26	2	Core	0.298799054402643	0.444119809647119	1.6E+05	2.2E+05	1.84671850681485	2.01323576449283	3972	2886.4	8681.4	4000.6	16.8	15.2	5.2	4.4	4.8	5.2	817.2	124.4
AE27	2	Core	0.038537406525235	0.267700769339995	1.4E+05	2.8E+05	0.27764702107518	0.958813643767891	84.4	1108.2	2173	2739.6	4.4	3.6	5.2	4	4.4	4.4	66	43.6
AE50	2	Core	0.104905245095551	0.380535037629639	4.4E+03	2.0E+04	23.8421011580797	19.026751881482	3980.2	4003.8	6707.4	3610.8	21.2	12	5.6	4.8	4.4	4.4	915.6	389.6
AE52	2	Core	0.223859957369667	0.433468894059228	1.1E+04	1.7E+05	19.9874961937202	2.53787408699782	10.6	7.2	13.4	18.6	4.4	3.6	4.8	4	5.6	4.4	56	32.8
AE75	2	Core	0.164786320378464	0.142257780988546	8.8E+04	1.3E+05	1.8640986468152	1.11662308468247	875.2	2141.6	10798.6	4802.2	14	18.4	5.2	4	4.4	4.4	1245.2	592
AE95	2	Core	0.170120386861144	0.20942374233518	7.7E+04	7.4E+04	2.20363195415989	2.83005057209702	3405	2073.6	10546.8	8620	9.2	10.8	6.8	8.4	5.2	6.4	853.2	914.8
AE97	2	Core	0.296783048371145	0.262139923712522	2.4E+05	5.3E+05	1.24908690391896	0.497041948639595	3927.6	3759.8	6943.8	5817.4	12	6	6	4.8	4.4	4.4	580	605.6
AE98	2	Core	0.207862104915466	0.49438627611425	3.2E+05	1.9E+05	0.645133783102004	2.56957523967905	5814.8	1767.4	7176.8	4355.4	10.8	7.6	5.6	5.2	4.4	4.8	535.6	247.6
BB01	2	Core	0.171473028532337	0.332409266281406	6.4E+04	2.1E+05	2.67926607081776	1.61520537551704	5182.4	4624.4	8079.6	7932.8	26.8	12.4	10	6.8	4.8	4.8	311.6	290.8
BB03	2	Core	0.069340976776981	0.357035366694984	2.9E+04	9.6E+04	2.37469098551305	3.72688274211883	3980.4	3350.6	11111.6	8597.8	28.4	26.4	4.8	4.4	6	5.2	424	205.6
BB100	2	Core	0.030806352714648	0.090431659032009	5.0E+04	3.8E+04	0.611237157036656	2.36732091706829	12.4	11.2	18.6	18.8	4	3.6	4.8	4	4.4	4.4	58	30.8
BB13	2	Core	0.087886980158684	0.265837839145701	8.0E+04	1.2E+05	1.10134060349228	2.13353000919503	371.4	3033.6	3732.4	3372.2	5.2	10.4	4.4	4	4.8	4.4	85.2	44
BB19	2	Core	0.181158695137043	0.368650801905238	1.2E+05	2.4E+04	1.50714388633147	15.2335042109603	7.8	8.4	12.4	18.6	4	3.6	4.8	4	4.4	4	56.8	31.6
BB22	2	Core	0.117832709250828	0.311102147157608	4.2E+04	1.2E+05	2.80554069644829	2.5088882835291	982	998.2	3112.8	3453	4.4	4	4.8	4.4	4.4	4.4	344.8	166.4
BB27	2	Core	0.045444785383742	0.150737161127726	2.6E+04	1.0E+05	1.73453379327259	1.48071867512501	2635.4	18541.2	5121.8	3958.4	76	42	5.6	4.8	6.4	6	190.4	55.6
BB28	2	Core	0.039949244469734	0.088729417431954	3.2E+03	2.8E+03	12.484138896792	31.6890776542694	205.2	3770.4	4437.8	4748.2	6.8	78.8	4.8	4	5.6	58	61.6	38.4
BB29	2	Core	0.028497798545096	0.049768180554492	1.8E+03	3.2E+03	15.832110302831	15.5525564232787	131	2679.2	3967.6	4856	36.4	4.4	5.6	4.4	4.8	4.4	61.6	32.4
BB30	2	Core	0.035382831756783	0.095679053566147	8.8E+03	7.0E+03	4.02077633599803	13.6684362237353	11	7.4	15.2	18.2	4	4	4.4	4	4.4	4	58	30.8
BB31	2	Core	0.030412596738481	0.039949244469734	7.4E+03	3.1E+04	4.10981037006502	1.2886853054753	5239.8	677.4	6797.6	6405.4	23.2	12.8	6.8	5.2	6	4.8	1238.4	630.4
BB32	2	Core	0.020786178690624	0.064509435294712	2.2E+03	2.0E+03	9.44826304119257	32.2547176473562	364	5146	5845	7430.8	4.4	3.6	4.4	4	5.2	4	60.4	31.6
BB35	2	Core	0.131865768589951	0.317388107047904	7.0E+04	7.4E+04	1.8784297519936	4.2659691807514	112.8	2893	3271.2	2882.6	4.4	19.2	4.8	4.4	4.4	4.4	3.2	34
BB40	2	Core	0.032009579761187	0.085394114823349	3.6E+04	4.9E+04	0.894122339697966	1.72862580614067	161.8	6529.4	15584.6	7996.8	28.8	12.4	20.8	18.4	5.2	4.4	632.8	271.6
BB42	2	Core	0.125248073288861	0.262139923712522	9.0E+04	2.1E+05	1.39474469141271	1.26882828515258	21.4	4439.4	4387.2	3211.6	4.4	3.6	7.6	5.2	4.4	4.4	61.6	31.2
BB52	2	Core	0.030412596738481	0.122030258135037	7.6E+03	1.7E+04	4.00165746558962	7.17825047853161	11.4	7.6	15.8	23.2	4	3.6	4.4	4	4.4	4	2.8	31.2
BB57	2	Core	0.059289110065881	0.125248073288861	7.7E+04	1.8E+04	0.766009173977795	7.11636780050349	193	2170	2207.2	2923.8	5.2	8.8	4.8	4.4	4	4.4	2.8	92.4
BB58	2	Core	0.027756692779131	0.079775305590509	4.4E+03	3.0E+03	6.30833926798434	26.5917685301697	7.4	12.4	14.4	20.4	4	3.6	4.4	4	4	4	62.4	30.8
BB60	2	Core	0.046499284240179	0.116799738545573	2.3E+04	2.0E+04	2.02170801044255	5.78216527453331	3961.4	3058.8	6087.8	5430.6	7.6	6.8	5.6	4.8	4	4.4	416.8	278.8
BB61	2	Core	0.057412131990149	0.132992614953895	2.4E+03	2.0E+03	23.9217216625621	66.4963074769477	2973.2	4408	15211.2	8733	9.2	6	5.6	4.4	4.4	4.4	1008.8	572
BB63	2	Core	0.120970970777383	0.151977423012697	3.6E+04	6.9E+04	3.32337831805997	2.20897417169617	3388.6	6370.2	6218	5167.8	28	17.6	7.6	5.6	5.2	4.4	514.4	645.2
BB66	2	Core	0.179751573223242	0.347934052298833	1.4E+05	2.2E+05	1.30066261377165	1.55327701919122	2623.8	6206.4	5946.2	4903.6	40.4	31.2	6.8	5.6	5.2	4.8	660.4	692
BB88	2	Core	0.148278458570806	0.410176336372219	1.1E+05	1.1E+06	1.37041089252131	0.356737116343902	1628	7584.4	9214	5270.4	21.2	13.2	4.8	4.4	4.8	4.4	2.8	423.6
BB96	2	Core	0.160865355533574	0.446811613715343	1.5E+05	1.5E+05	1.04322539256533	3.03540498447923	11.2	10	12	37	4.4	3.6	4.8	4	4.4	4	2.8	34.4
blank	2	Core	0.019905174801478	0.081352728573946	3.6E+03	2.2E+03	5.52921522263284	36.978512988157	1889	5531.8	12048.4	4013.8	5.2	4	4.8	4	4.4	4.4	93.2	49.2
BWd06	2	Core	0.162164817047516	0.275246303276288	7.8E+03	1.8E+03	20.7903611599379	152.914612931271	7.6	7	10.2	14823.6	4	31.6	4.4	4	4.4	4.4	58.8	34
BWd07	2	Core	0.047033066710832	0.089577635718919	6.0E+02	2.4E+03	78.3884445180537	37.3240148828829	7.8	9	13.2	13	4.4	4	4.8	4	4.4	4	59.2	32.4
BWd08	2	Core	0.088729417431955	0.223859957369667	1.4E+05	3.0E+05	0.626620179604199	0.753737230200898	514.6	2186.6	2471.4	1874.6	4.4	3.6	4.4	4	4.4	4	65.6	31.6
CHE01	2	Core	0.022950270551604	0.088729417431955	1.6E+03	2.4E+03	14.3439190947523	36.9705905966477	107.2	63.2	88.8	68	4	3.6	4.8	4	4.4	4	58	32
CHE02	2	Core	0.032830235075429	0.339000489212153	3.3E+04	5.7E+05	0.988862502271957	0.595364399740345	1402	937.8	939.4	670	4.4	4.4	10.4	8	4.4	4.4	87.6	42.4
CHE03	2	Core	0.044407563431503	0.145848677714662	2.6E+03	3.8E+03	17.0798320890397	38.3812309775427	6801.8	2278.6	7024.2	6554.8	17.2	19.2	4.8	4	4.8	4.8	1046.8	3187.6
CHE04	2	Core	0.020786178690624	0.028125493444494	3.4E+03	3.0E+03	6.1135819678305	9.37516448149788	4314	1284.2	5554.2	3377	14.4	15.2	5.6	8.4	5.6	5.6	98.4	57.2
CHE05	2	Core	0.039949244469734	0.127426830193124	2.2E+03	4.0E+03	18.1587474862428	31.8567075482811	40.8	1782	1683.8	1059	4.4	4	4.8	4	5.2	4.4	58.8	32.8
CHE06	2	Core	0.03947457672379	0.137569212953446	1.6E+03	3.0E+03	24.6716104523688	45.8564043178152	190.6	134.8	127.6	99.8	4	3.6	4.8	4	4.8	4.4	60	33.2
CHE07	2	Core	0.027756692779131	0.105861661553366	4.0E+03	3.4E+03	6.93917319478277	31.1357828098135	3422.2	5229.4	9804.4	6797	19.2	26.8	12.8	19.6	4.8	5.6	536.4	964
CHE08	2	Core	0.032009579761187	0.186866347497466	1.6E+03	1.9E+05	20.005987350742	1.01008836485117	1303.6	1508.2	3821.6	4050.2	6	6	5.6	5.6	4.4	4.4	166.8	165.2
CHE09	2	Core	0.044924025616158	0.078219959452921	7.2E+03	3.2E+03	6.23944800224416	24.4437373290379	6661.2	5425	5163.6	4689.6	5.6	4.4	4.8	4	4.4	4	318.8	253.6
CHE10	2	Core	0.049768180554492	0.107793248747559	9.0E+03	3.4E+03	5.52979783938797	31.7038966904587	2712	6409.4	6993.6	4761.8	27.6	22.4	7.2	7.2	5.2	4.8	1175.6	430
CHE11	2	Core	0.24072301122639	0.441439666343532	1.8E+05	3.9E+05	1.31399023595191	1.14362607861019	2168.8	1338	4309	6604.4	144	29.6	6	4.8	9.2	5.6	132	83.2
PH22	2	Core	0.045969864367814	0.078219959452921	2.2E+03	3.0E+03	20.8953928944608	26.0733198176404	4098.8	7385	6916.6	5013	27.6	20	8	8	6.4	5.2	2.8	294.4
SAC16	2	Core	0.026316133185822	0.123096187524072	2.4E+03	2.0E+03	10.9650554940925	61.5480937620362	2464	4332.2	5733.6	4345.2	60.4	25.2	10	10	9.6	6	1421.2	3114.4
SNG01	2	Core	0.119918300270058	0.300824872010397	2.3E+05	5.0E+05	0.511160700213374	0.606013037893628	6302.8	3250	8102.2	4260.2	15.2	14.4	7.2	9.2	4.4	4.8	758	442.4
SNG02	2	Core	0.189768048336642	0.509043994211934	1.0E+05	3.5E+05	1.83883767768064	1.45607549831789	3324.2	7100.4	5567.4	3563.6	82.8	64	15.6	26.4	6	4.8	1002.4	485.6
SP01	2	Core	0.147059965907464	0.415272833220359	8.2E+04	2.8E+05	1.78905068013946	1.47051286551118	8523.2	3270	5019.6	6749.2	29.2	51.2	9.6	14	5.6	6	597.6	989.2
SP02	2	Core	0.137569212953446	0.425601964795827	1.4E+05	3.0E+05	0.985452814852764	1.41396001593298	4838.8	6633.6	9111.4	5458.8	20.4	24.4	6.8	6.8	8.4	13.6	1068	934
SP03	2	Core	0.078994884714655	0.254855079045667	1.6E+04	7.1E+04	4.93718029466594	3.56939886618581	13.4	12.8	16.8	16.8	4	4	4.4	4	4.4	4	64.4	32.4
SP04	2	Core	0.179751573223242	0.405124894602253	5.9E+04	1.4E+05	3.04663683429223	2.82908445951294	2520	2338	3984.2	5294.8	6	6	4.8	4.4	4.8	4.4	422.4	342.4
SP05	2	Core	0.111732132242344	0.227162466490816	4.6E+05	3.7E+05	0.24438349134371	0.614617063016276	4335.6	11763.8	10120.2	5645	8.8	5.6	7.6	5.6	4.8	4.4	875.6	406
SP06	2	Core	0.185427506058649	0.457696052840754	9.0E+03	1.1E+05	20.6030562287387	4.23792641519216	3036	4851.4	9999.4	5644.4	42.8	18.8	6.4	4.8	5.6	5.6	578	253.6
WYC11	2	Core	0.168775421694217	0.512012537269626	5.0E+03	1.5E+04	33.7550843388433	35.0693518677826	3162.8	4389	8885.6	3340	20.8	22.4	5.2	5.2	5.2	5.2	70	39.2
WYC12	2	Core	0.123096187524072	0.306961483702687	8.1E+04	3.5E+05	1.51596290054276	0.874534141603097	2230	437.8	777.8	582.2	5.2	4	4.8	3.6	4.4	4	133.2	72.8
WYC38	2	Core	0.14950418165113	0.292780355482405	6.1E+04	3.0E+05	2.45895035610412	0.97075714682495	322	439.6	775.2	526.8	4.4	4	4.8	4	4.4	4.4	62	32.8
WYC39	2	Core	0.05378669334923	0.135267020296005	2.4E+05	2.4E+05	0.225615324451466	0.553465713158776	3853.6	9315.4	10811.8	13063.8	28	12.8	5.2	3.6	4.8	4.4	66	33.2
WYD03	2	Core	0.170120386861144	0.359337128672504	6.1E+04	3.8E+05	2.78885880100235	0.939197931710675	103.6	1022.8	726.4	496.6	4.4	4	4.8	4	4.4	4.4	60.4	32.8
WYD06	2	Core	0.218971012838307	0.520992730068329	8.5E+04	5.1E+05	2.58830984442444	1.02115392016529	79.4	3264.6	2579.6	1992.6	4.8	3.6	4.4	3.6	6	4.4	65.6	32
WYD11	2	Core	0.182573706715886	0.471567666058235	1.7E+05	3.6E+05	1.08159778860122	1.31502416636429	5196.2	2022.8	6741.6	5087	32	26	5.6	5.2	5.2	4.4	598.4	334.8
WYM18	2	Core	0.203227343831618	0.395156206418697	3.0E+04	1.4E+05	6.86578864296006	2.83469301591605	3199.2	2752.2	6267.2	5268.8	20.8	11.6	7.6	7.6	4.4	4.4	383.2	231.6
WYM19	2	Core	0.210993783858467	0.449515109287141	2.9E+04	2.9E+05	7.32617305064123	1.5268855614373	53	1401.8	6329.6	18809	4.8	4	4.8	4	4.8	4.4	62.8	34
WYM22	2	Core	0.253056825022305	0.460446622385935	1.1E+05	4.0E+05	2.22761289632311	1.16215704792008	75.6	1165.8	1185.2	581.6	4	3.6	8.4	4.4	4.8	4	3.2	33.6
WYM24	2	Core	0.30490605768929	0.748548455882664	1.1E+05	3.5E+05	2.6982836963654	2.11573899345015	6640.6	3412.2	5196.4	5850.4	19.2	9.2	6	6.4	4.8	4.8	309.2	444.4
WYM26	2	Core	0.168775421694217	0.454957298039698	9.0E+04	3.4E+05	1.87112440902679	1.33889728675603	4610.2	3439.8	5821.8	4938	8.4	12.8	5.2	4.8	4.8	4.4	522.4	597.6
WYM30	2	Core	0.200179022859919	0.400118265325469	2.0E+05	3.1E+05	0.997901410069387	1.29488111755815	3893.6	2363.8	4311.4	3690.6	143.6	133.6	57.6	77.6	9.6	7.6	213.6	310.4
WYM36	2	Core	0.167438106531342	0.43877115309417	6.1E+05	3.6E+05	0.275572920558496	1.22698868314925	2039.6	3181.2	8444.6	5870.8	19.2	21.2	4.8	4.4	4.8	4.8	789.6	419.6
WYT113	2	Core	0.207862104915466	0.417838053232652	8.8E+04	1.4E+05	2.37285507894367	3.04546686029629	8.2	8.4	10.6	8599.2	4	4.8	4.4	4	4	4.4	3.2	58.8
WYT114	2	Core	0.188313185951056	0.415272833220359	1.1E+05	3.0E+05	1.68437554517939	1.38516622154889	117.8	81.4	93.4	66.8	4	4	4.8	4	4.4	4	62.4	32.4
WYT115	2	Core	0.144644568078843	0.542385508565833	3.2E+05	6.1E+05	0.449765448006352	0.882788913681369	4612.2	3496	7718.2	7205.6	32	19.2	5.2	4	5.6	4.8	1039.2	657.2
WYT13	2	Core	0.277156282491685	0.695269220958567	2.0E+05	4.3E+05	1.35727856264292	1.60348067564245	881.6	3539	3723.4	3689.2	20.8	13.6	4.8	4	5.2	4.8	450.4	510
WYT32	2	Core	0.290793610923038	0.630837363785019	8.9E+04	2.7E+05	3.26001805967531	2.31415027067138	3091.4	379.6	4010.4	3392	26	40.4	4.4	4	4.4	4.4	103.2	95.2
WYT60	2	Core	0.101141519066184	0.444119809647119	9.4E+04	1.4E+05	1.07141439688754	3.17228435462228	3946.8	4459.4	6279.8	5287.2	20	16.8	6	6	6.8	6.4	527.6	532.4
WYT84	2	Core	0.157011816024935	0.436114239217167	8.3E+04	3.9E+04	1.89627797131565	11.1253632453359	469.6	1555.6	4345	6743	124	116.4	29.2	36	5.2	4.8	378	250.4
WYT91	2	Core	0.136414630406454	0.392691815317036	3.7E+04	6.2E+04	3.68688190287714	6.33373895672639	431.2	7199.6	11919.2	14497.8	416	52.8	9.2	12	6	4.8	484.8	129.2
WYT92	2	Core	0.028873628216416	0.251267697413576	4.2E+03	1.2E+04	6.87467338486096	20.5957129027522	670.4	2796.4	1329.4	1888.8	42.8	54.4	4.4	4	4.4	4	2.8	159.6
WYT95	2	Core	0.175577278057536	0.503144001533426	1.2E+05	4.0E+05	1.44865740971564	1.2737822823631	1670	3124.6	4350.2	3350.8	14	11.6	7.2	8	4.8	4.4	272.8	179.2
AE05	3	Core	0.740763596607097	0.452230327129953	3.4E+04	2.6E+05	21.9160827398549	1.7541905629556	#VALUE!	1419.8	1907.8	735.6	18.8	8.4	4.8	4.8	5.6	5.6	62.8	50.4
AE100	3	Core	0.606979865046108	0.425601964795827	1.8E+05	6.5E+04	3.44483464838881	6.50767530268848	#VALUE!	6959.8	10569.2	3665.4	40	12.8	11.2	8.4	6	5.6	159.2	314.8
AE101	3	Core	0.32376472401926	0.533141476988346	1.0E+05	1.5E+05	3.2311848704517	3.52606796949965	#VALUE!	#VALUE!	7863.4	4920.6	64	22.8	5.2	4.8	6	6.4	209.2	903.2
AE103	3	Core	0.5486117522928	0.52704197614186	1.3E+05	1.1E+05	4.21360792851613	4.87099793107079	#VALUE!	33.6	254.8	1216	279.2	473.6	22.8	127.6	5.6	6	57.2	291.2
AE107	3	Core	0.903412448360547	0.454957298039698	8.1E+04	2.7E+05	11.0984330265423	1.66529025636786	#VALUE!	24.8	211	4890.2	22	967.2	6	606	5.2	10	54	194.4
AE110	3	Core	0.662491138548994	0.290793610923038	1.3E+05	1.6E+05	5.29992910839195	1.80617149641638	#VALUE!	9871	6878.2	5500.2	44.4	18.8	8.8	7.6	8	10	100.8	302
AE116	3	Core	0.405124894602253	0.363972580667833	2.0E+04	2.0E+03	20.2562447301126	181.986290333916	#VALUE!	2603	4406.2	4701.4	28.8	10.8	7.6	6	5.6	5.6	58	107.2
AE12	3	Core	0.833875853468399	0.444119809647119	8.9E+04	3.5E+05	9.34838400749326	1.25457573346644	#VALUE!	4191.4	5527.2	3886.4	38.4	12	7.2	8.4	5.2	5.2	277.2	1484.8
AE121	3	Core	0.676918954893956	0.506087826086856	1.6E+04	7.7E+04	43.3922406983305	6.53860240422294	#VALUE!	449.6	477.2	2439.2	6	107.2	4.8	6	5.2	5.6	56.8	77.6
AE126	3	Core	0.482880221240214	0.402615993545744	6.7E+04	7.4E+05	7.16439497389042	0.544664493433095	#VALUE!	2423.6	2176.8	1795.8	15.6	6.4	4.8	4.4	6	5.6	53.6	49.6
AE155	3	Core	0.488608936671876	0.42041462819275	6.0E+04	2.5E+05	8.11642751946638	1.70761424936129	#VALUE!	6690.4	6165.4	3657.8	116.4	49.2	8.4	11.6	7.2	6.8	180.4	558.8
AE172	3	Core	0.42821278743033	0.345685008810387	6.8E+05	1.4E+05	0.632515195613487	2.44473132114842	#VALUE!	4027.2	1665.8	1708.4	44	9.6	4.4	4.8	5.6	5.6	120.4	328.4
AE198	3	Core	0.627388647008218	0.457696052840754	3.8E+03	2.3E+05	165.102275528478	1.98308515095647	#VALUE!	6278.4	5369	4678.2	228	46.8	4.8	4.8	7.6	5.2	396	798
AE22	3	Core	0.717757688917107	0.392691815317036	6.8E+03	7.9E+04	105.552601311339	4.99607907528036	#VALUE!	17648	5378.4	7882.6	36.8	3013.2	8.8	34	6	6.8	53.2	190.8
AE23	3	Core	0.603625352885196	0.368650801905239	1.4E+05	2.6E+05	4.36145486188725	1.42887907715209	#VALUE!	11823.8	6687.4	4530.6	47.2	10	5.2	5.6	5.2	5.2	132.8	245.2
AE26	3	Core	0.623953485050348	0.441439666343532	2.7E+05	5.3E+05	2.34216773667548	0.8351109843805	#VALUE!	4281	2905.6	4771	16.8	27.6	4.8	9.6	6.4	7.2	58	305.2
AE27	3	Core	0.500212489218731	0.441439666343532	2.8E+05	3.4E+04	1.77506206252211	12.9835195983392	#VALUE!	2802.4	2889	1001.4	7.2	6	5.2	4.8	5.2	5.2	54	72
AE50	3	Core	0.570808007123723	0.433468894059228	2.5E+04	1.4E+04	22.8323202849489	30.9620638613734	#VALUE!	7233	6895	5234.6	93.2	48.4	5.6	5.6	5.6	6.4	149.2	394.4
AE52	3	Core	0.764294105414124	0.480034019635592	1.7E+05	2.0E+05	4.40769380284962	2.45919067436266	#VALUE!	20.2	20.8	553	5.2	24.8	4.4	31.2	8.4	5.2	52.8	113.2
AE75	3	Core	0.446811613715343	0.395156206418697	4.6E+04	3.0E+04	9.71329595033355	12.9985594216677	#VALUE!	9516	10774	1955.2	46.4	26.8	5.2	4.8	6.4	5.6	138.8	93.6
AE95	3	Core	0.441439666343532	0.441439666343532	7.9E+04	3.4E+04	5.61628074228412	12.9075925831442	#VALUE!	8831.6	8791.8	1578.8	101.6	7.6	6	5.2	7.2	6	141.6	278.8
AE97	3	Core	0.58051517053503	0.457696052840754	5.2E+05	6.7E+05	1.11380500870113	0.680892670099306	#VALUE!	6269.4	8671.6	1129.4	26	5.2	5.6	4.4	5.2	5.6	162.8	78
AE98	3	Core	0.551744036046645	0.817110882166571	4.7E+05	8.2E+04	1.17542402225531	9.94052168085853	#VALUE!	5428.6	5578.2	2874	66.8	6.8	4.8	4.8	5.6	5.6	180.8	230.4
BB01	3	Core	1.12648074164183	0.410176336372219	2.1E+04	1.2E+05	52.6392869926091	3.40678020242707	#VALUE!	8025.8	12499.2	9965.6	123.2	33.2	38	18.8	20	6.8	114.8	452.4
BB03	3	Core	0.56121791597043	0.354744207751815	1.8E+05	9.0E+04	3.05674246171258	3.95919874723008	#VALUE!	11153	10221.2	7471.8	28	32.4	4.8	5.6	6.4	7.2	72.8	181.6
BB100	3	Core	0.28294330679885	0.167438106531342	3.4E+04	1.1E+05	8.32186196467205	1.53051285677644	#VALUE!	29.8	8336.2	3590.6	8	6	6	5.2	5.2	5.6	51.2	61.2
BB13	3	Core	0.567598344609961	0.433468894059228	7.1E+04	3.7E+05	8.03963660920624	1.18111415274994	#VALUE!	#VALUE!	852	160	8.4	8.4	6	11.2	5.6	6.4	54	182
BB19	3	Core	0.603625352885196	0.530085428943609	3.0E+04	6.9E+04	19.8560971343814	7.70473007185479	#VALUE!	#VALUE!	4841.8	28265.2	98.4	37.2	5.6	24	10	6.8	60.4	78
BB22	3	Core	0.449515109287141	0.317388107047904	1.4E+05	2.8E+05	3.24325475676148	1.13110515697756	#VALUE!	587.4	1738.8	2054.2	6.4	6	4.8	5.6	5.2	5.2	65.6	92.4
BB27	3	Core	0.350193580207328	0.150737161127726	1.8E+04	1.1E+05	19.2414055058972	1.34107794597621	#VALUE!	2193.2	3411.8	3292	63.2	36.8	6.4	6.8	7.2	8	53.2	65.2
BB28	3	Core	0.717757688917107	0.433468894059228	6.0E+02	1.3E+04	1196.26281486185	33.8647573483772	#VALUE!	5711.4	1156.8	3020.4	16.4	37.2	9.2	16.4	5.6	5.2	56.8	320
BB29	3	Core	0.423002588553338	0.617123696081003	4.6E+05	4.2E+05	0.92398992694045	1.46654870741683	#VALUE!	17380	3420.2	4987.2	74.8	47.6	8	25.6	6.4	10.8	55.2	86
BB30	3	Core	0.548611752292799	0.371006025545099	1.9E+04	2.5E+04	29.1814761857872	14.840241021804	#VALUE!	28.8	27.2	1779.8	5.6	131.2	4.4	29.2	5.2	6.4	50.8	92.8
BB31	3	Core	0.488608936671876	0.402615993545744	9.4E+03	1.6E+03	51.9796741140294	251.63499596609	#VALUE!	12971	10512.4	2719.2	28.8	11.2	5.6	6	5.6	5.2	150.4	181.6
BB32	3	Core	0.788356411337092	0.402615993545744	2.2E+03	3.1E+05	358.343823335042	1.2896092041824	#VALUE!	#VALUE!	4565	4638	6.8	5.2	4.4	4.8	5.2	5.6	50	47.6
BB35	3	Core	0.648285405316726	0.357035366694984	9.9E+04	1.1E+05	6.54833742744168	3.15960501499986	#VALUE!	2102	4473.6	2329	12	92.8	5.6	22.8	5.6	7.6	52.8	77.6
BB40	3	Core	0.925970206178335	0.319503534112431	6.5E+04	8.7E+04	14.3339041204077	3.66403135450035	#VALUE!	2900.8	7618	8138.4	28	10.4	13.2	6	5.6	5.6	104.4	427.6
BB42	3	Core	0.405124894602252	0.28294330679885	5.5E+04	2.9E+05	7.39279004748636	0.992783532627542	#VALUE!	33	7991.4	1780.6	58.4	150.8	10.4	25.6	6	7.6	60.4	574.8
BB52	3	Core	0.359337128672504	0.564401658188851	9.4E+03	2.6E+04	38.2273541140962	21.5420480224752	#VALUE!	33.2	195.4	627.8	13.6	35.2	10.4	32.4	5.2	6	54.8	78.4
BB57	3	Core	0.79241900534721	0.242457970794152	1.7E+04	5.1E+04	46.6128826674829	4.71708114385509	#VALUE!	5147.4	4006.2	842.4	8.4	73.6	5.2	22.4	5.2	5.6	60.4	110.8
BB58	3	Core	0.373372031020394	0.382944469763175	1.5E+04	1.9E+04	24.2449370792463	19.945024466832	#VALUE!	33.2	6746.2	9213.6	46	25.2	4.8	15.2	5.2	6.8	54.4	71.2
BB60	3	Core	0.58051517053503	0.275246303276288	7.3E+04	9.9E+04	7.9089260290876	2.76907749774938	#VALUE!	5647	5764.2	2570.6	18.8	8.8	4.8	5.6	5.2	5.6	181.6	259.6
BB61	3	Core	0.302860530120564	0.613729004382607	6.0E+02	1.2E+03	504.767550200939	511.440836985506	#VALUE!	7866.6	13103.8	15626.6	9.2	10	4.8	14.8	5.2	5.2	71.6	163.6
BB63	3	Core	0.485738516540317	0.410176336372219	2.6E+04	1.0E+05	18.5396380358899	4.02923709599429	#VALUE!	3710.8	7509.4	4705.6	25.2	15.6	5.6	6	5.6	5.2	185.6	1142.4
BB66	3	Core	0.729195516021962	0.410176336372219	3.2E+05	3.2E+05	2.28731341286688	1.29638538676428	#VALUE!	8218.6	5604.8	6193.2	102	54.8	8.4	8.8	6.4	6	224	947.6
BB88	3	Core	0.512012537269625	0.423002588553338	2.2E+04	3.0E+05	22.8577025566797	1.42713423938373	#VALUE!	9509	7683.2	2308.2	45.2	13.2	4.8	4.8	5.6	5.2	242.4	162.4
BB96	3	Core	0.721555880578558	0.357035366694984	4.3E+04	1.2E+05	16.7803693157804	2.88396903630843	#VALUE!	19.2	19.8	4062.4	6	13.6	4.8	12	5.2	2.8	51.6	79.6
blank	3	Core	0.336793087898107	0.265837839145701	4.4E+03	1.6E+04	76.5438836132061	16.409743157142	#VALUE!	17055.8	9448.4	5756.2	34.4	24.8	7.2	8.4	8.4	7.2	65.2	219.2
CHE01	3	Core	0.397631679690469	0.444119809647119	1.4E+03	8.8E+03	284.022628350335	50.4681601871726	#VALUE!	#VALUE!	886.4	197.8	78.8	21.2	4.4	30	5.2	5.6	51.6	134.8
CHE02	3	Core	0.225506872215131	0.468769528440454	1.4E+03	2.4E+03	161.076337296522	195.320636850189	#VALUE!	16.4	26.8	8219.2	6.4	123.6	4.8	7.6	5.2	6.8	54	1893.6
CHE03	3	Core	0.706449221202085	0.387796158996395	4.1E+04	4.2E+05	17.1468257573322	0.920693634844244	#VALUE!	#VALUE!	5991.6	4038	5.6	5.2	4.8	4.8	5.6	5.6	51.2	46.4
CHE04	3	Core	0.21415918881421	0.46320903755647	3.0E+03	3.0E+04	71.3863962714033	15.3380476012076	#VALUE!	124.6	1474.4	1289	21.6	94.4	6	29.2	5.2	6	53.2	468.4
CHE05	3	Core	0.916899163220126	0.347934052298833	4.0E+03	9.0E+03	229.224790805032	38.6593391443148	#VALUE!	2055.6	1596.6	2680.4	10	7.6	23.2	9.6	6	5.2	75.2	208.4
CHE06	3	Core	0.482880221240215	0.290793610923038	1.8E+03	4.6E+03	268.266789577897	63.2160023745735	#VALUE!	6948.6	7431.8	4154.8	106	40	4.8	5.2	6	6	183.2	556.4
CHE07	3	Core	0.263984233397141	0.5454922537071	5.9E+04	3.8E+04	4.44417901341988	14.2799019295052	#VALUE!	5659.6	4665.8	835.4	23.6	6.4	5.2	5.6	6.8	6	58	54
CHE08	3	Core	0.717757688917107	0.436114239217168	1.4E+03	5.0E+03	512.684063512219	87.2228478434336	#VALUE!	2692.2	2497	7678.8	7.2	600.8	4.8	33.6	5.6	6	54.4	106
CHE09	3	Core	1.09535895977822	0.506087826086855	1.8E+03	2.4E+04	608.532755432347	20.9127200862337	#VALUE!	112.8	138.8	2991.4	5.6	50.8	4.4	61.2	5.2	5.2	52.8	258
CHE10	3	Core	0.61034773812934	0.352463622145357	2.4E+03	2.4E+03	254.311557553892	146.859842560565	#VALUE!	8864.8	6572.2	3980.8	20.8	10	13.2	13.6	5.6	5.6	85.2	272
CHE11	3	Core	0.21415918881421	0.436114239217168	8.0E+02	4.0E+02	267.698986017762	1090.28559804292	#VALUE!	4170.4	3902.8	3624	14.8	69.2	6	53.6	5.2	6.8	67.2	656.8
CHE12	3	Core	0.256662487682046	0.38536483353606	4.0E+02	3.0E+04	641.656219205116	13.0190822140561	#VALUE!	#VALUE!	8871.2	4260.6	12.8	7.6	4.4	4.4	5.6	5.2	180.8	478
CHE13	3	Core	0.567598344609961	0.292780355482404	3.0E+03	1.4E+05	189.19944820332	2.13708288673288	#VALUE!	3851	6069.4	5930.4	111.2	76.4	6	7.2	8	6.8	132	289.2
CHE14	3	Core	0.733037026059653	0.430835086995646	1.8E+05	4.2E+05	4.03654750032848	1.02142031056341	#VALUE!	3342.4	1921.6	3445.8	54.4	65.6	6.8	20	6	8.4	124.8	181.2
RDM01	3	Core	0.713973870503315	0.415272833220359	1.6E+03	1.4E+03	446.233669064572	296.623452300256	#VALUE!	7110.8	7550	1651.8	39.6	11.2	9.2	6	6.4	5.2	165.6	256.4
SP01	3	Core	0.309026837176806	0.5486117522928	2.6E+03	3.3E+04	118.856475837233	16.5244503702651	#VALUE!	13437.2	8062.2	6461.2	122.8	100	16.8	15.6	10.4	11.2	159.6	1853.6
SP02	3	Core	0.441439666343532	0.330232787143317	7.1E+05	1.1E+06	0.623150291281101	0.313790181626109	#VALUE!	3325	3990.8	2153.2	33.2	18.8	10	7.6	5.2	5.6	112.8	104.8
SP03	3	Core	0.630837363785018	0.306961483702687	1.2E+05	4.0E+05	5.24823097990864	0.770872636119254	#VALUE!	10597.6	8365	5958.6	183.2	51.2	5.2	5.6	6.8	6.8	225.2	776.4
SP04	3	Core	0.687886818812033	0.330232787143317	7.5E+04	2.1E+05	9.1718242508271	1.57253708163484	#VALUE!	3785.2	4289.6	3195.4	19.2	20	10.8	12	6.4	6.4	81.2	389.2
SP05	3	Core	0.497293257837922	0.407644998774841	4.5E+05	5.4E+04	1.10020632265027	7.57704458689296	#VALUE!	9418.8	5225	4906.4	28	18.4	6	5.6	7.2	6.8	216.4	1174.4
SP06	3	Core	0.46320903755647	0.254855079045667	5.5E+04	7.7E+04	8.39146807167517	3.29270127965978	#VALUE!	26.6	27.6	435.2	5.6	142.4	4.4	16.8	4.8	6	52.8	82
SP07	3	Core	0.6447684277246	0.410176336372219	2.6E+05	1.2E+05	2.47606923089324	3.32935337964463	#VALUE!	7002.2	6624.6	7122	34	15.2	5.2	7.6	5.6	5.6	102.8	692
SP08	3	Core	0.417838053232652	0.313187442720945	7.0E+05	2.0E+02	0.593688623518971	1565.93721360473	#VALUE!	10492.8	6338.4	5935	22	9.2	5.2	6	5.6	5.2	135.2	592
SP09	3	Core	0.49149151279907	0.446811613715343	7.3E+04	3.5E+04	6.75125704394327	12.7660461061527	#VALUE!	5472.2	7747.8	1404.8	142.8	14.4	5.6	5.2	6.8	6	146.4	112.4
WYC14	3	Core	0.744648723533104	0.503144001533426	5.6E+03	4.4E+04	132.972986345197	11.5400000351703	#VALUE!	4854.8	4201.8	3310	14.4	20	4.8	8	5.6	6.8	52.8	60.4
WYC15	3	Core	0.833875853468399	0.341218256802896	2.4E+04	1.6E+05	35.3337226045932	2.09079814217461	#VALUE!	2931	853.2	1757.8	19.6	10	4.4	5.6	5.2	5.2	97.6	980.4
WYC41	3	Core	0.471567666058235	0.336793087898107	1.8E+05	1.8E+05	2.66422410202393	1.82444793010892	#VALUE!	2802	9688	1046.4	8	26.8	4.8	21.6	6	5.2	53.2	80.8
WYC42	3	Core	0.345685008810387	0.485738516540317	8.2E+03	1.1E+05	42.1567083915106	4.26086418017822	#VALUE!	#VALUE!	6949.6	9511.6	29.6	14	8.4	6.8	5.6	5.6	60.4	78
WYD06	3	Core	0.542385508565833	0.336793087898107	7.3E+04	1.7E+05	7.38944834558355	1.93337019459304	#VALUE!	4583.2	3250.4	478.4	12	40	8	23.6	9.6	5.6	56.4	75.2
WYD09	3	Core	0.825462815866916	0.50021248921873	1.5E+04	1.6E+05	53.6014815497997	3.09154814103047	#VALUE!	195.6	8576.2	724.6	14.4	46.4	6	20.8	6.8	6.4	56.4	80.8
WYM02	3	Core	0.623953485050348	0.530085428943609	1.1E+05	1.7E+05	5.46369076226224	3.14404169005699	#VALUE!	#VALUE!	9523.2	6021.2	133.2	77.2	5.2	6.4	7.2	7.2	154	357.2
WYM21	3	Core	0.921426671833278	0.436114239217168	2.5E+04	2.8E+04	36.5645504695745	15.8012405513467	#VALUE!	12656.4	11184.6	8923.2	76	14	5.2	6	5.6	5.6	131.6	396
WYM22	3	Core	0.748548455882663	0.433468894059228	6.0E+04	5.7E+04	12.4758075980444	7.60471743963558	#VALUE!	321.8	1396.4	6088.4	7.6	90.4	4.8	40.8	5.2	6	51.2	82
WYM25	3	Core	0.788356411337092	0.446811613715343	6.3E+04	2.2E+05	12.5135938307475	2.04959455832726	#VALUE!	2304.8	1588.6	2154.8	10	1649.2	4.8	25.2	4.8	6	51.2	103.2
WYM27	3	Core	0.859484297233097	0.50021248921873	2.8E+04	2.3E+05	30.4781665685495	2.16917818394939	#VALUE!	12236.4	5404.2	7768.6	44.8	16.4	6	10	5.2	7.2	108	803.6
WYM29	3	Core	0.717757688917107	0.395156206418697	2.1E+05	4.5E+05	3.40815616769756	0.876566562596931	#VALUE!	6388.4	6055.6	5552.8	36.8	14	4.4	5.2	5.6	5.2	181.6	562
WYM33	3	Core	0.402615993545744	0.292780355482405	6.9E+05	1.6E+05	0.585367830104309	1.82987722176503	#VALUE!	4731	4300	2211.2	136.4	95.2	93.2	77.6	12	8.8	104	437.2
WYM39	3	Core	0.684216798444783	0.279075757082516	2.8E+05	1.0E+06	2.40751864336658	0.276476874462568	#VALUE!	5817.8	6559.8	3231.2	57.2	15.6	4.4	5.2	5.6	6	123.6	104.4
WYT11	3	Core	0.702708324273439	0.395156206418697	3.6E+04	9.4E+04	19.4118321622497	4.20378942998614	#VALUE!	24.2	50.8	315.8	5.6	222.4	4.4	57.6	4.8	6.8	52	214.8
WYT116	3	Core	0.517986873766829	0.368650801905238	8.9E+04	1.6E+05	5.82007723333516	2.33323292345088	#VALUE!	82.2	422.4	703	8	35.2	4.8	16.4	5.2	7.2	52.4	80.4
WYT12	3	Core	0.817110882166571	0.263984233397141	1.7E+05	6.1E+05	4.6799019597169	0.435617546859968	#VALUE!	1553.2	3097.6	3179.8	27.6	12.4	4.8	5.2	8.8	6	70	344
WYT15	3	Core	1.12648074164183	0.512012537269626	6.1E+04	2.9E+05	18.4668974039645	1.79527537612071	#VALUE!	6958.6	4223.6	3328.4	29.6	24	4.8	8.4	5.6	5.6	207.2	722
WYT35	3	Core	0.944305288869145	0.514993486648924	3.3E+04	1.1E+05	28.4429303876248	4.50957518957026	#VALUE!	6889.2	5766.8	5938.2	36	24	4.4	7.6	5.6	6.4	66.8	151.2
WYT63	3	Core	0.821279227921705	0.506087826086855	2.8E+05	1.1E+05	2.97349467024513	4.48659420289765	#VALUE!	8186.4	6127	5991	66.4	23.2	5.2	6	7.6	5.6	218	862.4
WYT87	3	Core	0.446811613715343	0.436114239217167	1.6E+05	4.5E+04	2.83509907179786	9.64854511542405	#VALUE!	9584.2	5088.6	7725.2	41.6	152.4	8.8	39.6	5.2	8	52	687.2
WYT94	3	Core	0.417838053232652	0.309026837176805	2.0E+05	7.0E+04	2.04221922401101	4.40209169767529	#VALUE!	15453.8	5271.6	5945.8	34	273.2	6.4	12	5.2	6	55.2	1098
WYT95	3	Core	0.400118265325468	0.392691815317036	2.6E+04	1.2E+04	15.2716895162392	33.2789673997488	#VALUE!	7020.6	1682	458.8	2378	703.6	4.8	5.2	9.6	6.8	128.8	56.4
WYT98	3	Core	0.433468894059228	0.425601964795827	1.7E+05	5.7E+05	2.52310182805138	0.753011261139114	#VALUE!	1433.6	4161	2906.8	15.2	12	7.2	8.8	6	6.4	61.6	64.8
AE05	4	Core	0.015410292797143	0.123096187524072	2.4E+05	1.1E+05	0.064803586194883	1.09321658547134	3101.4	1309	1439.2	1794.4	8.8	18	6	6.4	4.8	10.8	64.8	182
AE100	4	Core	0.05378669334923	0.100215949754589	0.0E+00	0.0E+00	0	0	3151.2	5233.6	5029.4	5368	11.6	15.6	8.4	9.2	5.2	10.4	436.8	678.4
AE101	4	Core	0.023597157169529	0.135267020296005	2.6E+05	1.6E+05	0.089315507833189	0.844363422571814	3630.8	2763.4	2163	3001.6	9.6	18.4	6.4	6.4	4.8	10	261.2	612
AE103	4	Core	0.082149777965105	0.174201447549704	1.0E+03	7.5E+04	82.1497779651051	2.33514004758316	8.4	10.6	9.8	11	5.2	6.8	5.6	6	4.8	10	23.2	88
AE107	4	Core	0.064509435294712	0.158288881279388	1.8E+05	1.9E+05	0.35174174097444	0.841067381930862	4	8.2	10	25.6	5.2	6.8	5.6	5.2	4.8	10	25.2	90.8
AE110	4	Core	0.049212258109741	0.106824321213634	3.3E+05	1.8E+05	0.148857405050637	0.592809773660565	2210.6	5381.2	5844.6	6557.8	12	19.6	6.8	8	5.2	12	413.6	560.8
AE116	4	Core	0.048660807384145	0.111732132242344	1.8E+03	3.2E+04	27.0337818800806	3.51358906422466	2100.2	1597.8	3030.2	4839	7.2	11.6	6	6.4	5.2	10.4	46	277.2
AE12	4	Core	0.042883746614418	0.131865768589951	3.0E+05	1.8E+05	0.140787086718376	0.73096324052079	2188.4	1681.4	2226.6	3630.2	6.8	15.2	8.8	10.4	4.8	11.2	1274.4	1274.8
AE121	4	Core	0.038074861771439	0.153224993350925	1.8E+05	8.0E+04	0.21035835232839	1.92493710239855	138.4	93	681.4	786	5.2	7.2	5.6	6.4	5.2	9.6	73.6	173.6
AE126	4	Core	0.062514704081652	0.038537406525235	0.0E+00	0.0E+00	0	0	1468.6	1681.8	1921.4	2339.4	11.2	26	5.6	6	5.2	12.8	43.6	94.8
AE155	4	Core	0.047571233527903	0.122030258135037	3.8E+05	9.6E+04	0.124858880650664	1.26850580181952	2922	2053	2393.6	2477.6	15.2	35.6	8.8	11.6	5.2	12	566.4	437.2
AE172	4	Core	0.015896896532076	0.148278458570806	6.7E+04	3.7E+05	0.238692140121264	0.402274711261003	1641.8	2811.4	2088.6	2147.6	7.6	16	5.6	6	5.2	11.6	198	591.2
AE198	4	Core	0.058032979115552	0.075174744025896	3.2E+04	1.7E+04	1.7911413307269	4.32038758769517	1920.4	2525.2	1597.4	1901	12.8	26	5.6	5.6	4.8	9.6	393.2	489.2
AE22	4	Core	0.01379115734698	0.137569212953446	3.4E+05	1.8E+05	0.040705895357083	0.753391089558848	50.4	9104.6	7473.2	8127.8	49.2	92	20.4	24.8	6	11.6	83.2	673.2
AE23	4	Core	0.059924438926597	0.112732770410482	1.1E+04	1.3E+05	5.35039633273183	0.898985409971943	1943.6	2914.8	2731.2	2805.4	7.2	9.6	6	6.4	5.2	10	186	267.6
AE26	4	Core	0.086219352778997	0.142257780988546	2.0E+03	2.9E+05	43.1096763894985	0.49810147404953	1724.4	2666.6	4297.4	2150.8	10	13.2	5.6	6.4	5.2	12	89.2	148.8
AE27	4	Core	0.04139783291921	0.141075051871684	1.5E+05	1.3E+05	0.285502295994552	1.08352574402215	375.8	1277.2	1445	1677	5.6	7.6	6	5.6	4.8	9.6	78.4	282.4
AE50	4	Core	0.081352728573946	0.148278458570806	2.4E+05	1.6E+04	0.342393638779232	9.15299126980284	3284.8	3358.2	2891.2	4368.2	15.6	24.4	7.2	7.6	4.8	10.4	526.8	950.8
AE52	4	Core	0.082149777965105	0.159573385701989	5.3E+04	1.8E+05	1.55586700691487	0.867246661423856	10.4	15.4	14.2	13.2	6	6.8	5.2	6	4.8	9.6	39.6	88.4
AE75	4	Core	0.055578194576567	0.11887222146573	0.0E+00	0.0E+00	0	0	2978.2	6218.4	3707.2	3321.8	7.2	10.8	5.6	6	4.8	10	466	1911.6
AE95	4	Core	0.011893537902382	0.157011816024935	0.0E+00	0.0E+00	0	0	2138.2	5379.8	6986.8	6957	6	14.4	7.6	9.6	5.2	13.2	362.8	1021.6
AE97	4	Core	0.008202666622432	0.138730793586201	7.8E+05	3.2E+05	0.010537855373114	0.435712291413947	2455.8	2139.8	3156.8	3992.2	6.8	9.2	6.4	6.4	4.8	10	71.6	554.4
AE98	4	Core	0.074426944256345	0.46320903755647	0.0E+00	0.0E+00	0	0	2271	4541	3389.6	3252.8	7.6	13.2	6	6.4	4.8	10	678	472.4
BB01	4	Core	0.048113806477598	0.104905245095551	1.9E+05	1.6E+05	0.25269856343276	0.662280587724436	3843	8035.2	3641.6	5700	10	11.2	7.6	7.2	4.8	10.4	174	370
BB03	4	Core	0.071489060306895	0.136414630406454	6.7E+04	1.5E+05	1.07019551357627	0.884660378770779	1297.6	4471.6	5355	8041.8	14.4	14	5.2	6	5.2	11.2	173.2	671.2
BB100	4	Core	0.026316133185822	0.045444785383742	1.3E+04	3.2E+03	1.99364645347136	14.2014954324194	12.4	26.6	24.4	20.2	4.8	7.2	6	5.6	4.8	10	23.6	82.4
BB13	4	Core	0.056796067135799	0.125248073288861	2.1E+05	2.3E+05	0.269686928470079	0.556163735740947	288.8	2154.2	2983.4	803	8.4	8.8	6	6	5.2	10	36.4	105.2
BB19	4	Core	0.061859750041833	0.126334080194978	5.8E+04	1.2E+05	1.06654741451436	1.09096787733141	6.2	7.6	35.8	12.4	5.2	6.8	5.6	6	4.8	9.6	24	82.8
BB22	4	Core	0.087886980158684	0.134126357006078	5.2E+05	1.8E+05	0.169600502043002	0.762948560899194	212.4	796	1355.8	3272	5.2	7.2	6	6	5.2	10	78.4	205.2
BB27	4	Core	0.060564640129838	0.064509435294712	1.2E+04	6.1E+04	4.88424517176111	1.05753172614283	1472.6	2741.6	3149.4	4066.8	22	20.4	7.2	7.2	5.6	12.8	52	202.4
BB28	4	Core	0.015896896532076	0.087886980158684	1.4E+03	9.0E+04	11.3549260943401	0.976522001763151	87.4	3889.8	2855	4130	5.6	6.8	5.2	6.4	4.8	10	23.2	94.8
BB29	4	Core	0.080561245668932	0.037161747494752	1.6E+03	1.0E+03	50.3507785430822	37.1617474947517	79.8	1554.8	1656.4	706	4.8	6.4	6	5.6	5.2	9.2	24	93.2
BB30	4	Core	0.088729417431955	0.056184762127287	1.0E+05	4.0E+03	0.846654746488115	14.0461905318218	10	15	16.8	20.6	5.2	6.8	5.6	6	4.8	8.8	21.6	88
BB31	4	Core	0.042384259192813	0.090431659032009	0.0E+00	0.0E+00	0	0	2529	5065.4	4208.4	4987	11.2	24	8	8.4	5.6	12	396.4	1145.2
BB32	4	Core	0.085394114823349	0.043895377234522	9.8E+04	1.8E+03	0.871368518605605	24.3863206858457	235.2	2129.6	2539.8	4039	5.2	6.4	6	6	4.8	10.4	40.8	92
BB35	4	Core	0.074426944256345	0.127426830193124	6.1E+04	3.6E+04	1.22011384026795	3.53963417203123	57	1732.8	2058.4	9583	5.2	7.2	5.6	5.2	4.8	9.6	25.6	98.4
BB40	4	Core	0.007320927928382	0.028873628216416	2.7E+04	3.6E+03	0.275222854450458	8.02045228233779	224.4	4165.6	6382.8	4818.6	14.4	17.2	12	11.2	4.8	10.4	528.8	385.6
BB42	4	Core	0.081352728573946	0.078994884714655	1.3E+05	1.9E+05	0.629665081841684	0.418405109717452	15.8	1627.4	2542.6	1379.2	5.2	6.8	10.4	8.8	5.2	10	24	90.4
BB52	4	Core	0.063839523932357	0.07076780168074	3.2E+05	2.5E+04	0.202408129145076	2.85354039035241	11	17.8	12.2	2930.8	5.2	12.8	5.6	6	5.2	10	24	90
BB57	4	Core	0.04338744546832	0.033246175533162	4.6E+03	1.4E+03	9.43205336267816	23.7472682379727	160.4	82.2	95	2915.2	4.8	11.2	5.6	6	5.2	10.4	25.6	119.6
BB58	4	Core	0.04338744546832	0.058032979115552	2.9E+04	2.8E+03	1.50650852320554	20.7260639698398	6.6	16.4	16	21.2	5.2	6.4	5.6	6	4.8	9.6	24.4	89.2
BB60	4	Core	0.016903049749005	0.050328596656362	2.6E+05	4.6E+03	0.066130867562617	10.9409992731221	2584	3599.6	3606.6	4505	6	9.6	6.8	6.8	5.6	10	303.2	466
BB61	4	Core	0.015171044687442	0.046499284240179	1.8E+03	1.4E+03	8.42835815968998	33.2137744572705	2821.4	4885.4	6998	13839.6	6	18.4	6.4	8.4	4.8	10	454	797.2
BB63	4	Core	0.013136141003036	0.05437918248244	2.1E+04	2.4E+04	0.631545240530575	2.26579927010168	3191	4111	3684.4	3089.2	14.8	22.8	8	7.2	5.2	10.4	1108.4	391.6
BB66	4	Core	0.014014610296496	0.123096187524072	6.2E+04	4.0E+05	0.227509907410649	0.310848958394122	3934.4	3103.6	2770.4	4291.6	16	36.8	6.8	6.4	4.8	10.8	688	888.8
BB88	4	Core	0.016647347019045	0.126334080194978	1.6E+03	2.3E+06	10.4045918869028	0.054562529236839	2499	3512.4	2948.4	4127.6	10	17.6	5.6	6	5.2	10.8	388	779.6
BB96	4	Core	0.054976342132806	0.101141519066184	7.2E+04	7.9E+04	0.765687216334337	1.27703938214879	9	8.4	10.6	15482.2	4.8	6.8	5.6	6	4.8	10	24.4	90
blank	4	Core	0.018224044776271	0.038537406525235	2.5E+04	2.6E+03	0.734840515172214	14.8220794327827	2108.4	8967	4821.8	2478.4	5.2	6.8	5.6	4.8	4.8	9.6	54.4	103.6
CHE01	4	Core	0.014469295698675	0.125248073288861	3.7E+05	1.1E+04	0.039021833060074	11.8158559706473	7.8	7.6	7.4	11.4	5.6	7.6	5.2	6	4.8	15.6	38.8	92
CHE02	4	Core	0.061209736285874	0.090431659032009	1.6E+05	6.3E+04	0.393885046884645	1.42636686170361	8.6	11.2	12	11.6	5.2	6.4	5.6	6.4	4.8	9.2	24	88
CHE03	4	Core	0.045969864367814	0.077450506252481	3.0E+05	2.8E+05	0.151415890539571	0.281433525626746	272	1064.4	1468.8	1091.2	4	6.8	4.8	5.6	4.4	10	25.2	88.8
CHE04	4	Core	0.07076780168074	0.053198852494304	2.7E+05	1.2E+03	0.258088262876512	44.3323770785868	115.8	72	76	64.8	5.2	6.8	6	5.6	5.2	8.4	22.8	90
CHE05	4	Core	0.049768180554492	0.030412596738481	2.0E+03	2.2E+03	24.8840902772459	13.8239076084005	128.2	730	822.8	725.6	5.2	6.8	14.4	8.4	4.8	10	29.2	95.2
CHE06	4	Core	0.048660807384145	0.067239623465962	1.4E+03	2.8E+03	34.7577195601036	24.0141512378435	4812	2553.2	3845.4	4893	10	34	5.6	7.2	5.2	10.4	522.4	950.4
CHE07	4	Core	0.018496871034276	0.139899397987107	0.0E+00	0.0E+00	0	0	1955.8	1605.8	1067.8	2371	8.4	14	6	7.6	5.2	12	32.8	120
CHE08	4	Core	0.041888961762037	0.038537406525235	2.0E+03	0.0E+00	20.9444808810184	0	29.2	892	847.6	337	4.8	6.8	5.2	5.6	5.2	10	23.2	88.8
CHE09	4	Core	0.061209736285874	0.063839523932357	2.0E+03	1.8E+04	30.6048681429369	3.5076661501295	121.4	113	114.6	83.6	5.2	6.8	5.6	6	5.2	10	23.6	89.2
CHE10	4	Core	0.061209736285874	0.049768180554492	1.4E+03	6.0E+02	43.7212402041956	82.9469675908196	2101	3708.2	6042.8	7364.4	14.4	17.6	9.6	16.4	5.2	12.4	602.8	1073.6
CHE11	4	Core	0.076686501596171	0.089577635718919	1.2E+03	7.7E+04	63.9054179968088	1.15733379481807	2305.2	1105.8	2047	3040.6	5.2	9.2	5.6	6.4	5.2	9.6	65.6	460
CHE12	4	Core	0.071489060306895	0.056796067135799	1.6E+03	1.6E+05	44.6806626918094	0.356759215677127	3643.4	3559.2	2849.8	4284	5.2	9.2	5.6	6	5.2	9.6	225.2	535.6
CHE13	4	Core	0.034947837594776	0.062514704081651	2.3E+05	3.4E+03	0.153684422140615	18.3866776710739	1005	6021.4	3802	4992	17.2	29.6	7.6	10	4.8	11.2	292.4	1004.4
CHE14	4	Core	0.015410292797143	0.141075051871684	1.9E+05	2.2E+05	0.080682161241587	0.639506128158133	1203.6	1621.6	3238.6	9967.4	36.4	28	6.8	7.6	5.6	16.8	72.4	208.8
RDM01	4	Core	0.016647347019045	0.046499284240179	2.8E+03	1.2E+03	5.9454810782302	38.7494035334823	2710.6	2420.4	3052.4	5106.8	12.4	26.8	7.2	9.6	5.2	12.4	531.6	685.2
SP01	4	Core	0.068635364219597	0.050328596656362	1.8E+03	1.2E+03	38.1307578997758	41.9404972136346	164.6	1375.2	2325	3099.8	28	34.8	14	12.8	6.4	16	3634	702.4
SP02	4	Core	0.040427995579196	0.141075051871684	2.6E+03	1.7E+05	15.5492290689216	0.827905233988756	1788.8	4421.2	3860	2889	8	15.2	7.2	14.4	4.8	10.8	348.8	780.8
SP03	4	Core	0.048113806477598	0.151977423012697	1.8E+05	2.2E+05	0.264943868268708	0.676056152191711	1661.8	4107.6	3028.6	3424.2	13.2	25.6	6	6	4.8	11.6	495.2	748.4
SP04	4	Core	0.013351940686299	0.124168784159221	5.1E+04	1.3E+05	0.259765383001918	0.979249086429189	3420.6	2806.6	2921.4	4969.8	13.2	22	9.6	16.8	5.2	11.6	467.2	593.6
SP05	4	Core	0.023925460301172	0.162164817047515	2.0E+04	2.2E+05	1.17281668143002	0.733114001118967	3973.8	4874.6	5741	3140.2	9.6	20.8	7.6	8.8	6	26	1316	651.6
SP06	4	Core	0.014240650381237	0.072947385878243	3.5E+04	4.3E+04	0.411579490787184	1.70437817472529	8	17.4	16.4	5942.6	4.8	8.4	5.6	6	4.8	9.6	24.4	739.6
SP07	4	Core	0.064509435294712	0.109750006292484	2.3E+05	1.3E+05	0.28518760077238	0.845531635535319	1823.2	909	2272.6	3674.6	5.6	10.4	6	6	4.8	10.4	179.2	990
SP08	4	Core	0.091291511418705	0.091291511418705	1.2E+03	8.4E+04	76.0762595155871	1.0816529788946	3715	4274	3952.2	4331.4	6.8	9.2	7.6	7.2	4.8	10.4	599.6	582
SP09	4	Core	0.057412131990149	0.144644568078843	9.6E+04	8.6E+04	0.599291565659175	1.68191358231213	3031.4	5732.2	3421.2	3493.6	16.4	27.6	6.8	6.8	4.8	11.6	188	509.6
WYC14	4	Core	0.058032979115552	0.155742163730369	4.9E+04	7.3E+04	1.17953209584454	2.13931543585672	199	3869.6	4668	3506.2	10.4	18.8	9.6	14	5.2	10.4	27.6	106.8
WYC15	4	Core	0.015896896532076	0.101141519066184	2.1E+05	4.4E+05	0.075627481123103	0.229034237015815	1707	509.8	908.2	1417	5.6	11.2	5.6	6	5.2	11.6	110	298
WYC41	4	Core	0.063839523932357	0.127426830193124	2.6E+05	3.0E+05	0.242920562908512	0.419996144341214	224.8	158	181.4	7337.8	4.8	10.8	5.2	5.2	5.2	9.2	24	603.2
WYC42	4	Core	0.014014610296496	0.04338744546832	1.5E+05	8.6E+04	0.09171865377288	0.50216950773518	2814	10660	7596	11629	15.2	14.4	6	6	5.2	10	24	91.2
WYD06	4	Core	0.016903049749005	0.117832709250828	9.5E+04	1.3E+05	0.178679172822462	0.892672039778999	9.8	14.4	17.2	8876.2	5.2	9.6	6	5.2	4.8	9.6	24.8	965.2
WYD09	4	Core	0.074426944256345	0.148278458570806	5.1E+05	4.2E+05	0.146164462404448	0.355583833503132	50.4	402	903.2	690.2	5.2	6.4	6	5.6	4.8	9.6	23.6	90.4
WYM02	4	Core	0.154479898220037	0.105861661553366	1.3E+05	1.8E+05	1.17564610517532	0.582297368280341	3395.6	1257.6	3269	2993	20	31.6	6.4	6.8	4.8	10.8	286.4	551.6
WYM21	4	Core	0.015896896532076	0.124168784159221	1.7E+05	1.2E+05	0.094850217971815	1.07412443044309	2893.2	2398	2606.2	4969.2	8.4	13.6	6.8	10	4.8	10.8	408.4	340.8
WYM22	4	Core	0.04338744546832	0.137569212953446	1.3E+05	1.1E+05	0.323786906479996	1.25062920866769	57	467.4	3119.8	17685.4	5.2	6.8	5.6	7.2	4.8	10.4	25.2	90
WYM25	4	Core	0.040910851300104	0.141075051871684	5.0E+05	2.9E+05	0.081172324008142	0.487811382682172	43.8	36.4	48	46.2	4.8	6.8	6.4	6.4	4.8	11.6	24.4	89.2
WYM27	4	Core	0.086219352778997	0.192701952731943	3.2E+05	1.7E+05	0.270280102755477	1.11131460629725	3788	3879	2503.2	5723.2	7.6	11.2	6	8	4.8	11.6	224	708.4
WYM29	4	Core	0.065864375046748	0.134126357006078	2.2E+05	1.6E+05	0.298298800030563	0.829989832958405	1666.6	4145.2	3193.4	3473	8.4	19.6	5.6	6.8	5.2	10	392	632.8
WYM33	4	Core	0.07076780168074	0.168775421694216	1.9E+05	2.7E+05	0.371289620570513	0.625557530371447	2267.8	1466.6	2584.2	2867.2	59.2	74	40	42	6.4	12.8	1024.4	260.8
WYM39	4	Core	0.014934474643474	0.116799738545573	3.6E+05	5.3E+05	0.041028776493061	0.221968336270568	3139.4	5884.2	3820.8	3869.4	12	30	6	6.4	4.8	11.6	351.2	537.2
WYT116	4	Core	0.050328596656362	0.117832709250828	9.1E+04	1.2E+05	0.550641101273102	1.01931409386529	5.8	9	9.4	7719.4	4.8	9.2	5.6	6	4.4	9.6	24.8	890
WYT116	4	Core	0.059924438926597	0.126334080194978	2.8E+05	9.6E+04	0.211299149952738	1.31598000203102	103.8	62	69.6	64.2	4.8	6.8	5.6	6	4.8	10	24.8	90.4
WYT12	4	Core	0.048113806477598	0.136414630406454	5.5E+05	2.8E+05	0.087607076616164	0.496053201478015	3145.4	1361	2655.4	3773.6	8.8	14	6	6	5.2	11.2	453.6	1013.6
WYT15	4	Core	0.014934474643474	0.160865355533574	3.3E+05	2.3E+05	0.044821352471411	0.706169251683818	447.2	2212.8	2106.4	3894.2	10	20	5.6	6	4.8	9.6	292.8	737.2
WYT35	4	Core	0.073684499319844	0.148278458570806	3.3E+05	2.5E+05	0.225610836864187	0.592639722505219	2698.8	2328.8	1700.8	3794.6	16	47.6	5.6	6	4.8	10.4	66.4	248
WYT63	4	Core	0.015652237291171	0.150737161127726	2.4E+03	1.2E+05	6.52176553798801	1.27743356887903	2434.2	2319.2	3116.4	5586	10.8	32	6.8	8	5.2	16	619.2	1253.6
WYT87	4	Core	0.069340976776981	0.137569212953446	1.2E+03	9.3E+04	57.784147314151	1.47290377894482	929.2	1802.8	4376.4	7450.2	54	181.6	31.6	41.6	5.2	11.2	72.8	670
WYT94	4	Core	0.014700564390691	0.112732770410482	2.4E+05	6.2E+04	0.061663441236118	1.8300774417286	286.6	11059.4	12537.4	8902.4	32	81.6	10.4	12	5.2	10.8	289.6	290.4
WYT95	4	Core	0.019617561226013	0.159573385701989	2.4E+05	2.6E+04	0.081198515008332	6.04444642810566	325.8	3356	1392.4	2180	23.2	40	6	6.4	4.8	10	271.2	1123.2
WYT98	4	Core	0.065184378043765	0.125248073288861	4.4E+05	3.5E+05	0.147743377252413	0.356223189103701	1266	2357.2	2577	3177.2	9.2	18.4	7.2	9.2	4.8	11.2	168.4	360
AE01	1	H	0.203227344	0.095679054	283600	174000	0.716598533	0.549879618	9709.8	14105.4	5461	6594.4	15.6	7.2	8.4	4.8	5.2	5.6	486.4	446.8
AE01	2	H	0.282943307	0.530085429	65000	175800	4.352973951	3.015275477	9616.4	8577.4	8188.4	7673.4	22.4	7.6	14.4	3.6	5.2	4.4	284.4	293.6
AE01	3	H	0.517986874	0.34344642	77200	105400	6.709674531	3.258504935	NA	5026.2	6610	3790.4	117.2	22.8	26.4	21.6	12.8	5.6	122.8	250.8
AE01	4	H	0.022316213	0.147059966	505200	570200	0.044173027	0.257909446	3734.8	3419.6	5770	4524.8	18.4	12.4	9.2	4.8	6.8	8.4	452	280
AE02	1	H	0.194181049	0.03626446	593400	33000	0.327234663	1.098923031	7490	8125.8	6486.8	7807.4	37.2	17.6	17.2	12	15.2	10.4	702.4	506
AE02	2	H	0.400118265	0.279075757	41600	104400	9.618227532	2.673139436	8496	5800	8255.6	7921.6	50.8	30.8	16.4	16.8	11.2	6.8	326	338.4
AE02	3	H	0.306961484	0.336793088	109400	72600	2.805863654	4.639023249	NA	6444.4	6834.4	5375.6	69.6	26	18	17.6	13.6	8	72.4	157.2
AE02	4	H	0.022316213	0.137569213	491800	743600	0.045376603	0.185004321	2557.2	6413.8	7939	5348.2	30.8	24.8	12	11.6	8.4	12.4	1093.6	604.8
AE03	1	H	0.275246303	0.058032979	119000	52800	2.312994145	1.099109453	4396	7881	4266	4260.2	17.2	20	6.8	15.6	6.8	6.8	844.8	708
AE03	2	H	0.497293258	0.218971013	37000	34000	13.44035832	6.440323907	4697.4	3940.4	4786.6	4983.6	16.8	11.2	7.6	8	5.6	5.2	435.2	357.6
AE03	3	H	0.430835087	0.30286053	190400	64000	2.262789322	4.732195783	NA	5060.8	5179.6	3414.8	74.8	21.6	9.2	9.6	8	6	116.4	144.8
AE03	4	H	0.024930044	0.138730794	381000	319400	0.065433187	0.434348133	3284.8	3343.2	3372.6	2855	27.6	16.4	8.4	7.6	8	10	898.8	511.2
AE04	1	H	0.258479079	0.044407563	179000	207000	1.444017202	0.214529292	7177.8	6548.6	4884.8	4942	24.8	19.2	10.4	16	10	8.4	1895.2	986.4
AE04	2	H	0.430835087	0.30286053	31000	64800	13.89790603	4.673773613	5064.6	5236.4	4810.4	4865.2	34.4	27.2	13.6	22.4	7.6	6	678	585.6
AE04	3	H	0.296783048	0.317388107	124800	131000	2.378069298	2.422809977	NA	5472.8	5875	3144.2	37.6	13.6	6.8	6	6.8	6	102.4	129.2
AE04	4	H	0.027391376	0.142257781	287000	629400	0.095440336	0.22602126	1408.8	5954.6	2491.4	2554.4	18.4	17.6	10.4	10.4	11.6	10.8	1138	912.8
AE06	1	H	0.282943307	0.049768181	145200	75000	1.948645364	0.663575741	5183.6	8384.6	6658.4	7273.8	70.8	19.6	34.8	18.4	16	9.6	1609.2	1440.4
AE06	2	H	0.380535038	0.154479898	30800	20000	12.35503369	7.723994911	6031.4	6762.2	7202.6	6843.2	70.4	26	39.6	34	8.8	6.4	531.2	537.6
AE06	3	H	0.328066557	0.215754607	88000	74400	3.728029052	2.899927515	NA	5136.6	7699.2	2633.2	82.4	19.2	6	12	8	6	203.2	566
AE06	4	H	0.037616316	0.120970971	303000	354200	0.124146257	0.34153295	3202.8	2887.2	3974.4	2498.4	54.4	18	33.6	21.6	12.4	10	1290	998.4
AE07	1	H	0.311102147	0.105861662	403400	216600	0.771200166	0.488742666	4500.4	2619.4	2457.4	3868	8	12.4	4	6	5.2	5.6	304.8	558
AE07	2	H	0.319503534	0.269573052	87600	127000	3.647300618	2.12262246	5099	2295	2489.6	3487.2	6.4	10	4.4	4.8	4.8	4.8	181.6	183.2
AE07	3	H	0.430835087	0.206308844	178200	134800	2.417705314	1.53048104	NA	2653.2	2424.4	2081.2	42.8	10.8	4.8	5.6	5.6	5.2	88.4	171.2
AE07	4	H	0.039474577	0.163471797	175000	165800	0.22556901	0.98595776	1493.4	1858.4	1946	1856.2	12	9.6	6.4	5.2	9.6	9.2	249.2	330.8
AE08	1	H	0.240723011	0.065864375	432600	238800	0.556456337	0.275813966	3488	2936	3613	12804.2	28	9.2	18.8	16.4	8	6	599.2	766.4
AE08	2	H	0.319503534	0.114753322	80400	68600	3.973924554	1.672788943	7188	2076.8	3767.8	5574.4	17.6	16	12.4	12	6.4	4.8	270.8	367.2
AE08	3	H	0.153224993	0.182573707	167000	119200	0.91751493	1.531658613	NA	2142.8	2702.6	1651.6	22	7.2	26.4	5.6	6.4	5.6	89.2	133.2
AE08	4	H	0.025271529	0.101141519	392800	256200	0.064336888	0.39477564	1983	2642.8	1661.2	3409.6	30.4	19.6	12.8	14.8	13.2	10.4	359.2	793.2
AE09	1	H	0.198667237	0.095679054	406800	646000	0.488365872	0.14810999	6618.8	7981	4194.6	5049.8	26.4	17.6	7.6	7.2	6	6.4	585.6	536
AE09	2	H	0.209423742	0.273345791	65000	236600	3.221903728	1.155307654	5669.8	3898.6	5839.6	4170.2	20.8	15.2	7.6	8.4	4.8	4.8	357.6	286.8
AE09	3	H	0.606979865	0.292780355	228600	309600	2.655205009	0.945672983	NA	5301	4465.6	2039.8	60.4	12	7.2	5.6	6.8	6	101.2	124.8
AE09	4	H	0.019905175	0.115773284	337000	1226400	0.059065801	0.094400917	2414.4	4751.4	2470	2059.4	31.2	20.4	8.4	7.2	11.2	9.6	456.4	417.2
AE10	1	H	0.273345791	0.056184762	443600	39000	0.616198807	1.440634926	11187.6	8474.4	5994.6	6969.4	83.6	62	5.6	6.8	38.4	33.6	499.6	370.4
AE10	2	H	0.354744208	0.258479079	8000	130200	44.34302597	1.985246384	7900.8	6038.2	7372	7928	66.4	141.6	6.4	8.4	25.2	27.2	292.8	239.6
AE10	3	H	0.282943307	0.371006026	115400	112600	2.451848412	3.294902536	NA	7430.4	6941.8	3383	72.8	34	6.4	6	7.6	9.2	164.8	326.4
AE10	4	H	0.022950271	0.12633408	510600	471400	0.044947651	0.267997625	5133.2	5651	4472.4	4146.8	86	124.8	8.8	8.4	35.6	42.8	552.4	478
AE102	1	B	0.9	0.89	266400	30600	3.374432055	29.0872134	134.2	4175.6	18238.2	12718.4	56	110.8	6	9.6	6	6.8	484.8	2938.4
AE102	2	B	0.39	0.8	14600	74200	26.72866275	10.7344556	169.2	7654.4	6134.8	6780.8	14.4	14.4	8	11.2	5.2	6	466.4	629.2
AE102	3	B	0.29	0.85	184800	289400	1.584309283	2.940173887	176	2620	5932.6	6223.2	156.8	62.8	7.2	8.8	9.2	6.4	178	2256.8
AE102	4	B	0.17	0.16	238000	161200	0.731938855	1.005985217	3731.2	2036.6	5103.2	3731.2	27.6	23.6	6.8	6.8	5.6	7.2	497.2	632.4
AE104	1	B	1.2	0.86	55800	19800	21.1425362	43.19078553	83.4	7304	25831	13751.2	83.2	90	4.8	6.8	6.8	7.2	1477.2	2590
AE104	2	B	0.3	0.55	20600	86400	14.50480847	6.385926343	176	5110.4	4149.4	2288.4	23.2	10.4	4.8	5.2	5.2	5.2	741.2	637.6
AE104	3	B	0.34	0.76	316800	382200	1.084111175	1.989365825	340.6	5181.2	6169	5578.8	202.8	60.4	4.8	5.2	8.4	6.4	235.2	1480.4
AE104	4	B	0.19	0.18	127200	286400	1.469075059	0.622738527	1678	6209.2	3684.8	1678	22.4	11.2	5.2	4.4	5.6	6.8	617.2	448.8
AE105	1	B	0.23	0.95	65600	166000	3.462842477	5.744396866	56	4464.4	25970.8	4661.2	96	15.6	5.2	5.2	6.8	4.8	2009.2	1254.4
AE105	2	B	0.21	0.51	92400	111200	2.317740139	4.551149515	108.4	2401	3546.8	2365.2	21.2	16.4	4.4	4.4	5.2	4.8	635.6	635.2
AE105	3	B	0.15	0.47	198400	86600	0.735124384	5.477803385	127.4	8632.4	4764.2	5010	236.4	86.4	4.8	4.4	8	5.6	378	1882.8
AE105	4	B	0.067	0.085	179000	56200	0.371784632	1.519468235	1537.4	4262.4	3095.2	1537.4	22	16.4	5.2	4.4	5.6	6.4	571.6	423.6
AE106	1	B	0.14	1.4	1000	200400	143.4476111	6.94941408	58.4	2840.2	18253.2	17559.8	6.4	29.2	4.4	6	5.6	5.6	186	658
AE106	2	B	0.14	0.18	3400	1800	41.14688176	99.86198512	44.2	2006.4	2773	5563.8	9.2	8.4	5.6	6	5.6	6	51.2	115.6
AE106	3	B	0.11	0.29	4000	2600	26.94831219	111.8436965	72.4	4596.2	5292	6877.4	15.6	15.6	4.4	4.8	6	6	88	190.8
AE106	4	B	0.025	0.044	3600	2600	7.019869302	17.07983209	3378.6	2506	1450.6	3378.6	9.2	8.8	5.2	4.4	5.2	6.8	60	88
AE108	1	B	0.21	1.2	75800	521600	2.742244128	2.261797392	106.8	3573.4	28837.2	14117.2	25.6	50.8	4.4	8.4	7.6	7.6	978	2762.4
AE108	2	B	0.12	0.17	18400	5000	6.292026321	34.56667465	246.4	10509.8	5041.4	6155.2	14	16	4.8	5.2	5.2	7.6	708.8	776.4
AE108	3	B	0.082	0.21	37200	18600	2.208327365	11.34375182	153	8570.4	6625.2	6228.6	75.6	32.8	5.6	5.2	7.2	5.6	136	930.4
AE108	4	B	0.019	0.026	15400	8600	1.237097485	2.978646451	3614.8	9898.8	4607.4	3614.8	11.2	14.4	5.2	4.8	5.2	6.8	683.2	599.6
AE109	1	B	0.94	0.85	529000	404200	1.78507616	2.10511213	7.6	9.2	16.8	16773.8	4	46	4.4	10.4	5.2	8.8	35.2	882
AE109	2	B	0.4	0.6	55800	263200	7.170578232	2.268070982	9	10.4	7.2	19.8	4.4	4.4	4.4	4.4	5.2	4.8	42.4	79.6
AE109	3	B	0.55	0.48	174000	277000	3.189018027	1.7329748	7.6	15	12.4	11	5.6	5.2	4.4	4.4	5.6	4.8	70.4	50.8
AE109	4	B	0.14	0.053	589400	170000	0.231446607	0.312934426	14.6	15	21	14.6	4.8	5.6	4.8	4.4	5.6	6.8	51.6	73.2
AE11	1	H	0.286849182	0.051462998	65800	33400	4.359410054	1.540808317	14	10.2	6.8	5570.2	4.4	31.6	4.4	5.2	4.8	13.2	36.8	101.6
AE11	2	H	0.378136507	0.328066557	16800	86600	22.50812542	3.78829742	7.8	6.2	12.2	5476	2.8	144	4.4	4.8	4.4	12.4	63.6	159.6
AE11	3	H	0.309026837	0.433468894	61000	165600	5.066013724	2.617565785	NA	12.2	23	7831.6	5.2	1780.4	4.4	85.6	5.2	12.4	52	278.4
AE11	4	H	0.025271529	0.110737886	278400	473600	0.090774172	0.233821549	9.2	10	8.8	1769.4	6.4	43.6	5.6	4.8	10	10	77.2	482
AE111	1	B	0.96	1.1	549000	62800	1.745403567	17.52392545	12.2	14.8	28	3099.8	4	54	5.2	5.6	4.8	17.6	34.4	218.8
AE111	2	B	0.35	0.69	20600	59400	16.89000254	11.58058618	8.8	5.8	4.6	11.6	4.4	4.4	4.4	4.4	5.2	4.8	41.2	89.2
AE111	3	B	0.41	0.68	423800	201200	0.961880601	3.382509218	9.6	8.4	8.4	7.6	6	4	4.4	3.6	6	3.6	68.4	52.4
AE111	4	B	0.2	0.11	423600	209400	0.476154508	0.5101448	2878.6	6.6	7.2	2878.6	4.8	327.6	4.8	7.6	5.2	10.4	52.8	112.8
AE112	1	I	0.062514704	0.056184762	487400	464800	0.1282616	0.120879437	2246.2	1721.8	306	1591.8	21.6	33.6	4.4	5.2	7.6	7.2	66	116.8
AE112	2	I	0.300824872	0.463209038	65000	111200	4.628074954	4.165548899	1695.6	581.6	1172.4	2455.4	41.6	35.2	4.8	5.2	6.8	6	102.8	64.8
AE112	3	I	0.066549449	0.178352314	315400	546400	0.211000156	0.326413459	606.2	1315.2	685.8	710.2	22.8	36.8	4.4	4.8	7.6	7.2	79.2	68.8
AE112	4	I	0.061209736	0.03200958	181600	746000	0.337058019	0.042908284	490.2	571.4	688.2	501.8	37.6	38.4	6	6	12	11.6	156	91.2
AE113	1	I	0.16478632	0.134126357	490000	37800	0.336298613	3.548316323	10732.4	8847	1108.2	8084.4	4.8	8.8	4.4	5.2	6	6	264.8	1627.2
AE113	2	I	0.482880221	0.574030678	41600	80400	11.60769763	7.139685045	7550.8	10423.2	8883.2	14021.4	8.8	18	4.8	7.2	5.2	4.8	1147.2	709.6
AE113	3	I	0.253056825	0.286849182	124200	305800	2.037494565	0.938028717	8029.4	7154	7997.4	7640.8	30	11.6	4.8	5.2	6.8	6	253.6	1499.6
AE113	4	I	0.095679054	0.06185975	123800	171800	0.772851806	0.360068394	2826.2	10738	4991.4	3290	14.8	8.8	6	5.2	10.4	9.6	1380.8	577.6
AE114	1	I	0.222221694	0.35019358	10000	64600	22.22216943	5.420953254	3846.6	4257.6	1325.8	5002.4	11.2	14	6.8	8	5.6	6	266	1000.8
AE114	2	I	0.641265167	0.548611752	37000	45000	17.33149101	12.19137227	4475.8	4668	4340.8	4301.4	28.8	12.4	8.4	6.8	5.6	5.6	584.8	350.8
AE114	3	I	0.38294447	0.482880221	36200	107000	10.57857651	4.512899264	6300.4	2724.6	5481.2	3602.4	61.2	23.6	6.4	8.4	6.4	6.4	174.8	504.8
AE114	4	I	0.143447611	0.11273277	71400	103800	2.009070184	1.086057518	2379	5433.2	3397	2472	30	17.6	9.2	8.4	12	12	751.2	507.6
AE115	1	I	0.144644568	0.207862105	13600	30200	10.63563001	6.882851156	5347.2	4786.2	478.4	6251.4	5.2	11.2	4.4	4.8	5.2	5.6	100	535.6
AE115	2	I	0.545492254	0.648285405	31000	37200	17.59652431	17.42702702	5550	2236.8	2961	6311.8	11.2	10	4.8	4	4.8	5.2	229.6	285.6
AE115	3	I	0.321629063	0.402615994	11800	30200	27.25670028	13.33165542	5767.6	2732.4	1780	1762.6	17.2	7.2	4.4	6	6	5.2	168.8	246.8
AE115	4	I	0.094789694	0.110737886	705000	37800	0.134453466	2.929573699	2896.8	1873	2530.8	1541	18	20.8	6.4	4.8	10	10	394	255.2
AE117	1	I	0.157011816	0.155742164	30400	24600	5.164862369	6.330982265	4998	22270	1083.2	9623	4.8	17.6	4.4	5.2	4.8	6	43.2	190.4
AE117	2	I	0.385364834	0.438771153	30800	13200	12.51184524	33.24023887	12.8	11.8	11.8	9108.6	4	70.4	6.4	5.6	4.4	9.2	55.6	262.8
AE117	3	I	0.390238476	0.524011087	49600	67200	7.867711214	7.797784033	18.6	15.4	14	13.4	5.2	4.8	4.4	4.4	5.6	5.2	62.8	44
AE117	4	I	0.069340977	0.106824321	22400	108200	3.09557932	0.987285778	8.6	15.2	28.4	69.2	6.8	7.2	5.6	5.6	9.6	8.8	80.4	332.8
AE118	1	I	0.227162466	0.168775422	27000	51400	8.413424685	3.283568515	151.4	5500.4	4267.2	25928.2	4	5.6	4	4.8	4.8	5.6	43.6	120.4
AE118	2	I	0.539291485	0.345685009	87600	81800	6.156295493	4.225978103	8728.4	3658.6	4585	3532.2	34.8	11.2	12.8	9.6	6.8	5.6	174.8	66.8
AE118	3	I	0.517986874	0.454957298	199600	293800	2.595124618	1.548527223	2212.8	3022.4	2906.6	2671.4	25.2	25.2	10	9.6	8.4	6.8	67.6	79.2
AE118	4	I	0.116799739	0.105861662	50400	120400	2.31745513	0.879249681	9.2	14.2	8	54.4	6.8	6.4	5.6	5.6	9.2	9.2	76.8	351.2
AE119	1	I	0.185427506	0.151977423	394600	127600	0.469912585	1.191045635	4366.2	6386.2	1677	6867.6	6	7.6	4.4	4.4	4.8	5.6	169.2	214
AE119	2	I	0.491491513	0.482880221	80400	86800	6.113078517	5.563136189	2698.2	1566	1927.4	5009	10.8	38	4.4	8.8	8	6.8	168.4	188.4
AE119	3	I	0.468769528	0.524011087	258200	426600	1.81552877	1.228342914	4710.4	1007.8	1564.6	1916.6	17.6	18	4.4	4.4	8.4	7.6	77.6	159.6
AE119	4	I	0.0930288	0.13641463	163600	291200	0.568635695	0.468456835	3376	5104.2	2427.2	364.6	22.8	9.6	12	7.6	14.4	10.8	647.2	182
AE120	1	I	0.116799739	0.240723011	223600	216400	0.52236019	1.112398388	5501.4	12703.8	561	9922.6	12	41.2	4.4	4.4	5.2	8.4	168	1852.8
AE120	2	I	0.658918967	0.610347738	65000	181400	10.13721487	3.364651258	3371.4	3768.8	2248.6	3184	20	18.8	4.4	6	9.2	6.4	242.4	64.8
AE120	3	I	0.168775422	0.527041976	195800	611000	0.86197866	0.862589159	3191.4	5842.8	2721.6	1297.2	40	26.4	4.8	4.8	14.4	9.2	71.6	912.4
AE120	4	I	0.113739825	0.077450506	304800	150000	0.373162156	0.516336708	1405.6	2116	1020.6	1406	16.4	17.2	6	4.8	16	14.8	274.8	336.8
AE122	1	I	0.128526349	0.182573707	42200	50600	3.045648072	3.608176022	1584.6	1456.2	760.4	3218.2	6.4	17.6	4.8	4.8	9.6	9.2	162.8	447.2
AE122	2	I	0.52099273	0.590340269	16800	46000	31.01147203	12.83348412	7.4	10.6	7.4	6940.8	4	45.2	4.4	4.8	4.4	5.6	62.4	250
AE122	3	I	0.263984233	0.339000489	99800	233200	2.645132599	1.453689919	4276.2	8003	7167.6	7240	21.2	15.6	5.6	6.4	8	6	77.6	83.2
AE122	4	I	0.077450506	0.062514704	84000	209000	0.922029836	0.299113417	634	5076.4	2653.8	656.2	64.4	11.2	6	4.8	12	9.2	289.2	158.8
AE123	1	I	0.138730794	0.292780355	272600	19400	0.508917071	15.0917709	4785.6	3863.4	1345.8	13816	6.4	26.8	4	5.6	7.6	10.4	104.8	486.4
AE123	2	I	0.506087826	0.764294105	2000	37800	253.043913	20.21942078	6.8	7.4	8	9704.4	4	74.4	4.8	4.8	4.4	6.4	60.4	306
AE123	3	I	0.251267697	0.533141477	80200	153200	3.133013683	3.480035751	9.8	15.4	12.8	43.6	6	16	4.4	6.4	5.6	5.2	66.4	95.6
AE123	4	I	0.095679054	0.107793249	142400	105000	0.671903466	1.026602369	3047.2	6941.8	2907.6	2328.6	15.6	11.6	6.4	5.2	12.4	11.6	171.2	85.2
AE124	1	I	0.148278459	0.181158695	73400	8000	2.020142487	22.64483689	2661.8	8567.2	2252.6	8560.8	4.4	5.6	4.4	4.8	4.8	5.6	45.6	99.2
AE124	2	I	0.438771153	0.600284169	93200	14200	4.70784499	42.27353306	3505	3946.4	2990.6	6444.4	6	24.8	4.8	5.6	4.8	4.8	72.4	80.8
AE124	3	I	0.345685009	0.373372031	75000	156000	4.609133451	2.393410455	1465.8	2347.4	2764.8	3037.8	6.8	6.4	6	10.4	6	6	71.6	67.6
AE124	4	I	0.094789694	0.093906284	129400	85600	0.73253241	1.097036028	269.8	3357.6	3485.2	2590.4	8.8	8.8	6	6	9.2	9.2	132.8	183.6
AE125	1	I	0.12633408	0.155742164	731000	1633000	0.172823639	0.095371809	17.6	19.4	7.2	4127.2	4	179.2	4	4.8	4.8	31.6	35.2	72
AE125	2	I	0.392691815	0.517986874	19800	295400	19.83291997	1.753510067	16.2	15.4	523.4	4829.8	4	63.2	4.8	5.6	4.8	8.4	286	105.6
AE125	3	I	0.296783048	0.341218257	265800	441400	1.116565269	0.773036377	16.8	18.4	17.4	18.2	5.6	4.8	4.4	4.8	6	5.2	66.4	48.8
AE125	4	I	0.0930288	0.084574562	205600	547200	0.452474707	0.154558776	9.8	25.4	17.2	8056.4	6.4	6.4	5.6	6	10	9.2	76.8	185.2
AE127	1	I	0.206308844	0.11273277	87200	56400	2.365927113	1.998807986	4218.8	7707.6	1263	6221.8	6	24	5.2	5.2	4.8	6	193.2	757.2
AE127	2	I	0.517986874	0.497293258	102600	23800	5.048605007	20.8946747	3489.4	3964.6	1115.6	3442.2	6	30.4	5.2	5.6	4.4	5.2	92.8	366
AE127	3	I	0.542385509	0.561217916	45200	132400	11.99967939	4.238806012	5368.6	5432	4166	4060	84.4	39.2	6.8	8	7.6	6	196.4	533.2
AE127	4	I	0.102073209	0.11273277	99000	304800	1.031042513	0.369858171	2449	1986	4377	2660.8	24	28	8	7.6	10.4	9.6	653.6	432
AE128	1	I	0.144644568	0.183996635	94200	55600	1.535504969	3.309291992	2474.4	8028.6	604.2	6931.4	6.8	16.8	5.2	8.8	4.8	5.6	126.4	770.8
AE128	2	I	0.387796159	0.673291066	48200	124000	8.045563465	5.429766662	3898.4	5406.8	1217.4	7271.8	8.8	47.2	6	8.8	4.4	6	94.8	499.2
AE128	3	I	0.256662488	0.352463622	104800	217400	2.449069539	1.621267811	4415.6	1712.2	3699.2	3009.8	64.8	23.2	4.8	6	6.8	5.6	154.4	398
AE128	4	I	0.107793249	0.067239623	100000	202200	1.077932487	0.332540175	1277	3619.6	4097	3283	25.6	54.4	8.8	11.2	10.8	10.8	670	756
AE129	1	I	0.062514704	0.20169905	58400	35000	1.070457262	5.762829987	447.8	4580.4	1465.4	6691.6	4.8	6.8	4.4	5.2	4.8	5.6	60.8	161.6
AE129	2	I	0.417838053	0.912387646	38000	48600	10.99573824	18.77340835	12.8	11	9.8	7139.4	4.4	77.2	4.8	4.8	4.4	6	56	246
AE129	3	I	0.410176336	0.39763168	92000	97600	4.458438439	4.074095079	16.4	11	17	13.4	5.6	5.2	4.4	4.8	6	5.2	63.6	45.2
AE129	4	I	0.058658631	0.084574562	157200	129800	0.373146507	0.65157598	9.6	14	16	1833.2	6.8	60.4	6	6.4	9.6	10	79.2	461.6
AE13	1	H	0.251267697	0.068635364	205200	119800	1.224501449	0.572916229	9049.2	8485	3619.6	5706.2	8	8	5.6	5.6	5.2	6	339.6	364
AE13	2	H	0.410176336	0.245954792	93200	272000	4.401033652	0.904245557	7641.6	5604.8	2891.2	3617.8	7.2	13.2	4.4	4.4	4.4	4.8	174.8	159.2
AE13	3	H	0.218971013	0.227162466	55800	116200	3.9242117	1.954926562	NA	3750	5816.2	3666.2	22	10	6.4	6	6.4	5.6	73.6	75.2
AE13	4	H	0.029253003	0.115773284	492600	315000	0.059384902	0.367534236	3719	2724	2798.8	3088.6	13.2	14	6	6	10.4	10.4	400.4	634
AE130	1	I	0.174201448	0.260304882	104400	22400	1.668596241	11.62075365	380.8	9910.2	3425.4	12476.4	22.8	91.2	4.8	5.2	10.8	17.2	79.2	170.8
AE130	2	I	0.44411981	0.733037026	124800	77800	3.558652321	9.422069744	7925	642.6	1176.2	7807.2	8.4	74.8	5.6	10	4.8	7.6	81.6	901.2
AE130	3	I	0.390238476	0.363972581	112600	254800	3.465705828	1.428463817	5827.8	1892.6	6514.4	6340.2	228.8	76.8	4.4	4.8	13.2	8.4	138	502.4
AE130	4	I	0.098383074	0.088729417	60000	173600	1.639717907	0.511114156	10.2	21.2	12.4	76.8	6.8	6.4	6	7.6	10	9.2	78	360.4
AE131	1	I	0.131865769	0.182573707	130600	7600	1.009691949	24.02285615	4033.8	4409	846.4	3602.8	8.4	8.8	6.8	6.8	6.4	6.4	82.4	231.2
AE131	2	I	0.387796159	0.760335618	30000	19200	12.92653863	39.60081346	8380	5106	2366.4	5768.6	18.4	32	4.4	5.6	5.2	6.4	219.2	449.6
AE131	3	I	0.433468894	0.373372031	17200	41400	25.20167989	9.018648092	6139.6	1726.8	2963.6	2578.8	64	23.6	4.8	4.8	14.4	9.6	99.2	294.4
AE131	4	I	0.072215581	0.083760671	38400	59800	1.880614079	1.400680117	3782.2	15155	6559	2644.6	120.8	34	9.2	8.4	14.8	13.2	947.2	304
AE132	1	I	0.077450506	0.110737886	9200	62400	8.418533288	1.774645606	7530.2	16526.4	3371.6	5770.8	17.2	14	14.4	10	6.4	6.4	682.8	572.8
AE132	2	I	0.176960891	0.673291066	138600	94000	1.276774108	7.162670916	2749.2	13158	3315.8	9262.4	14.4	31.6	4.4	5.2	6.4	6.8	304	806.4
AE132	3	I	0.438771153	0.420414628	18600	55200	23.58984694	7.616207032	2091.8	4267	5758	5194.8	105.6	61.6	4.4	4.8	10.4	8.8	205.2	802
AE132	4	I	0.025271529	0.070767802	3600	431800	7.019869302	0.163890231	2845.8	6501.2	4975	2188	60.8	32	6	6.4	13.2	13.6	1060.4	475.6
AE133	1	I	0.154479898	0.175577278	47200	21400	3.2728792	8.204545704	5025.8	11353.4	1275	10939.6	8.8	180.8	5.6	7.2	8	10	123.2	688
AE133	2	I	0.339000489	0.676918955	800	20000	423.7506115	33.84594774	7760.2	4090.8	1049.2	8481.8	19.2	79.6	4.8	6	5.2	8.4	100.8	512.8
AE133	3	I	0.436114239	0.488608937	63000	137800	6.922448242	3.545783285	7633.4	3098.2	6272.8	4961.4	239.6	99.2	4.8	4.8	11.6	10	119.2	395.2
AE133	4	I	0.070051782	0.072947386	46200	109600	1.516272328	0.665578338	685.6	7899.2	3230.8	326.2	75.2	8.8	5.6	6	13.6	9.2	259.2	249.2
AE134	1	I	0.207862105	0.13526702	11600	9400	17.91914698	14.39010854	6464.4	3703.6	1343	5725.2	25.2	29.6	4.8	6.4	11.6	10.8	376	877.2
AE134	2	I	0.363972581	0.800589246	1400	40200	259.9804148	19.91515538	8.8	10	11.6	7401.6	4.4	78.4	4.4	6	4.4	6.4	61.6	200.8
AE134	3	I	0.583777057	0.567598345	26400	70400	22.11276731	8.062476486	6001	13419.4	9527.6	7615.2	51.2	22.4	6.8	7.2	8.4	6.8	89.6	242
AE134	4	I	0.093906284	0.109750006	22400	114600	4.192244822	0.957678938	3300.2	13422.2	6440.4	2698.4	177.6	30	6.4	6	16	16	1144.8	342
AE135	1	I	0.218971013	0.172833373	227200	94600	0.963780866	1.82699126	8429.8	14818.4	4478.2	14571.6	13.2	27.2	4.4	5.2	6.8	9.2	525.6	977.6
AE135	2	I	0.48003402	0.488608937	174600	42800	2.749335737	11.41609665	7.4	8.2	8.4	10019.2	4	93.2	4.8	4.8	4.4	8.8	62	232.4
AE135	3	I	0.558047086	0.35019358	135000	197200	4.133682119	1.775829514	12	18.6	16.6	11.6	6	5.2	4.4	4.4	5.6	5.2	64.8	48
AE135	4	I	0.117832709	0.11273277	114600	359000	1.028208632	0.314018859	3217.8	18092.2	8072	3384.6	49.2	54.8	7.2	6.8	15.6	14.4	255.6	208
AE136	1	I	0.163471797	0.34344642	21000	97400	7.784371264	3.526143944	4326.4	2575.4	799.4	3769.8	6	8.4	11.2	23.6	5.2	6	41.2	68.4
AE136	2	I	0.580515171	0.833875853	43800	24000	13.25377102	34.74482723	3036.8	1401.8	957.2	5086.8	8.8	26.4	11.6	30	5.6	5.6	66.4	48.8
AE136	3	I	0.232181603	0.509043994	84800	99800	2.737990603	5.100641225	710.4	959.2	1668.4	2179.2	7.2	6	14	16.8	6.4	5.6	78.4	56.8
AE136	4	I	0.138730794	0.103955047	36400	75400	3.811285538	1.378714154	1656.6	2042.2	1113	2499.2	10.4	41.2	13.6	21.6	10.4	12.4	83.2	152.4
AE137	1	I	0.113739825	0.232181603	59200	89600	1.921280831	2.591312535	1060.4	8561.6	965	7438.8	4.4	13.6	4.4	5.2	4.8	5.2	40.4	100.8
AE137	2	I	0.468769528	0.733037026	1800	107800	260.4275158	6.799972412	7900.2	4381.8	1335.4	3705	5.6	8.8	4.8	4.4	4.8	4.8	66	94
AE137	3	I	0.267700769	0.315282753	115800	256400	2.311751031	1.229651923	337.8	2747	2379.2	3350.2	38.8	30.8	4.4	4.4	5.6	5.6	96.8	152.4
AE137	4	I	0.094789694	0.081352729	98600	182200	0.961355922	0.446502352	1571.2	7735	2518.8	1770.6	10.8	22.4	5.6	12.8	9.6	13.6	84.4	565.2
AE138	1	I	0.09747572	0.053198852	343400	20000	0.283854745	2.659942625	3320.6	3257.2	1323.6	4055.2	14.8	20	6.8	7.6	6.4	8	680.4	1097.6
AE138	2	I	0.275246303	0.804696961	1200	58800	229.3719194	13.68532246	4384.2	2721.8	1354.6	3394.8	16.4	18.4	6	6	5.2	5.2	148.4	544.4
AE138	3	I	0.144644568	0.204763933	54400	104200	2.658907501	1.965104923	5349.4	2102.2	3945.6	3835	60	40	6.4	7.2	6.4	6.4	136	2716
AE138	4	I	0.036711136	0.06185975	91000	307000	0.403419076	0.201497557	1792.2	3449.2	2314.4	3182.4	18.8	50.8	8	8.8	11.2	12.4	418.8	863.6
AE139	1	I	0.079775306	0.10021595	1680000	64800	0.047485301	1.546542434	2712.2	13878.4	4183.6	8094	4.8	5.6	4	4.8	4.8	5.2	36.8	54.4
AE139	2	I	0.387796159	0.673291066	46800	52400	8.286242714	12.84906615	1485	10322.8	3002	6050.2	4.8	39.6	4.8	4.4	4.8	4.8	61.2	318.4
AE139	3	I	0.385364834	0.468769528	35400	146200	10.88601225	3.206357924	202.8	714.2	1705.6	7030	15.2	26	4.4	4.8	5.6	5.2	70.8	54
AE139	4	I	0.07148906	0.072947386	119800	224400	0.59673673	0.325077477	590.6	4544.8	7726	4813.6	9.6	49.2	6	9.2	10	15.2	80.8	1008.8
AE14	1	H	0.249487668	0.050893528	83600	27400	2.984302249	1.857428043	16108.6	6282	3216.4	3759.8	14.4	14.4	4.4	6	7.6	8.4	752.4	682.4
AE14	2	H	0.294776825	0.168775422	19800	49000	14.88771844	3.444396361	8965	2291.4	2174.4	5805.4	9.6	18	4.8	6	8.4	6.8	234	746
AE14	3	H	0.363972581	0.228826768	88000	91200	4.136052053	2.509065438	NA	4147.4	6253.4	2418	36.4	13.2	5.6	5.6	8.8	8.8	114.4	121.2
AE14	4	H	0.038537407	0.12633408	269200	418200	0.143155299	0.302090101	4178	1952.2	2955.4	2314.2	22.4	14.8	6.8	6.8	11.6	11.2	890	567.2
AE140	1	I	0.141075052	0.153224993	418000	36600	0.337500124	4.186475228	4282.6	4332	1979.2	4870	14	11.2	6	7.6	6	5.6	621.6	808.4
AE140	2	I	0.328066557	0.596956282	26000	27600	12.61794449	21.62885081	6048	4635.8	2147	6679.6	16.4	9.2	6	5.6	5.2	4.8	244	414.4
AE140	3	I	0.402615994	0.39763168	139400	169000	2.888206553	2.352850176	8471.8	5187.6	4603.2	4242.8	84.8	16.8	4.8	6	6	5.2	404.4	902
AE140	4	I	0.075174744	0.069340977	73400	72000	1.024179074	0.963069122	1885.8	8042.2	3336	5157.2	18.4	20.4	8	10.4	11.6	16.4	653.2	684.4
AE141	1	I	0.179751573	0.253056825	10800	15200	16.64366419	16.64847533	3928	3313.2	2044.6	3598.8	6	8.4	4.4	4.8	4.8	5.2	464	537.6
AE141	2	I	0.345685009	0.796496606	16400	22400	21.0783542	35.55788419	15	9.8	10.8	8623.4	4	56.4	4.4	5.2	4.4	6.4	56.4	284.8
AE141	3	I	0.463209038	0.509043994	82600	90200	5.607857598	5.643503262	17.4	14.8	31	2607.6	5.6	126.8	4.8	5.2	6	7.2	64	638
AE141	4	I	0.084574562	0.0870503	8600	80400	9.834251417	1.082715173	6.2	17	13.6	4487.2	6.8	89.6	6	9.2	9.6	15.6	79.2	1271.6
AE142	1	I	0.223859957	0.238996982	28200	28000	7.938296361	8.535606484	4558.6	9646.4	1484.2	5167.2	12.4	22.4	8	11.2	6	7.6	1644.4	3777.6
AE142	2	I	0.323764724	0.244201888	26800	48800	12.08077328	5.004137054	8393.8	6190.4	927.8	6757.4	11.2	73.6	4.8	5.2	5.6	8.4	95.2	428
AE142	3	I	0.669677156	0.542385509	136800	220600	4.895300845	2.458683176	7659.6	3689	10297.6	4115.2	546.4	84.8	4.8	4.8	24	8	229.2	454.8
AE142	4	I	0.057412132	0.106824321	15400	69200	3.728060519	1.543704064	10	20.8	10.2	6263.4	6.8	152.8	5.6	10	10	21.2	77.2	1576
AE143	1	I	0.145848678	0.134126357	151800	157200	0.960794978	0.853221101	16652.8	17117.4	6562.2	8795.8	7.6	13.6	11.6	10	6.4	6.4	131.6	263.6
AE143	2	I	0.227162466	0.423002589	66800	118400	3.400635726	3.572656998	3185.6	6320.8	3857.8	9449.6	10	23.2	4.8	6.4	6.4	12	116.4	220
AE143	3	I	0.52099273	0.417838053	299800	647000	1.737800968	0.645808428	1272.2	2613.2	4693	3514.4	14.8	8	5.2	5.2	10.4	8.4	80.4	386
AE143	4	I	0.041888962	0.065184378	181000	464600	0.231430728	0.140302148	4361	14626.8	3946.8	3905.2	130	99.6	6	9.2	15.6	21.6	739.6	760.8
AE144	1	I	0.130745792	0.275246303	277600	414200	0.470986284	0.664525117	8164.4	13480.2	1370.2	10306	21.6	21.6	13.2	19.6	6	6.4	867.2	983.6
AE144	2	I	0.415272833	0.617123696	78800	202200	5.269959812	3.052045975	5186.2	4028.6	1040.2	5634	8	17.2	4.8	4.4	6.8	8	130.4	207.6
AE144	3	I	0.245954792	0.321629063	277400	628600	0.886643084	0.511659344	4536.8	6284.2	2567.8	1364.4	32	26.8	4.8	5.2	12.4	10	69.6	142
AE144	4	I	0.120970971	0.078994885	316200	110800	0.38257739	0.712950223	905.8	1333.6	1140.4	3998.2	12.8	25.2	6.4	8.8	14.8	27.2	176.4	600.8
AE145	1	I	0.192701953	0.232181603	49000	55600	3.932692913	4.175928113	5927.8	6936	913	7250.8	9.2	107.6	4.4	5.6	8	12.8	129.2	1009.6
AE145	2	I	0.392691815	0.912387646	3600	69000	109.0810598	13.22300936	6953.8	4239	3345.2	7640.4	9.2	17.6	4.8	4.4	6	7.2	257.2	672.8
AE145	3	I	0.477199881	0.36630633	112000	127600	4.26071322	2.870739265	9057	6427	11438	7597.6	178	48.8	5.2	5.2	9.2	7.6	369.2	955.2
AE145	4	I	0.10021595	0.095679054	108000	176400	0.927925461	0.542398263	602.8	9095.8	2061.2	3201.6	50.4	21.2	5.6	6	13.2	11.2	168.4	475.2
AE146	1	I	0.175577278	0.244201888	763000	844000	0.230114388	0.28933873	7470	10521	3359.6	7559.8	9.2	12.4	5.2	6.8	10.8	12.4	113.6	348.8
AE146	2	I	0.339000489	0.725368479	104200	219400	3.25336362	3.30614621	9.6	8.8	10.6	9009	4.4	91.2	4.4	5.2	4.4	11.2	62.8	274.4
AE146	3	I	0.38294447	0.359337129	229400	430400	1.669330731	0.834891098	1917	6775.6	5994	6270.6	25.6	14.8	6.4	5.6	8	6.4	70.4	63.6
AE146	4	I	0.106824321	0.102073209	369200	489000	0.289339982	0.208738668	3148.8	9961.8	6574.8	6314.6	24.4	34.4	6	7.6	10.4	14.8	980.4	1041.2
AE147	1	I	0.159573386	0.215754607	629200	35600	0.253613137	6.060522672	5671.6	12779	2335.4	4939.8	17.2	18	4.8	5.2	10.8	11.2	181.6	405.6
AE147	2	I	0.30286053	0.733037026	40600	53400	7.459618968	13.72728513	6.8	8.6	8	8912.2	4	90	4.8	5.2	4.4	10.8	62.8	244
AE147	3	I	0.361649523	0.279075757	65000	136800	5.563838822	2.040027464	10.6	14.4	11.8	11	5.6	5.2	4.4	4.4	5.6	5.2	65.6	48.4
AE147	4	I	0.082149778	0.082149778	95600	268400	0.859307301	0.306072198	3220.8	21267.6	7949	6735.2	22.4	25.2	7.2	8	13.6	15.2	250.4	338.4
AE149	1	I	0.115773284	0.085394115	282400	56600	0.409962055	1.508729944	2579.8	5548.4	2078.6	4299.4	7.2	11.2	4.4	5.2	4.8	5.6	434.8	336.4
AE149	2	I	0.155742164	0.542385509	41200	76600	3.780149605	7.080750765	4795.8	3014.6	1661.4	2805	7.2	16	4.8	4.8	4	5.2	141.2	224.8
AE149	3	I	0.325910545	0.260304882	158000	462800	2.062724971	0.562456529	5348.8	2086.8	1810.6	1387.8	57.6	15.6	4.4	4.8	6.4	3.2	179.6	394.4
AE149	4	I	0.082149778	0.0870503	109000	127400	0.753667688	0.683283359	1946.4	3314	1645	1536.4	12	14	6	5.6	9.6	9.6	309.2	297.6
AE15	1	H	0.237279854	0.048660807	583000	648200	0.406998034	0.075070669	6843	14025.4	5890.4	4809.8	72	23.2	18.8	14.4	12.4	9.6	1524	1092
AE15	2	H	0.373372031	0.186866347	154400	194400	2.418212636	0.961246644	5856.6	5475.4	3015	6928.4	24.8	51.2	8.8	16.8	5.2	7.6	260	746.8
AE15	3	H	0.210993784	0.179751573	670800	701000	0.314540525	0.256421645	NA	9880.6	5919.4	3494.4	58.8	26	12	13.2	7.6	6.8	106.4	193.2
AE15	4	H	0.03626446	0.138730794	655400	469400	0.055331797	0.295549198	761.8	4221.2	3585.6	2452.2	39.2	20.4	10.8	11.2	12.4	11.6	740	491.6
AE150	1	I	0.16478632	0.238996982	12800	341000	12.87393128	0.700870914	3315.2	4200.8	2272.4	2302	8.4	8.8	4.8	4.8	5.2	6	132	96.8
AE150	2	I	0.185427506	0.627388647	45200	65400	4.102378453	9.593098578	5510	5195.6	5286.8	2329.2	5.2	11.2	4.8	4.8	4	5.2	28	100
AE150	3	I	0.359337129	0.417838053	126600	428800	2.838365945	0.974435758	3533.4	3754.6	2157.4	4291.2	26.8	12.8	4.4	4.8	6	2.4	83.6	137.6
AE150	4	I	0.056184762	0.10021595	167800	208600	0.334831717	0.480421619	4114	4911.6	3140	1888.4	14.4	15.2	5.6	6.8	10.4	10	121.2	130.8
AE151	1	I	0.179751573	0.306961484	3710600	349000	0.048442724	0.879545799	3149.8	5508.4	5274	7848.6	51.6	27.6	14.4	12.8	8	6.4	377.6	192.4
AE151	2	I	0.185427506	0.536210152	62000	201400	2.990766227	2.662413862	3194.8	2910.8	2731	6205	30	39.2	6.8	11.2	4.4	6.4	44	106.4
AE151	3	I	0.548611752	0.300824872	382200	625000	1.435404899	0.481319795	815.4	6604.4	3578.8	2484.2	51.6	12.8	5.6	6	7.2	3.6	82.4	202
AE151	4	I	0.090431659	0.128526349	390200	322800	0.231757199	0.398160931	1755.4	5098.6	2591	3422.2	29.2	22	14	12	11.2	11.2	274.4	182.4
AE152	3	A	0.43	0.39	548200	1629800	0.781125114	0.237940949	7401	5024.6	9418.4	6797	92.8	15.2	6.4	5.2	7.6	6	198.8	730
AE152	4	A	7.2E-05	0.21	805400	631800	8.98E-05	0.336454981	6989.8	5232.2	4355.8	2489.4	14.8	9.6	6.8	5.2	6.8	7.2	372.4	262.4
AE152	1	I	0.110737886	0.240723011	9000	32800	12.30420954	7.339116196	3257.2	8029.2	7049.2	6392	37.6	16.4	4.4	5.2	5.2	6.8	1784	579.2
AE152	2	I	0.20169905	0.548611752	112000	106600	1.800884371	5.14645171	4226.6	7202.4	1454.6	6713	6	38.4	4	5.2	3.2	5.2	80.4	570.4
AE153	3	A	0.44	0.2	267000	127200	1.633386664	1.538272615	7172.4	3977.2	8185	4647.8	47.2	11.2	6	5.6	8.4	6	198.8	653.2
AE153	4	A	0.00016	0.18	16400	47400	0.010001221	3.8219134	5078.8	6603.2	3326.2	2533.8	10.8	9.6	7.6	5.2	8	6	367.6	394.8
AE153	1	I	0.306961484	0.256662488	2200	22600	139.5279471	11.35674724	11540.2	14731.6	6604.4	7955	15.2	9.6	4.8	4.8	6.8	6	288.4	976.4
AE153	2	I	0.238996982	0.506087826	22800	94200	10.48232375	5.37248223	15	13.4	11.8	6610.6	4	41.6	4.4	4	4	5.2	30	590.4
AE154	3	A	0.92	1.1	19000	161400	48.49614062	7.01194994	9371.4	8832.2	9540	7099.2	22	8.8	4.4	4.8	6	5.2	124	154
AE154	4	A	0.018	0.37	35000	107600	0.520686994	3.426122694	5625.2	4352.2	2872.2	2552	6.8	6.4	6	4.4	5.6	6	123.2	161.2
AE154	1	I	0.237279854	0.325910545	568600	9400	0.417305406	34.67133461	11182.8	13516.4	12719.6	6565.2	20	12.8	6	5.2	8	6.4	105.2	116.8
AE154	2	I	0.218971013	0.286849182	64200	83200	3.41076344	3.447706509	3582.8	4826.8	2688.4	7288.8	28.4	48.4	11.6	22.4	4.4	5.6	36.4	106
AE156	3	A	0.51	0.31	115200	134400	4.444553275	2.283939611	70.2	3156.8	5048.8	4615.2	12	19.6	4.8	4.4	6.8	7.2	87.6	75.2
AE156	4	A	5.8E-05	0.15	5000	199000	0.011613789	0.776280896	770.6	291.6	5753.6	3275.4	24.4	14.4	8	4.4	6	6.8	77.6	154.4
AE156	1	I	0.091291511	0.065864375	2200	168800	41.49614155	0.390191795	662.6	629.2	341.6	935	4.4	6	4	4.4	4.8	5.6	92.4	87.2
AE156	2	I	0.189768048	0.410176336	105400	75200	1.800455867	5.454472558	8628.6	2454.6	2549.8	7565.6	20.8	55.2	6.4	8	6.8	10	120.8	445.2
AE157	3	A	0.57	0.4	65600	207800	8.65241379	1.901617933	12.6	16	96.2	2604.8	6.4	24	4.4	4.4	5.6	6	63.2	61.2
AE157	4	A	0.0036	0.24	266800	204400	0.013619368	1.160860341	13.6	45.8	537.8	726.2	5.6	5.6	6.4	4.4	5.6	6	69.6	228.8
AE157	1	I	0.138730794	0.141075052	535400	24800	0.259116163	5.688510156	4815.6	8490	5023	4541	29.6	20.8	23.6	12.4	7.2	6.8	100.8	111.2
AE157	2	I	0.189768048	0.417838053	41200	133000	4.606020591	3.141639498	7164.8	6088.4	2621.6	8109.6	18.4	13.6	4.8	27.2	4.4	5.6	192	609.2
AE158	3	A	0.76	0.75	727400	620400	1.039856846	1.206557795	11.8	398	170.4	265.2	6.4	5.2	4	5.2	5.6	5.2	66.4	113.6
AE158	4	A	0.0065	0.26	140200	266000	0.046429252	0.985488435	11	9.8	11	1778.6	5.2	26.4	6.4	22	5.2	7.2	52.8	114.4
AE158	1	I	0.203227344	0.245954792	958000	462000	0.212137102	0.532369679	7671	13311.6	5008	6369	30.8	49.6	36	22.4	43.6	31.6	88	179.2
AE158	2	I	0.149504182	0.463209038	118000	58600	1.26698459	7.904591085	11.2	10.6	7.8	8830.4	4	76.8	4.8	4.8	4	9.6	38	530.8
AE159	3	A	0.53	0.37	21600	177200	24.68247579	2.107065638	8.2	12.8	91.8	14	6	5.6	4.4	4.4	5.6	5.2	64.8	50
AE159	4	A	0.00015	0.24	44000	214800	0.003324985	1.11264889	7.4	7.8	7.8	1141.4	5.2	35.2	6.4	6.4	5.2	8.4	50	395.6
AE159	1	I	0.170120387	0.218971013	56000	59000	3.037864051	3.711373099	11293	21399.8	9001.6	8003.4	73.2	27.2	7.6	7.2	14	9.6	1302.4	509.6
AE159	2	I	0.103011043	0.273345791	93800	60800	1.098198756	4.495818929	8.4	9	8	8282.8	4	91.6	4.8	4.8	4.4	7.2	36.4	579.2
AE16	1	H	0.275246303	0.057412132	180600	316200	1.52406591	0.181569045	20.8	17	22	5631.6	4.8	103.6	3.6	8	4.8	21.6	37.6	696.4
AE16	2	H	0.460446622	0.166108415	102600	114600	4.487783844	1.449462608	11.6	9.6	13.6	3517.2	4.4	157.2	4.8	5.2	4.4	12.8	56	164.4
AE16	3	H	0.282943307	0.227162466	147800	113200	1.914366081	2.00673557	NA	20.4	24.2	4902	5.6	17.2	4.4	4.8	5.6	5.6	50.8	61.6
AE16	4	H	0.035821699	0.116799739	367400	547200	0.097500542	0.213449815	8	15.8	12.8	1849.8	6.4	12.8	5.6	7.2	9.6	8.8	78	731.6
AE160	3	A	0.37	0.45	11000	1114400	33.30057548	0.405806108	3580.2	7060.4	8955.4	8810.8	58.8	29.6	9.2	12	8.8	6.8	127.6	951.6
AE160	4	A	6.1E-07	0.18	634600	592000	9.62E-07	0.298920425	7325.2	2238.2	6313	4933	36.8	18	7.2	8.8	10.8	6.4	786	658.4
AE160	1	I	0.070767802	0.230499804	162800	183000	0.434691657	1.259561771	17	10.2	6.8	4363.8	3.6	153.6	4	4.8	4.8	30	35.2	70
AE160	2	I	0.262139924	0.859484297	14400	87600	18.20416137	9.81146458	13.6	8.2	9.4	3007.2	4	37.2	4.4	4.4	4	6.4	26.8	356.8
AE161	3	A	0.74	0.7	99000	2219800	7.482460572	0.314884975	9597.2	14926.6	12498	7691.6	124	32.8	13.6	11.6	9.2	6.4	176.8	815.6
AE161	4	A	0.0025	0.23	538200	803400	0.004659775	0.284822962	5086.6	1136.2	3946.8	3076	44	59.2	16.4	22.8	19.6	22	805.2	625.6
AE161	1	I	0.230499804	0.160865356	432800	242800	0.532578106	0.66254265	3812.4	3699.8	907	1840.6	8.8	7.6	5.2	5.6	5.2	5.6	286.8	392.4
AE161	2	I	0.695269221	0.768267365	0	34000	NA	22.59609896	3081	1248.8	1495.2	2365	13.6	8.4	6	4.8	4	4.8	111.6	290
AE162	3	A	0.85	0.73	59200	455400	14.30085425	1.592816158	7458.6	10994.2	10796.6	10780.4	140.8	32.4	9.6	11.2	6.8	6.4	145.6	1008.4
AE162	4	A	0.024	0.35	200000	377200	0.119627302	0.922412652	5614	3061.8	4422.2	4044.2	24	18	7.2	10	13.6	6.8	620.4	719.6
AE162	1	I	0.217358539	0.197163664	109000	17600	1.994115039	11.20248088	1472.4	1001	418	5558.2	4.4	6.8	5.2	5.2	5.2	11.2	36	57.2
AE162	2	I	0.449515109	0.872497947	134800	62400	3.33468182	13.9823389	957.6	737.8	476.2	6072.6	4	6.8	5.2	4	4.4	4.8	20.8	431.2
AE163	3	A	0.71	0.68	101600	507200	6.953240366	1.349007883	5531.4	9378.4	8950	8788	83.6	38	6.8	7.2	6.8	6.4	136.8	771.2
AE163	4	A	0.0098	0.26	251200	609000	0.039163709	0.427430019	3438	2545.4	3681.6	4032	45.6	42.8	6.8	8.4	8.8	6.8	540	612.4
AE163	1	I	0.244201888	0.311102147	102200	16200	2.389450961	19.20383624	5666.2	5377.4	2908.4	6011.4	21.6	25.6	5.2	5.6	6.8	6.8	1171.2	791.6
AE163	2	I	0.425601965	0.850886323	1200	193400	354.668304	4.399619043	2848.8	2728.8	5424.2	4026.8	38.4	28.8	6	5.2	5.2	6	790.8	641.2
AE164	3	A	0.82	0.99	108200	450800	7.590381034	2.198938973	9576.2	12379.2	9830.6	6461.8	68.4	24.8	10	9.6	7.2	6.8	141.6	440
AE164	4	A	0.014	0.29	143600	311600	0.0960387	0.933227249	6691	4270.6	5131.6	4355	35.6	54.4	8.8	22.4	18.4	18.4	400.8	415.6
AE164	1	I	0.210993784	0.267700769	1427600	40800	0.14779615	6.561293366	16	14.4	12.4	3207.8	4.4	160.8	4.4	5.2	4.8	29.2	35.2	73.2
AE164	2	I	0.249487668	0.551744036	67000	92200	3.723696538	5.984208634	13.8	11	11.6	5925	4	90	4.8	6	4.4	6.4	21.2	547.6
AE165	3	A	0.48	0.42	2000	64400	241.4401106	6.528177456	206.4	5681.2	5539.4	6692.6	32.4	7.6	6.4	6	6.4	5.2	128	208.4
AE165	4	A	0.021	0.36	12200	28800	1.703785139	12.47698363	483	7719.4	5242.8	3374.8	6.8	6	6.4	4.8	9.2	6.4	131.2	161.6
AE165	1	I	0.218971013	0.242457971	5800	9000	37.7536229	26.93977453	18	21.8	14.2	2485.2	4.4	26.8	4.4	4.8	4.8	12	34	90.4
AE165	2	I	0.323764724	0.545492254	105000	110000	3.083473562	4.959020488	14.4	11.6	10.6	8380.4	4	39.2	4.8	4	4	5.2	24.4	592
AE166	3	A	0.95	1	94600	132000	10.03096689	7.953335531	42	1556.4	8313.2	6488.4	72	19.2	4.4	5.2	6.8	5.6	105.2	185.6
AE166	4	A	0.015	0.32	45800	196800	0.336469275	1.612744446	4898	6109.8	5774.4	4751.4	13.6	21.2	8.4	5.6	7.2	6.4	267.6	142.8
AE166	1	I	0.282943307	0.191230962	74400	99000	3.803001435	1.931625875	3397.2	4010.4	2107	3574.2	12	19.6	5.2	5.6	8.4	8	316.8	340.8
AE166	2	I	0.279075757	0.460446622	81000	185000	3.445379717	2.488900662	4330.8	3668.4	7898.2	3337	33.6	11.2	4.8	4	4.4	4.8	94	188.8
AE167	3	A	0.83	0.9	176000	432000	4.690129636	2.091232519	13.2	16	199.6	20.8	5.6	4.4	3.6	4.4	5.6	4.8	57.2	45.6
AE167	4	A	0.0035	0.21	152200	257600	0.023318529	0.825202861	19.2	16.2	18.4	13.8	5.2	5.2	6	4.4	5.2	6	51.6	98.4
AE167	1	I	0.279075757	0.215754607	353600	218000	0.789241394	0.989700033	3170.4	7188.2	2566.8	3447.2	23.6	20	16	15.2	8.4	6.8	94	94.4
AE167	2	I	0.108768469	0.306961484	61000	321400	1.783089653	0.955076178	3355.8	4161	8782.2	4552.2	66.8	17.2	4.8	4	4.4	5.6	119.2	134.8
AE168	3	A	0.54	0.67	78600	419200	6.861214824	1.606133268	3085.2	7164.4	9408.2	5541.2	31.2	15.6	6.8	10.8	6.8	5.6	221.2	798.4
AE168	4	A	0.00063	0.28	114400	80200	0.005486284	3.455813996	8418	3963	6418.2	2547.8	12.4	10.8	6.8	15.2	10.8	6.8	398	411.6
AE168	1	I	0.207862105	0.237279854	110800	42800	1.876011777	5.543921818	4221.6	14698.2	4092.2	3410.6	15.2	22.4	4.4	5.2	5.6	7.2	225.2	305.6
AE168	2	I	0.286849182	0.706449221	9200	144200	31.17925886	4.899093074	10175.2	39287	8720.6	7970.6	14.4	12	4.8	4	4.8	5.6	77.2	118.8
AE169	3	A	0.76	0.91	39800	202200	19.20336948	4.490069663	977.4	544.2	1519.4	2295.2	7.2	6.4	6.8	8	6	4.8	66.8	98.4
AE169	4	A	0.0081	0.34	108400	194600	0.074268314	1.730694182	742.8	1301.4	2070.6	1780.6	18.8	8	7.2	12.4	12.8	6.4	71.2	150.4
AE169	1	I	0.197163664	0.238996982	36400	25200	5.416584164	9.484007204	6260.2	10586	5859.8	3708.8	16.4	24.8	4	4.8	5.6	6.8	260	229.6
AE169	2	I	0.702708324	0.687886819	5600	56400	125.4836293	12.1965748	15	22.2	8.8	8266.4	4	66.4	4.8	5.6	4	9.2	35.6	607.2
AE17	1	H	0.292780355	0.110737886	76400	22600	3.832203606	4.899906452	2025.2	3453.4	1850.2	5404	5.6	14.4	4	6.8	5.2	7.6	1308.8	2141.2
AE17	2	H	0.240723011	0.141075052	48200	134800	4.994253345	1.04655083	3468.8	1429.4	728.2	4915.8	4.8	9.6	4.8	4.4	4.4	6	188.4	1603.6
AE17	3	H	0.249487668	0.332409266	86400	120800	2.887588751	2.751732337	NA	2703.6	3543	2538.6	13.2	6.4	4.8	5.2	5.6	5.6	122.8	222.8
AE17	4	H	0.019332943	0.109750006	420400	608800	0.04598702	0.180272678	801.6	2317.4	1596.2	1584	8.8	8.4	6	6	10	9.2	1348	708.8
AE170	3	A	0.68	0.61	151600	509800	4.46516461	1.197229773	2074	905.8	1463.4	1556.4	14	21.2	4.8	4.8	5.6	5.6	76.4	110.4
AE170	4	A	0.015	0.33	123200	563200	0.119322763	0.578676394	591.6	933.6	831	1003.6	20	18.4	6.8	4.8	5.6	6.4	93.2	155.2
AE170	1	I	0.200179023	0.162164817	502000	3108200	0.398762994	0.052173225	5546.6	16413	5202.8	8621	36.8	21.6	4.4	6.8	7.2	6.8	249.6	260
AE170	2	I	0.44411981	0.706449221	19800	112400	22.43029342	6.28513542	9.8	8.8	7.8	7745.2	4	71.6	4.4	4.8	4	6.4	35.2	510.4
AE171	3	A	0.84	0.79	46000	404200	18.21968197	1.950411705	11.2	4662	5306.6	4402.8	225.6	70	4.4	4.4	8.8	5.2	480.8	1349.2
AE171	4	A	0.012	0.29	133000	551800	0.090936193	0.519842663	9	8.6	8.6	633.6	4.8	82.8	5.6	11.2	4	15.2	56.8	109.2
AE171	1	I	0.2355716	0.13641463	546800	138400	0.430818581	0.985654844	10223.2	14586.4	8793.8	12477.8	14.8	16.4	4.8	4.8	7.6	6.4	208.4	196.8
AE171	2	I	0.423002589	0.613729004	53000	103000	7.981180916	5.958534023	9.6	10	8.4	6792.2	4	72.8	4.8	4.8	4	10	36	511.6
AE173	3	A	0.56	1.1	2400	12600	235.1673576	88.16203296	6409	7400.6	10154.6	5591.4	152.4	28.8	8	6.4	6.8	5.6	154.8	355.6
AE173	4	A	0.00015	0.32	3600	802400	0.043049425	0.398184863	4724.2	1787.2	3939.8	3195.6	28.4	17.6	6.8	5.6	7.6	6.8	332	328.8
AE173	1	I	0.242457971	0.159573386	287600	80400	0.843038841	1.984743603	5723.2	6152.2	4414.6	4065.6	9.6	8.8	6.4	5.2	8.4	6.4	67.2	82.8
AE173	2	I	0.345685009	0.548611752	345800	88800	0.999667463	6.178060274	4992.6	4081.8	2961.8	3990	7.6	8	5.2	4.4	4.4	5.2	30.8	63.2
AE174	3	A	0.83	0.97	69800	126000	11.82611484	7.679276623	6479.4	11531.4	10510.8	7204.8	107.6	24.8	8.8	10.8	7.2	6	158.4	452.4
AE174	4	A	0.024	0.28	13800	44800	1.709938925	6.272427581	5070.2	3758	4685.6	4326.2	28.4	23.2	6.4	11.2	11.2	6.4	518.4	598.4
AE174	1	I	0.279075757	0.162164817	33800	35800	8.256679204	4.529743493	3365	3451.6	2332.6	3454	7.6	10	4.8	4.8	5.2	6	478.4	2564.4
AE174	2	I	0.300824872	0.468769528	64600	160000	4.656731765	2.929809553	3870.2	4113.8	878.2	3194	5.6	9.2	4.4	4	4	4.8	74.4	293.6
AE175	3	A	0.8	1.1	763800	322200	1.048166073	3.463802683	5866.2	7238.6	9707.2	6898.6	104.8	41.2	9.2	9.6	8.4	6.4	182.8	1103.2
AE175	4	A	0.0098	0.3	2096200	265600	0.004693218	1.12499644	5689.2	3058.4	4166.4	3649.4	37.2	32.8	7.2	8.4	10.4	8.4	521.2	566.4
AE175	1	I	0.339000489	0.273345791	348600	242000	0.972462677	1.129528061	99.6	680.4	915.2	3444.2	9.6	6.8	4.8	5.2	5.2	6	156	213.2
AE175	2	I	0.238996982	0.34344642	61600	185200	3.879821129	1.854462312	420.4	404.8	460.8	3868.6	7.6	17.6	4.4	5.2	4.4	5.2	44	228
AE176	3	A	0.51	0.43	66800	316400	7.620419075	1.370002826	6252.6	5701.2	4642.8	5102.2	24.4	16.4	5.6	6	8.4	7.6	99.2	630.8
AE176	4	A	0.00068	0.23	36800	106800	0.018405936	2.111487568	5661.8	4687	4751.6	3070.6	20.4	11.6	7.6	4.8	9.2	7.2	474.4	316
AE176	1	I	0.091291511	0.238996982	24200	44800	3.772376505	5.334754052	2386.8	8008.6	2735.8	4369.4	6	6	4.4	5.2	6.8	7.6	38.4	54.4
AE176	2	I	0.181158695	0.551744036	35200	73600	5.146553839	7.496522229	1339	3140.2	1670.8	5701.4	5.2	8	4.8	4.4	4.4	5.2	22	355.6
AE177	3	A	0.55	0.58	249000	977400	2.190731943	0.590614271	5826.8	3261.2	8201	7088.8	66.8	39.6	4.8	6	6.8	6	156.4	1114.8
AE177	4	A	0.0087	0.31	129400	362400	0.067009038	0.847023962	3565.6	8718.8	6453.8	5093.2	42	44	6.8	8.4	8.4	6.4	323.2	371.2
AE177	1	I	0.214159189	0.170120387	254200	753200	0.84248304	0.225863498	4883.4	12689.4	7343.4	11788.2	22	12.4	5.6	5.6	9.2	6.8	122.4	169.2
AE177	2	I	0.477199881	0.713973871	9400	147800	50.76594475	4.830675714	17.2	13.6	12.8	7352.4	4	90.4	4.4	8.8	4	8	21.6	556
AE178	3	A	0.77	0.73	149200	531800	5.175974726	1.378407345	3619.8	787.8	2409.6	3014	12.8	12	6	6.8	6	4.8	73.2	270.4
AE178	4	A	0.01	0.32	111800	223000	0.089564985	1.442282795	4259.4	5104.4	2456.8	2353.4	19.6	17.2	6.4	6.8	8.8	6.4	376.8	257.2
AE178	1	I	0.2355716	0.20169905	214600	71200	1.097724138	2.832851819	62.6	653	681.2	1067.8	4.4	8	4.8	4.8	5.2	5.6	73.6	78.4
AE178	2	I	0.330232787	0.580515171	27400	133200	12.0522915	4.358222001	6470	7241	8169.8	4473.8	14	7.2	4.8	4.4	5.2	4.8	66.4	120.4
AE18	1	H	0.288816563	0.083760671	331000	18600	0.872557591	4.503261883	1721	3331.8	2279.4	4292	9.2	12.8	4	5.6	5.2	5.6	1274.4	1938.4
AE18	2	H	0.452230327	0.232181603	38000	440600	11.90079808	0.52696687	2271.4	1141	1332.8	6388	7.6	10.4	4.8	4.8	4.4	5.6	216	1161.6
AE18	3	H	0.210993784	0.395156206	115000	56200	1.834728555	7.031249225	NA	1294.2	1959.4	1616.4	18.4	8.8	4.4	5.2	5.6	5.6	130.8	278.4
AE18	4	H	0.028873628	0.13641463	524000	430000	0.055102344	0.317243327	667.6	576.2	1388.8	3800	9.6	12	6.4	6.8	10	9.6	1522.8	1807.2
AE19	1	H	0.251267697	0.043387445	200200	76600	1.255083404	0.566415737	14	11.8	10.6	2816.4	4.4	33.2	3.6	5.2	4.8	12.4	33.2	98
AE19	2	H	0.323764724	0.230499804	124800	86000	2.594268622	2.680230281	14.4	7.2	12	4347.2	5.2	161.6	4	4.8	4	11.2	55.2	151.6
AE19	3	H	0.262139924	0.468769528	127000	108600	2.064093888	4.316478162	NA	2098.6	1408.4	72894.8	72.8	37.2	6.8	18	5.6	5.6	55.2	102.8
AE19	4	H	0.085394115	0.103955047	415200	440600	0.205669833	0.235939735	10	10.2	11.2	2431.6	6.8	64.8	6	6	8.8	11.6	78.4	596.4
AE20	1	H	0.240723011	0.075174744	59000	36800	4.080051038	2.042791957	2103.8	1404.6	1067.8	1140	30.8	17.2	4	4.8	5.6	6	58.8	75.6
AE20	2	H	0.354744208	0.405124895	30000	43800	11.82480693	9.249426817	4710.8	594.6	336.4	1768.8	32.8	43.6	4.4	4	4.4	5.2	60	50.4
AE20	3	H	0.222221694	0.334596023	71800	90400	3.09500967	3.701283445	NA	462.8	1149.8	840.4	266.8	137.2	4.4	4.8	6.4	6.8	55.2	51.6
AE20	4	H	0.098383074	0.099296476	97800	89200	1.005961906	1.113189197	2348	687.8	714.6	870.6	37.2	30	6	5.6	10.4	9.2	102	64.8
AE21	1	H	0.387796159	0.052037027	750400	93400	0.516785926	0.557141615	4580.4	3114.2	1334.8	4462.8	12.8	16	6	7.6	7.2	7.6	387.2	643.6
AE21	2	H	0.488608937	0.251267697	138600	87200	3.525317003	2.881510291	4017.6	2056.4	569.8	4559.4	6.4	21.2	5.2	6.8	4.4	6.4	109.2	500.8
AE21	3	H	0.160865356	0.233872192	204800	138200	0.785475369	1.692273462	NA	3806	3362.6	1611.4	14.8	13.6	7.6	5.2	6.4	6.4	70.8	101.2
AE21	4	H	0.084574562	0.090431659	646600	906400	0.13079889	0.099770145	1153	1662.8	1366.4	1796.8	21.2	28.4	5.6	6.4	12	11.6	218.8	430
AE24	1	H	0.347934052	0.134126357	441800	503400	0.787537466	0.266440916	7	5.4	5.6	4322	4.4	30	4	5.2	4.8	13.2	36.4	98.4
AE24	2	H	0.392691815	0.081352729	174600	185600	2.249094017	0.438322891	6	6.2	9.2	5444.6	3.2	154.8	4.4	14.4	4	12.8	59.6	131.2
AE24	3	H	0.233872192	0.265837839	102000	291000	2.292864632	0.913532093	NA	9.4	52396.2	2581	33.2	30.8	6	10	8.4	6.4	53.2	53.2
AE24	4	H	0.099296476	0.118872221	427600	386800	0.232218139	0.307322186	4.4	7.2	4	24.2	6	6	6	5.6	9.6	8.8	77.2	48.8
AE25	1	H	0.223859957	0.106824321	430200	54000	0.520362523	1.978228171	4655.6	5786	2280	5650	8.4	16.4	4	5.6	5.2	8	272.8	775.2
AE25	2	H	0.153224993	0.204763933	43800	85800	3.498287519	2.386526025	5177	2787.2	5459.6	4983.8	18.8	12	5.6	4.8	5.6	6.4	399.2	366
AE25	3	H	0.207862105	0.354744208	193200	96400	1.075890812	3.679919168	NA	5179	7739.4	4067.4	140.8	109.6	29.6	76.8	8.4	8.8	158.4	201.6
AE25	4	H	0.06185975	0.073684499	430800	676600	0.143592735	0.108904078	1931.6	5049.4	3210.2	3683.6	18.8	16.8	6	6	10	10.4	526.8	509.6
AE28	1	H	0.267700769	0.075927922	127000	66600	2.107880074	1.140058889	21.2	18.2	13.6	1664.8	4.8	18	3.6	5.6	4.8	9.2	35.6	135.6
AE28	2	H	0.275246303	0.309026837	46800	44000	5.881331267	7.023337209	13.8	12.2	14.8	2811.2	3.6	156.4	4.4	5.2	4.4	10.8	57.2	155.6
AE28	3	H	0.230499804	0.294776825	64600	63000	3.568108424	4.678997223	NA	21.2	3162.4	5195.8	19.2	18	9.6	11.6	6.4	5.6	59.2	76.8
AE28	4	H	0.074426944	0.114753322	272200	316600	0.273427422	0.362455216	10	17.6	10.4	23.2	6	6.8	6	5.2	9.6	8.8	78	49.6
AE29	1	H	0.325910545	0.13526702	133600	72200	2.43945019	1.873504436	5838.2	4989	6295.6	4801.8	115.6	89.6	6	7.2	74	65.6	1013.6	463.2
AE29	2	H	0.373372031	0.309026837	26000	31000	14.36046273	9.968607651	6436.8	3417.2	4498.2	6086.8	122.4	163.6	6	6.8	51.2	42	302	212.8
AE29	3	H	0.249487668	0.269573052	148200	79600	1.683452551	3.386596136	NA	2969	5967.8	4643.2	88.8	82	6	6.4	13.6	8.4	80.8	268
AE29	4	H	0.088729417	0.107793249	442400	518200	0.200563783	0.20801476	1354.2	5480.2	2679.2	4055.6	110.4	158	6.4	8.4	58.4	67.6	815.2	593.2
AE30	1	H	0.332409266	0.082952418	146600	184200	2.267457478	0.450338857	4371	7188.8	2909.6	4803.6	72.8	67.6	8.8	5.6	33.6	36.8	713.2	1084.4
AE30	2	H	0.315282753	0.304906058	16400	47600	19.22455811	6.405589447	6023.2	3591.6	5445.2	5018.4	112	147.2	9.6	4.8	28	26.4	690.8	740.8
AE30	3	H	0.352463622	0.449515109	91200	61800	3.864732699	7.27370727	NA	3319.4	4818.6	2883	114.8	50.4	6.8	5.6	11.6	8.4	110	437.2
AE30	4	H	0.08788698	0.108768469	482800	561400	0.182035999	0.193745046	2782.6	3712.4	3376.2	2386.6	72.4	78.4	6.8	6.4	30.8	31.6	1280.4	814
AE31	1	H	0.249487668	0.050328597	195400	82400	1.276804852	0.61078394	4519.6	4196	1632	3579	10	10	4.4	6	4.8	6	362	576.8
AE31	2	H	0.170120387	0.155742164	26800	91400	6.347775629	1.703962404	5796	3013	4111.4	3119	14.4	8.4	6	5.2	4.4	4.8	483.6	322.4
AE31	3	H	0.16478632	0.204763933	179400	76200	0.918541362	2.687190721	NA	4372.2	6539	2430.8	20.4	7.6	5.6	5.6	6	5.2	154	203.6
AE31	4	H	0.109750006	0.093906284	411600	473000	0.266642387	0.19853337	1800.6	1558.8	2470.2	3484	20.4	15.2	7.2	7.2	10	9.2	981.2	637.6
AE32	1	H	0.281004756	0.089577636	161000	382600	1.745371153	0.234128687	4815.4	6210.4	1653.2	8518.6	15.2	50.4	6.4	9.2	6	8.4	635.2	1741.2
AE32	2	H	0.311102147	0.155742164	66800	121400	4.657217772	1.28288438	4244	4470.8	4110.2	4812	27.2	31.6	8	8.8	4.8	5.6	920.8	686.4
AE32	3	H	0.245954792	0.292780355	40400	72600	6.08798989	4.032787266	NA	6198.8	6006	3226.6	196	25.2	8.8	8	10	6.8	284.8	112
AE32	4	H	0.095679054	0.118872221	332600	275200	0.287670035	0.431948479	1031.2	3157.2	3036.8	3994.6	44	58.4	8.4	11.2	11.6	11.6	1074.8	1092.4
AE33	1	H	0.220592055	0.118872221	381800	79400	0.57776861	1.497131253	5946.2	4581.6	2276	4804.2	10.4	14.4	7.2	8	5.6	6.4	63.6	131.2
AE33	2	H	0.182573707	0.298799054	78800	102400	2.316925212	2.917959516	4134.4	3504.8	2835.6	4595.2	14.8	10.4	7.2	7.6	4.8	4.8	78	68.4
AE33	3	H	0.088729417	0.373372031	98600	65600	0.899892672	5.691646814	NA	14277	4848.6	2335.8	16	9.2	7.6	5.2	6	5.6	59.6	62.8
AE33	4	H	0.067934921	0.088729417	737800	1169200	0.092077692	0.075888999	2144.8	4224.8	2609.8	2721.4	16.8	12	8	8.8	11.2	8.8	112.8	80.8
AE34	1	H	0.277156282	0.124168784	208000	116000	1.332482127	1.070420553	17.6	12	8.2	1951.4	4.4	87.6	4	5.2	4.8	15.6	36.4	829.6
AE34	2	H	0.385364834	0.238996982	3600	45400	107.0457871	5.264250695	15	7	10.8	2967.2	7.2	87.6	4.8	4.4	4.4	10	60.4	122
AE34	3	H	0.207862105	0.59364166	33000	55000	6.298851664	10.79348472	NA	23.8	3251.6	2712.4	6.4	6	5.2	5.2	5.6	6	60	66.4
AE34	4	H	0.083760671	0.116799739	217800	169200	0.384576084	0.690305783	11	14.8	14.2	2160.6	6.4	98.8	5.6	9.6	9.6	21.2	77.6	240
AE35	1	H	0.294776825	0.070051782	1107200	215600	0.266236294	0.324915499	10	7.4	7.2	3044.4	4.4	1322.4	4	10.8	4.8	50	36.8	196.4
AE35	2	H	0.277156282	0.254855079	104200	138800	2.65984916	1.836131693	6.4	5.8	10.6	2847.8	4	147.6	4.8	4.8	4	10.8	61.2	138
AE35	3	H	0.179751573	0.644768428	38400	83000	4.681030553	7.76829431	NA	10.2	2943.2	4133.2	2618	36	6	8.4	6	5.6	67.6	54
AE35	4	H	0.068635364	0.10021595	351000	844800	0.195542348	0.118626834	6.2	19.8	7	17.8	6.4	6	5.6	6	10	8.8	77.6	48.8
AE36	1	H	0.371006026	0.143447611	160600	136400	2.310124692	1.051668703	11	4.6	5.2	4053.8	4.4	109.2	4	5.2	4.8	23.2	36	68.8
AE36	2	H	0.452230327	0.405124895	40600	56600	11.13867801	7.15768365	5	5.6	19.8	2732.8	3.6	138.8	4.8	4.4	4.4	9.6	60	139.2
AE36	3	H	0.275246303	0.512012537	26400	74200	10.42599634	6.900438508	NA	8.2	505.4	2224.6	6	125.6	4.8	12.4	5.6	5.6	53.2	75.6
AE36	4	H	0.099296476	0.12742683	224000	421800	0.443287841	0.30210249	3.4	18.4	4.2	15.6	6.4	6	5.6	5.6	9.2	8.8	77.6	48.8
AE37	1	H	0.357035367	0.114753322	197800	117400	1.805032188	0.97745589	10664.8	14607.4	3691.4	8654.6	12.8	21.6	4	5.2	5.2	7.6	327.6	654
AE37	2	H	0.363972581	0.292780355	23600	84600	15.42256698	3.460760703	8162.6	10485.2	8917.6	9279.2	21.6	21.6	4.8	4.4	4.8	5.2	369.6	293.6
AE37	3	H	0.182573707	0.390238476	104200	39000	1.752146897	10.00611477	NA	7402.6	8800.6	6158.8	129.6	37.2	7.6	5.2	10.8	7.6	194.4	714.4
AE37	4	H	0.094789694	0.105861662	314200	354400	0.301685849	0.29870672	2800.2	7984.8	4328.6	5745.4	24	30	6	6.4	10.4	10.4	565.2	667.6
AE38	1	H	0.263984233	0.067239623	308000	160200	0.857091667	0.419722993	18.4	20.6	14.8	1918.8	4.4	41.6	3.6	5.2	5.2	16.8	35.2	89.6
AE38	2	H	0.253056825	0.215754607	41200	26000	6.142155947	8.29825412	16	12.6	16.4	8490.8	4	106.4	4.8	4.8	4.4	10.4	59.2	283.6
AE38	3	H	0.128526349	0.311102147	155400	52000	0.827067881	5.982733599	NA	22.4	5699.6	6308.6	62	33.2	5.6	7.2	8	9.6	66.8	78.8
AE38	4	H	0.065184378	0.078994885	411800	327400	0.15829135	0.241279428	11.2	21.8	15.2	19.8	6.8	6	6	5.6	10	8.8	76	48.4
AE39	1	H	0.300824872	0.072947386	292600	187400	1.02810961	0.38926033	1701.6	3303.6	601.8	1345.6	5.6	10.4	4	5.2	5.2	7.6	331.6	1144.4
AE39	2	H	0.286849182	0.217358539	45200	88600	6.346220831	2.453256651	1444.8	1545.2	1570	2942.8	8	18.4	4.8	4	4.4	6	452.4	604.4
AE39	3	H	0.207862105	0.378136507	51000	55000	4.075727547	6.87520922	NA	1622.8	1016.4	1731.6	9.2	6.4	4.8	6.4	6.4	5.6	72.4	220
AE39	4	H	0.057412132	0.117832709	157000	225000	0.365682369	0.52370093	257.6	798.4	761.2	775.8	8.8	9.2	6	5.2	10	8.8	424.4	454
AE40	1	H	0.309026837	0.138730794	306600	217400	1.00791532	0.638136125	8165.4	8344.2	2047.6	3416.8	15.2	50.4	10	30	8	17.6	230	326.8
AE40	2	H	0.420414628	0.242457971	62000	87000	6.7808811	2.786873228	6326.2	4918.8	5901.6	6406.8	45.6	111.6	17.2	43.6	8.8	18	177.6	264.8
AE40	3	H	0.065864375	0.260304882	90000	70800	0.731826389	3.676622623	NA	3198	3332.4	1815	35.2	50	22	28	10.4	12	70	118.4
AE40	4	H	0.099296476	0.125248073	285000	254000	0.348408689	0.493102651	1538.8	1396.6	2961.2	2968.6	15.2	11.2	6.8	6.8	13.2	13.2	205.2	192.4
AE41	1	H	0.273345791	0.242457971	982000	184200	0.278356203	1.316275629	4982	7489	2894.4	5327.8	17.6	33.6	8	12	6.4	11.6	1312	1728.4
AE41	2	H	0.178352314	0.313187443	112000	150000	1.592431377	2.087916285	3858.2	3145.4	4939.6	5744.2	26.8	23.6	9.6	10.4	6	6	1020.4	924.4
AE41	3	H	0.530085429	0.509043994	121200	91400	4.373642153	5.569409127	NA	3027	4402.8	2592	44.8	11.2	5.6	5.6	8.4	6	84	177.6
AE41	4	H	0.055578195	0.07148906	669400	315600	0.083026882	0.226517935	447.4	4038	3201	2662.4	38	23.6	7.2	7.2	12.4	11.6	1243.6	1073.6
AE42	1	H	0.378136507	0.176960891	768200	96800	0.492237057	1.828108382	6953	6147	1692.8	6733.2	48	62	7.2	11.6	18.8	34	855.6	2120.4
AE42	2	H	0.359337129	0.298799054	22800	54400	15.76040038	5.492629677	6358	2557.2	5805.4	7539.8	62	106.8	9.2	13.6	14.8	24.4	837.2	1123.6
AE42	3	H	0.284891439	0.512012537	52000	69200	5.478681523	7.399025105	NA	5550.4	6216.2	2870	44.4	14	6.8	10.4	6	5.2	145.6	403.6
AE42	4	H	0.082952418	0.124168784	284800	14400	0.291265511	8.622832233	3350.4	2880.8	3429	3619	44	54	8.4	12.4	16.8	24.8	1230	982
AE43	1	H	0.368650802	0.218971013	514200	345200	0.716940494	0.63433086	20.6	17.8	10.4	3227.2	4	37.6	3.6	5.2	4.8	14.8	33.6	90.8
AE43	2	H	0.415272833	0.423002589	64200	141800	6.468424193	2.983093008	14	12	20.6	6814.2	4	89.2	4.8	5.2	4.4	9.2	55.2	250.4
AE43	3	H	0.494386276	0.567598345	57400	77000	8.613001326	7.371407073	NA	22.2	5717.2	3830.2	9.6	25.2	6.4	9.2	5.6	5.6	72.8	110
AE43	4	H	0.085394115	0.134126357	491800	559800	0.173635858	0.239596922	15.6	17.6	14.2	1847.6	6.8	12.4	6	6.4	9.6	12.4	76.8	49.6
AE44	1	H	0.315282753	0.13526702	401400	168200	0.78545778	0.80420345	6453.2	10094.4	3011.4	9207	15.2	30.8	5.2	6.8	6.4	12.8	757.2	1458
AE44	2	H	0.286849182	0.282943307	86800	279400	3.304714073	1.012681843	3915	3781.8	5466.4	5329	36.8	16.4	5.2	4.8	5.2	6	785.6	589.2
AE44	3	H	0.506087826	0.423002589	30200	66400	16.75787504	6.370520912	NA	8167.8	7516.8	5950.2	134	35.6	4	5.6	6.8	6.4	386.8	680
AE44	4	H	0.086219353	0.103955047	287200	415800	0.30020666	0.250012139	3629.2	6900.6	2761	4624.6	25.2	27.2	6.8	6.8	12	13.6	876.8	950.8
AE45	1	H	0.359337129	0.160865356	292600	128800	1.228083147	1.248954624	1294.2	930.8	604.4	8589.6	4.4	7.2	4.4	5.2	4.8	7.6	37.2	96.4
AE45	2	H	0.477199881	0.325910545	105400	129600	4.527513099	2.514741862	514	373.2	356.6	4302	4.4	18	4.8	6.4	4.4	6.4	60.8	274
AE45	3	H	0.387796159	0.361649523	180800	70800	2.14489026	5.108044116	NA	163.2	3460.6	4744.8	26	8.4	6	11.6	6.4	5.6	67.2	81.6
AE45	4	H	0.032830235	0.11273277	534400	443400	0.061433823	0.254246212	163.4	2181.2	1335.4	1603	28.4	9.6	6	5.6	10	8	550	443.6
AE46	1	H	0.240723011	0.073684499	146800	165200	1.639802529	0.446032078	6242.6	4388.6	1610.2	4656.6	69.6	45.2	8.8	10.8	39.6	34.8	253.6	359.2
AE46	2	H	0.258479079	0.269573052	41200	54400	6.273764057	4.955386993	5718.4	1638.8	4014.6	5422.6	113.2	108.8	10.8	13.2	39.2	28.4	161.2	282
AE46	3	H	0.390238476	0.269573052	253200	71400	1.541226209	3.775532947	NA	2246.4	3524.4	2054.4	45.6	26	11.6	10	10.4	9.6	73.6	75.6
AE46	4	H	0.076686502	0.08788698	191400	293200	0.400660928	0.299750956	2242.6	2494.6	1505	2730	93.2	83.2	10	12.8	36	46.4	180	256.4
AE47	1	H	0.260304882	0.106824321	502400	120400	0.518122774	0.887245193	12.4	6.8	5.8	6154.6	4.4	46.8	4	5.2	4.8	17.2	36	69.2
AE47	2	H	0.240723011	0.176960891	118000	173800	2.040025519	1.018186947	6	5.8	9	4813.6	4.4	84.4	4.8	5.6	4.4	9.6	60	326.4
AE47	3	H	0.378136507	0.294776825	154000	70200	2.455431864	4.199100072	NA	10	2321.4	2056.6	208.4	499.2	13.2	111.2	6	7.6	56.8	248.8
AE47	4	H	0.027756693	0.096574387	246000	290400	0.112832084	0.33255643	7	9.2	5.2	3389.8	6.4	53.6	6	6.4	10	9.2	77.2	90.8
AE48	1	H	0.319503534	0.114753322	495400	207000	0.644940521	0.554363872	10.2	5.4	5.2	2896.6	4.4	30	4.4	5.6	4.8	14	35.6	138
AE48	2	H	0.371006026	0.212572257	93800	96600	3.955288119	2.200540961	4	5.4	9	2773	4.8	112.8	4.8	5.6	4	9.6	60	338.4
AE48	3	H	0.325910545	0.309026837	78800	88600	4.135920626	3.487887553	NA	10.2	1487.6	1357	126.8	52.8	8	18	6.4	6	53.6	98.4
AE48	4	H	0.089577636	0.078994885	294400	215800	0.30427186	0.366056	3.6	6.2	3.4	15.8	6.4	6	6	6	9.6	8.8	76.8	49.6
AE49	1	H	0.217358539	0.375748848	248800	85600	0.87362757	4.389589349	22.2	21.8	8.2	2549.8	4.4	24.4	3.6	5.2	4.8	12	35.2	93.6
AE49	2	H	0.168775422	0.390238476	14400	56800	11.7205154	6.870395708	15.8	17	18.8	6526.8	2.8	81.2	4.8	4.8	4.8	8	57.6	256
AE49	3	H	0.163471797	0.457696053	52000	25800	3.143688395	17.74015709	NA	21.6	391.4	2553.8	114	260.8	10	79.2	6	15.6	52.8	138.4
AE49	4	H	0.062514704	0.128526349	154800	239200	0.403841758	0.537317511	12	21.8	13	20.2	6.8	5.6	5.6	5.6	9.6	8.4	76.4	48
AE51	1	H	0.395156206	0.454957298	297600	758200	1.327809833	0.600049193	2712.2	10952	3377.8	6670.8	16.4	18.8	6.4	7.6	13.6	17.2	1371.2	1778.8
AE51	2	H	0.600284169	0.641265167	134800	171600	4.453146657	3.736976499	2947	8992	6071	6417.6	25.2	19.6	7.6	7.2	11.6	11.2	1037.2	1048.8
AE51	3	H	0.468769528	0.548611752	190000	96400	2.467208044	5.690993281	NA	3197.4	4343.6	3931.6	22.4	22	6.8	7.2	8.4	7.6	102.8	421.6
AE51	4	H	0.078994885	0.107793249	687200	606400	0.114951811	0.177759315	1316	5372.2	3109.2	5064.8	20	22	8.4	10	16.4	23.2	824	1370
AE53	1	H	0.263984233	0.11273277	217000	79600	1.216517205	1.416240834	8220	5991.6	2449.8	4646.4	13.6	21.6	8.4	8.8	5.6	7.2	531.6	799.6
AE53	2	H	0.273345791	0.279075757	67000	67400	4.079787923	4.140589868	7599.4	3725.4	5185.6	4923.2	24	15.6	9.6	8.8	5.2	5.2	480.4	750.8
AE53	3	H	0.300824872	0.375748848	43400	59800	6.931448664	6.283425556	NA	2868	2995.4	1858.2	55.6	18	7.6	8.8	6.4	6	106.4	526.4
AE53	4	H	0.09747572	0.095679054	528000	389600	0.184613105	0.245582786	2739.2	4754.2	3155.4	2128.2	28.4	19.6	8.8	9.2	12	10.8	721.2	524.8
AE54	1	H	0.373372031	0.113739825	248600	207400	1.501898757	0.548408029	5450.6	8710.8	2017.4	5471.4	36.8	28	23.6	20.4	10	6.4	788	1154.8
AE54	2	H	0.36630633	0.258479079	105000	124200	3.488631716	2.081152006	5427.4	5832	6437.2	4442.4	36.4	20.4	18.8	12	5.2	5.2	696.8	729.2
AE54	3	H	0.282943307	0.281004756	106800	67400	2.649281899	4.169210024	NA	5512.4	6745.6	2577.2	92.4	22.8	18	20.4	7.2	6	154	257.6
AE54	4	H	0.102073209	0.082149778	636200	568000	0.160442013	0.144629891	2545.2	4173	3058.2	2928	66	32.4	32.4	34	12.4	10	834.8	768.4
AE55	1	H	0.223859957	0.092157217	256800	69200	0.871728806	1.33175169	9951.4	10225.4	3460.2	4761.2	20.8	13.2	8.8	8.8	12.4	11.6	1339.2	1248.8
AE55	2	H	0.197163664	0.232181603	81000	92000	2.434119303	2.523713077	9052.4	3936.2	7330	6964.8	36.8	16	12.4	10.8	11.6	8.4	842.8	1273.2
AE55	3	H	0.247716709	0.260304882	88800	38600	2.789602577	6.743649786	NA	4355.4	5722.8	4154.2	30	10.8	8	7.2	10	7.2	250.4	1003.6
AE55	4	H	0.094789694	0.110737886	192000	95400	0.493696322	1.160774484	3322	2702.4	5059.6	2052.2	34	15.6	12.4	10.8	22.4	18.4	1103.2	674.8
AE56	1	H	0.267700769	0.103011043	291200	264800	0.919302093	0.389014514	7009	6635.8	3262.4	4893	75.2	25.6	60	20	5.6	5.6	979.6	877.6
AE56	2	H	0.282943307	0.162164817	61000	88400	4.638414866	1.834443632	5894.2	7594.4	5056.8	4006.6	12.4	49.2	47.2	29.6	4.8	4.4	704	489.6
AE56	3	H	0.054976342	0.263984233	130200	83000	0.422245331	3.180532932	NA	4393.6	4373.6	4236.4	130.4	41.2	56.4	36.4	7.2	5.6	164.8	350
AE56	4	H	0.103955047	0.084574562	250800	402800	0.414493809	0.209966639	2425.6	5201	2536.8	2240	65.6	29.2	32	23.6	10.4	9.2	807.6	522.4
AE57	1	H	0.227162466	0.271454717	208000	18600	1.092127243	14.59433961	6221.8	5780.8	1823.4	6868.8	9.6	11.2	5.6	7.6	5.6	5.6	588.4	991.2
AE57	2	H	0.170120387	0.368650802	9200	20400	18.4913464	18.07111774	6489.6	2612.6	4766.8	6003.2	18.4	19.2	8	10	4.8	5.2	408	1051.2
AE57	3	H	0.137569213	0.655360642	76400	92400	1.800644149	7.092647643	NA	2904.8	3007.4	1969.2	21.2	8.4	6.8	6	6	5.6	112.8	386.4
AE57	4	H	0.073684499	0.091291511	332600	590000	0.221540888	0.154731375	2651.4	3232	1886	2494.6	14.8	11.6	8	8.8	10.8	8.8	375.2	670.4
AE58	1	H	0.145848678	0.08788698	62400	27200	2.337318553	3.231138976	3440.2	3581.8	942.2	3016.8	14.4	14.8	4.4	5.6	5.2	5.6	112	190.8
AE58	2	H	0.151977423	0.153224993	5600	12800	27.13882554	11.97070261	5126.8	2577.2	2974	3140.2	16.8	11.6	4.8	4.4	4.8	4.4	144.4	82
AE58	3	H	0.247716709	0.232181603	33800	19600	7.32889671	11.84600016	NA	1962.8	2739.6	827.8	42	10.8	6.4	5.2	6	5.6	65.6	66.4
AE58	4	H	0.08788698	0.066549449	181600	297000	0.483959142	0.22407222	2577.4	3334.6	1851.4	1537.8	21.2	14.4	6	6	10.4	9.2	260.4	175.6
AE59	1	H	0.174201448	0.113739825	102800	84400	1.69456661	1.347628261	10.4	6	6.8	3573.8	4.4	112.4	4	4.8	4.8	22.4	36.4	64.8
AE59	2	H	0.238996982	0.253056825	19800	83000	12.07055462	3.04887741	7.2	10	9.6	2324.2	4.4	184	4.8	5.6	4.4	12.4	59.2	843.6
AE59	3	H	0.217358539	0.228826768	28800	50000	7.547171503	4.576535358	NA	12	1192	2858	54	469.6	8	56.8	6	10.4	53.2	137.6
AE59	4	H	0.081352729	0.090431659	483800	740000	0.168153635	0.122204945	7	10.2	7.2	12.2	6.4	5.6	6	6	10	8.8	77.2	48.8
AE60	1	H	0.267700769	0.122030258	684000	182800	0.391375394	0.667561587	10.4	4.6	5.2	3496.4	4.4	34.4	4.4	5.6	4.8	15.2	36.8	92
AE60	2	H	0.30286053	0.325910545	53000	120400	5.714349625	2.706898217	4.4	7	7.8	6191.4	4.4	112.4	4.8	4.4	4.4	7.6	59.6	484.4
AE60	3	H	0.332409266	0.304906058	45000	65000	7.386872584	4.690862426	NA	265.6	621.2	2849	118.8	279.2	16.4	62.8	6	5.6	55.6	225.2
AE60	4	H	0.096574387	0.105861662	516200	1020600	0.187087151	0.103724928	4	6.2	4.4	11.8	6	6	6	5.6	9.6	8.8	77.2	48.8
AE61	1	H	0.319503534	0.178352314	878200	87400	0.363816368	2.040644327	6803.8	11297	3257.4	8501.8	16.8	17.6	13.6	11.2	5.2	7.2	393.2	879.6
AE61	2	H	0.325910545	0.430835087	66200	32800	4.92312002	13.13521607	6575.8	9319	7827	6569.8	17.6	15.6	15.2	12.8	5.2	4.4	489.2	323.2
AE61	3	H	0.371006026	0.509043994	106600	65200	3.480356712	7.807423224	NA	7720.8	8983.2	3221.6	89.6	20.8	26	12.8	6.8	6	177.6	265.6
AE61	4	H	0.109750006	0.137569213	249400	426600	0.44005616	0.32247823	3510.6	6609.2	4871.2	4105.4	26.8	17.6	11.2	12.8	10.8	8.8	857.6	641.6
AE62	1	H	0.186866347	0.082149778	3448000	159600	0.054195576	0.51472292	8756	11880.2	2877.2	5053.2	24	24	15.2	21.2	7.6	6.4	180	340.4
AE62	2	H	0.197163664	0.225506872	345800	468000	0.570166754	0.481852291	6642.6	7014.2	6612.4	6035.8	37.2	32.8	18.8	26	7.2	5.2	320.8	215.6
AE62	3	H	0.359337129	0.311102147	193400	274400	1.857999631	1.133754181	NA	5051.2	5484.2	2414.2	73.2	20.8	23.2	16.8	6.4	5.6	96	102
AE62	4	H	0.086219353	0.070767802	1138600	480000	0.075724006	0.14743292	2022	2711.4	2939.2	3013	27.6	33.2	13.2	39.6	11.6	11.2	366	368.4
AE63	1	H	0.217358539	0.067934921	254000	79600	0.855742281	0.853453779	20.2	23.4	9.2	4212.4	4	156	3.6	4.8	4.8	32	34.8	64
AE63	2	H	0.13641463	0.189768048	64600	82800	2.111681585	2.291884642	17.4	16.2	15	6098.4	15.2	78.4	4.8	4.4	4.4	7.2	57.2	346.4
AE63	3	H	0.166108415	0.174201448	76200	75400	2.179900458	2.310364026	NA	141.2	1437.4	1921.2	234.4	744.8	25.6	183.6	6.8	14.8	63.2	448.8
AE63	4	H	0.08788698	0.078219959	339400	391600	0.258948085	0.199744534	10.2	13.6	13.8	16.4	6.4	6	5.6	6	10	8.8	53.2	47.6
AE64	1	H	0.304906058	0.147059966	277400	290000	1.099156661	0.507103331	6060.6	6507.4	1846.2	7023.8	7.2	16.4	5.2	8.8	4.8	5.6	497.6	1672.4
AE64	2	H	0.296783048	0.267700769	61600	86200	4.817906629	3.105577371	3487.4	3559.2	4742.6	4056.2	16.8	10.4	6	6.4	4.8	4.8	820.8	660
AE64	3	H	0.290793611	0.227162466	134800	64600	2.157222633	3.51644685	NA	2589.6	3140.2	2468.4	28	12.4	5.2	5.6	5.6	6	99.6	302
AE64	4	H	0.083760671	0.08788698	410200	413800	0.204194712	0.212389996	1929.2	1735.2	3312.6	2873.2	34.8	20.8	8.8	9.2	10.4	10.8	1289.6	936
AE65	1	H	0.198667237	0.209423742	348200	213000	0.570554959	0.983210058	5212	5859	2485.6	4755.8	16	20.8	4.8	6.4	7.2	6.8	385.2	452.8
AE65	2	H	0.166108415	0.313187443	35200	101200	4.71898906	3.094737576	5306.4	3462.2	4110.8	3749.2	23.2	15.6	11.2	5.2	6	5.2	343.6	189.6
AE65	3	H	2.828122883	0.319503534	1800	31800	1571.179379	10.04728095	NA	2685.8	5124.8	2615.8	109.2	27.2	6.4	5.6	7.2	6.8	110	110
AE65	4	H	0.068635364	0.07148906	554800	682800	0.123711904	0.104699854	1546.8	3241.2	3241	2177.4	31.2	22	7.6	8	12	10.8	523.6	296
AE66	1	H	0.262139924	0.198667237	101600	123400	2.580117359	1.609945191	7406.8	6144	2051.4	5751.4	44	34	4.4	7.6	7.6	7.6	97.2	163.2
AE66	2	H	0.454957298	0.395156206	9400	36400	48.39971256	10.85593974	5672.8	2586.2	4611	4021.4	20.4	18	4.8	4	4.8	5.2	187.6	83.2
AE66	3	H	0.392691815	0.352463622	74800	26200	5.249890579	13.45281001	NA	5967.6	6051	1968.4	144.8	68	42.8	48.8	28	10.8	107.6	76.4
AE66	4	H	0.070051782	0.129632661	146200	260200	0.479150353	0.498203924	2314.6	3457.8	2695.6	4071	30	46.8	9.6	30.8	12	11.6	352.4	376.8
AE67	1	H	0.244201888	0.13641463	108600	107400	2.248636172	1.270154845	7536	10495.4	2132.2	7861.2	14	20.4	3.6	5.2	5.2	6.8	457.6	947.6
AE67	2	H	0.380535038	0.258479079	27400	15800	13.88814006	16.35943539	7634	6997.6	5889.6	5220.8	26.8	21.2	5.2	5.6	4.4	4.8	410.8	455.6
AE67	3	H	0.363972581	0.330232787	85400	38000	4.261974013	8.690336504	NA	7105.6	7705.8	4002	66.4	12	5.2	5.2	6.4	5.6	142.4	236.4
AE67	4	H	0.09747572	0.082149778	209000	378400	0.466391002	0.217097722	2916	4560.6	4077	4413.6	35.2	25.6	6.4	7.6	9.6	10.4	677.6	704.4
AE68	1	H	0.09747572	0.123096188	800	449600	121.8446494	0.273790453	5059.2	6487.4	3787.6	6673.8	24	16.4	8	6.8	6	6	357.6	384.8
AE68	2	H	0.099296476	0.39763168	2400	17200	41.37353181	23.11812091	5478.4	5749.8	7577.8	6506.2	8.4	18.8	8	6.8	6	4.8	265.6	226
AE68	3	H	0.527041976	0.311102147	124400	76400	4.236671834	4.072017633	NA	4161.4	8252.4	5478	131.6	20	7.2	6	6.8	6.4	144.4	362.4
AE68	4	H	0.09747572	0.125248073	189200	306800	0.515199363	0.408240135	1675.4	5739.6	3773.4	2931.6	44.4	20	9.2	10	11.6	12	548.8	217.6
AE69	1	H	0.300824872	0.157011816	233200	259200	1.289986587	0.605755463	10859.4	15628.6	5006.8	9139	11.2	11.6	7.2	8.4	4.8	5.6	606.8	769.6
AE69	2	H	0.368650802	0.334596023	61800	56400	5.965223332	5.932553606	8076.6	7661	10424.2	7512.6	14.8	10	8	10.8	4.4	4.8	614.4	394.4
AE69	3	H	0.30286053	0.315282753	69600	31400	4.351444398	10.04085201	NA	11125.6	9574	9281.8	41.6	13.2	9.6	10.4	6	5.2	258.8	827.6
AE69	4	H	0.084574562	0.103955047	180000	707200	0.469858679	0.146995259	4176	6658.8	6776.4	4131.8	19.2	14	9.6	11.6	10	8.4	1169.2	603.2
AE70	1	H	0.368650802	0.125248073	1141400	184800	0.322981253	0.677749314	2768	3152.8	2077.2	4891.2	10.8	10.4	6	9.2	6	6.8	503.2	1092
AE70	2	H	0.430835087	0.288816563	140400	134200	3.068625976	2.152135339	3436.4	2565.6	3664.2	4538.6	17.2	9.6	8	9.6	5.6	5.2	387.6	414.8
AE70	3	H	0.334596023	0.263984233	171800	131600	1.947590357	2.00595922	NA	1494.4	2997	1759.8	18	8	6.4	5.2	6.4	5.2	114.4	215.6
AE70	4	H	0.033665885	0.0930288	711400	318600	0.047323426	0.291992466	1526.2	3133.6	2706.6	1502.8	14.4	8.4	8.4	8.4	12	10	537.2	379.2
AE71	1	H	0.210993784	0.095679054	371200	320800	0.568409978	0.298251414	11	7	5.6	2108.6	4.4	24	4.4	5.2	4.8	10.4	36.8	93.2
AE71	2	H	0.260304882	0.269573052	38600	124200	6.743649786	2.170475462	6.2	9.4	9	4617.4	4	132	4.8	4.4	4.4	12	60.4	513.6
AE71	3	H	0.249487668	0.122030258	172400	165400	1.447144246	0.737788743	NA	11.2	2837.4	2357.8	183.2	154	7.2	48.4	6.4	7.2	117.6	193.6
AE71	4	H	0.03200958	0.089577636	507800	479400	0.063035801	0.186853641	6.6	9.6	6.4	708	6.4	71.2	5.2	5.6	10	14	77.6	611.6
AE72	1	H	0.290793611	0.143447611	355200	274000	0.818675706	0.523531427	10.2	4	5.8	4499.6	4	156.8	4	5.2	4.4	27.2	36	66.4
AE72	2	H	0.390238476	0.230499804	124800	128200	3.126910867	1.797970391	5.8	7.2	7.2	6587.8	4.4	201.2	4.8	4	4.4	7.2	59.2	529.6
AE72	3	H	0.222221694	0.245954792	200800	57200	1.106681744	4.299908943	NA	10.4	1166.6	2483	50.8	106.8	4.8	10	6	6	66.8	143.2
AE72	4	H	0.101141519	0.088729417	300800	353600	0.336241752	0.25093161	4	6.2	4.8	8.6	6.4	5.6	6	5.6	10	8.8	76.8	49.2
AE73	1	H	0.218971013	0.149504182	94800	152400	2.309820811	0.980998567	7619.2	12663.8	2808.6	6472	27.6	18.4	7.2	7.2	4.8	6	204	374.4
AE73	2	H	0.168775422	0.357035367	53800	123000	3.137089623	2.902726558	4736.6	4650.4	4719	6539.8	16.4	21.2	7.2	6.8	4.8	4.8	418.8	222
AE73	3	H	0.30286053	0.321629063	168600	76600	1.796325801	4.198812838	NA	3323.2	4657.8	2683	28	16	7.2	9.2	6	6.4	63.2	93.6
AE73	4	H	0.082952418	0.078994885	630000	875800	0.131670504	0.090197402	1523.6	4554	3883	2732.2	43.6	19.2	11.6	8.4	9.6	8.4	662.8	211.6
AE74	1	H	0.249487668	0.098383074	296600	1476400	0.841158692	0.066637141	10212.6	12328	4912.8	15991.2	34	14	19.6	12.8	12.4	6.4	306	419.6
AE74	2	H	0.395156206	0.334596023	43800	681800	9.021831197	0.490753921	8721.6	5738	7973.8	12439.6	7.6	26.4	8.8	19.6	4.8	5.2	243.2	254
AE74	3	H	0.271454717	0.238996982	106400	155800	2.551266135	1.533998598	NA	13816	13348.6	16319	24.4	16.4	12.8	18	6	6	131.2	439.2
AE74	4	H	0.029635942	0.107793249	635200	755400	0.04665608	0.142696914	4283.4	5649.2	3270.2	4132	13.6	34	8.8	27.6	10	12.4	420	282.4
AE76	1	H	0.277156282	0.098383074	22000	44600	12.59801284	2.205898529	4679.2	7011	1671.4	2413.2	26	16	15.2	14.8	11.6	7.2	154.4	180.4
AE76	2	H	0.363972581	0.402615994	18400	16400	19.78111851	24.5497557	3867.2	2684.8	3817.2	6556.6	35.6	46.8	20	24.4	8.8	8	219.2	236.4
AE76	3	H	0.323764724	0.256662488	99600	41800	3.25064984	6.140250901	NA	4073.6	5644	2622	41.2	10	6.4	6	7.6	5.6	115.6	119.2
AE76	4	H	0.105861662	0.125248073	106000	273600	0.99869492	0.457778046	848	1160.2	3928.8	2335.4	19.2	19.2	9.6	8.4	12	10.4	514.8	274.4
AE77	1	H	0.334596023	0.137569213	36800	35400	9.092283245	3.886135959	7647.4	3516.6	1602.4	3709	15.6	34	4.4	6	7.2	8.4	171.6	142
AE77	2	H	0.491491513	0.400118265	23200	8600	21.184979	46.52537969	4013.6	956.6	1913.4	4663.6	55.6	43.6	15.6	18	13.2	6.8	146	79.2
AE77	3	H	0.402615994	0.292780355	62000	33000	6.493806348	8.872131984	NA	2138	1851.8	1957.4	30.4	15.2	4.8	5.2	7.2	6.4	58.4	63.6
AE77	4	H	0.089577636	0.123096188	103800	156600	0.862983003	0.786054837	1888.6	2438.4	1797.8	2847.8	24	37.6	6.4	6.8	12.8	12.4	265.2	136.4
AE78	1	H	0.267700769	0.076686502	192200	49200	1.392823982	1.558668732	6327.4	9491.2	3380.2	6707.6	33.2	27.2	4	5.6	10.4	8.4	357.6	568.4
AE78	2	H	0.420414628	0.330232787	5400	6600	77.85456078	50.03527078	8447.6	3222.4	6126	7572.8	66.8	50	5.2	4.8	8.4	7.2	328.4	326.4
AE78	3	H	0.277156282	0.325910545	109000	33600	2.542718188	9.699718611	NA	4522.8	5035.6	2430.8	78	22.4	4.8	5.6	6.8	6.8	88	93.6
AE78	4	H	0.088729417	0.105861662	232000	178800	0.382454385	0.592067458	2559.2	4318.6	3503.6	1727	40.4	24	6	6.4	11.2	10.4	638.4	328.4
AE79	1	A	1.2	0.68	920000	642200	1.264767292	1.059733502	11275.8	2500.4	5565.2	1639.8	11.2	9.2	7.6	6.4	8	6.4	676.4	586.4
AE79	2	A	0.63	0.53	168400	632000	3.766625106	0.838742767	6550.8	4240	5081	2502.6	10	8	5.6	5.6	5.2	5.2	421.6	370
AE79	3	A	0.68	0.53	124000	176600	5.48839399	2.984382651	8397.4	4853.8	3826.2	3475.2	67.2	9.2	4.8	4.4	6.8	5.2	240	356.4
AE79	4	A	0.00063	0.27	134200	204000	0.004676832	1.303126662	6151.6	3813	3169.6	1723	11.2	8.4	6.8	5.2	5.6	5.6	307.2	301.6
AE80	1	A	1.4	1.2	1085200	662800	1.277710322	1.763665244	13501.8	5465.4	13732.8	15983.2	13.6	29.6	6.4	5.6	8	8.4	747.6	2085.2
AE80	2	A	0.63	0.73	132200	361000	4.771840876	2.030573479	6402.6	11140.6	11739.6	7082.8	9.6	9.6	4.8	4.8	9.2	8.4	352.4	352.8
AE80	3	A	0.86	0.75	70000	935000	12.21682219	0.804773077	2103.4	4102.8	8664	7955.4	32.4	16.4	4.8	4.8	7.6	7.6	111.2	489.2
AE80	4	A	0.0085	0.35	40400	213000	0.210712676	1.644101316	9223	9032.2	4837.4	3880	8.8	17.6	7.2	4	5.2	7.2	242.4	521.2
AE81	1	A	1.1	0.65	720600	234200	1.563253874	2.783160259	8122.2	18199.2	14355.6	1352	4.8	6.8	5.6	5.6	5.2	5.2	3768	4982.4
AE81	2	A	0.45	0.54	224000	569600	2.006763881	0.941380182	3930	1395.4	4412.8	2696	46.8	53.2	4.4	4.4	6.4	6.4	280.4	394.8
AE81	3	A	0.51	0.31	24000	41000	21.21016643	7.638718115	905.2	1334.8	5477.8	3942.6	85.6	34.8	4.4	5.2	6.8	5.2	104.4	256.8
AE81	4	A	0.0063	0.31	36400	187000	0.171809249	1.674799159	7899.8	12918.6	3427.4	2697.8	7.6	9.2	6	7.6	6.4	5.6	197.6	231.2
AE82	1	A	1.5	0.63	1028800	285000	1.413916435	2.225612869	17	21.6	29.8	18	4	5.2	4.4	4.8	4.8	4.8	32.4	98.8
AE82	2	A	0.45	0.4	192400	410000	2.336357117	0.975898208	14.6	12.6	10.6	13.2	4.4	4.4	4.4	4.4	5.2	5.2	42.4	74
AE82	3	A	0.73	0.78	255600	613200	2.852877606	1.265913784	16.2	18	143.4	133	6.8	24	4	6.8	5.6	5.2	56.8	40
AE82	4	A	0.012	0.26	85800	470200	0.140961698	0.557507281	21	24	14.8	13.4	5.2	4.8	6.4	4.8	5.2	5.6	51.6	98
AE83	1	A	1	0.67	81800	88600	12.47260919	7.599221965	3954.6	10671.8	13406.4	11679.8	19.6	20.8	15.6	12	16.4	13.2	54.4	150.8
AE83	2	A	0.4	0.41	354600	114600	1.128365102	3.601386891	4107.2	7537.2	5902	4670.8	24.8	11.6	4.8	4.8	7.6	5.6	59.2	166
AE83	3	A	0.48	0.83	38200	127400	12.56633559	6.545336369	3710.8	1738.4	3234.8	3187.6	22.4	14.8	5.6	4.8	7.2	6	66	106.4
AE83	4	A	0.017	0.24	85200	70600	0.201426757	3.434248878	2866.4	3276.6	4251.6	3096.6	21.6	9.6	8	4.8	5.2	6	58.8	220.4
AE84	1	A	0.55	0.84	1121000	269400	0.492189149	3.126764163	2856.6	6209	11355.4	6480.4	12.4	23.2	5.2	10	8	16	57.2	507.2
AE84	2	A	0.57	0.52	302400	344200	1.876978653	1.522402926	1330.2	11384.8	9485.6	12192.4	6.4	12	5.2	5.6	5.6	7.2	67.2	268.8
AE84	3	A	0.95	1.1	470200	662200	2.018140085	1.669681956	1289.2	15526.8	4780	5215.8	22.4	35.6	4.8	5.2	7.6	7.2	72.8	104.8
AE84	4	A	0.0075	0.29	172200	352000	0.043338644	0.820501598	1594.6	9584.6	6487.2	8591.8	8	8.8	6.4	5.2	5.6	6.4	61.6	116.8
AE85	1	A	1.7	0.61	697800	145400	2.499103166	4.197714843	8782.4	5550.2	15901	9501.6	7.6	8	4.8	5.2	5.2	5.2	1441.2	1352.8
AE85	2	A	0.44	0.29	292200	998400	1.492519641	0.293249555	7207.2	9939	6122.2	6462.8	12.4	17.2	5.2	5.2	5.2	5.6	703.6	1310.4
AE85	3	A	0.75	0.56	959600	953600	0.784142171	0.585200384	5374.2	4698.2	5949.6	5121.2	29.2	24	4.4	4.4	5.6	5.2	182	798.4
AE85	4	A	0.026	0.26	295800	472600	0.088965967	0.554676098	7124	5356	3712	3287.8	14.4	14.8	6.4	4.8	5.2	6	539.2	736.4
AE86	1	A	1.3	0.64	448000	135000	2.870353703	4.75011235	2040.2	294.4	682.6	465.4	5.2	6	4.4	5.2	5.2	4.8	64.4	156
AE86	2	A	0.44	0.32	294200	335000	1.509584669	0.966461863	6100.4	3728.6	5562.8	3025	13.2	11.2	6.4	6	7.6	7.2	725.6	599.2
AE86	3	A	0.88	0.7	330400	537400	2.667227311	1.3076076	527.8	781	1129.2	475.2	14	5.2	4.4	4.4	5.6	5.2	121.6	107.6
AE86	4	A	0.0028	0.22	84200	288400	0.03300752	0.759261487	1879.4	321.6	361.2	837.4	6.4	6.8	6	4.8	4.8	5.6	82	158.8
AE87	1	A	1	0.59	603000	559200	1.651856964	1.049807009	7633	8013.2	14728.4	14691	10	34.8	6.8	12	7.2	6.8	492.8	1428.4
AE87	2	A	0.44	0.54	150600	417600	2.895844882	1.291406813	7829.2	5802.2	6654.8	5522	25.6	7.6	22.8	6.8	6	6	449.2	388.8
AE87	3	A	0.58	0.49	85200	456400	6.775427091	1.083230228	4744.2	7200.8	9952.6	7828.6	84.4	22.8	9.2	10.4	7.2	6	142	752
AE87	4	A	0.0022	0.22	176200	193600	0.012463778	1.114434954	6545	2394.2	4302.6	3547.6	25.6	9.6	6.8	5.2	17.6	6.4	394.8	322
AE88	1	A	1.2	0.81	1621200	317600	0.761664862	2.546661783	25869.2	5224.2	19113.2	14846.4	14.4	39.6	8	12.8	8.8	9.2	590	1806.8
AE88	2	A	0.6	0.62	213000	292200	2.818235537	2.135364425	6080.8	7823.8	6654	5600.2	21.6	19.6	10	8.8	8	9.6	690	514.4
AE88	3	A	0.5	0.23	161800	114000	3.109666264	1.992653215	7541.4	18888.2	12197	7655.6	104.8	31.2	8	9.6	8	7.2	136.8	1114
AE88	4	A	0.016	0.3	57400	344200	0.276949417	0.885839796	5682	2192	4215	4656.2	24.4	25.2	8	7.6	8.8	7.6	627.6	726.8
AE89	1	A	1.2	0.71	1159600	135800	1.026751557	5.229781976	22719.8	9570.4	36252.2	15361.8	66	59.6	8.8	8.4	10.4	8.4	984.8	1698
AE89	2	A	0.43	0.51	209000	338000	2.048865012	1.50604732	5324.4	7200.6	5875.2	4604.8	28.4	14	8.4	8.4	6.4	7.2	467.6	400
AE89	3	A	0.76	0.56	182800	428200	4.181039964	1.303239342	7947.2	8553.6	9351.8	8691	126.4	30	6.8	7.2	8	6.8	156.8	1234.8
AE89	4	A	0.014	0.31	64600	388600	0.216944432	0.795231182	3827.2	4388.2	3888	4681.6	27.6	21.6	7.2	6.8	8	7.6	429.6	556
AE90	1	A	1.8	0.86	1460800	243400	1.218502479	3.548917782	11490.6	7229.2	7120.6	7049.2	6	9.2	5.6	5.6	6	5.6	404.4	711.2
AE90	2	A	0.35	0.39	208000	362400	1.705500999	1.063368746	9587.6	6001.6	6357.2	4888.2	19.2	14.4	9.6	15.6	5.6	6.4	546.4	421.2
AE90	3	A	0.77	0.61	112000	243000	6.859530041	2.511719087	1134.4	4474.6	9073.6	6040.6	32.4	18.8	6	6.4	6.4	5.2	134.4	1270
AE90	4	A	0.022	0.23	142600	339600	0.152137656	0.683691411	7356.6	2914.6	4523	4213.2	16	17.6	6.8	9.2	8.4	6.4	576.4	644.8
AE91	1	A	1.7	0.94	254000	49800	6.53287161	18.96195359	4544.6	5621.4	26256.6	13593.4	72.4	86.4	12	11.2	16.4	12	462.4	1458.8
AE91	2	A	0.49	0.64	165400	226600	2.971532726	2.829943368	8200.2	5484	8543	7028.2	24	21.6	7.2	7.6	6.4	7.2	657.6	638
AE91	3	A	0.41	0.9	102000	262200	4.021336631	3.445508956	8238.2	9146.2	10032.2	9437.2	118.8	51.6	5.6	6	8	6.8	156	537.6
AE91	4	A	0.0095	0.29	106000	124800	0.089562984	2.345996438	5237	4904.2	4962.2	5391.6	19.6	28.4	6.8	6.4	6	6.4	384.8	826.4
AE92	1	A	1.1	0.39	1615600	53400	0.668501994	7.307836633	196.6	103.2	1467.2	9464	9.6	24.8	4.8	6.4	5.6	5.6	200	368.8
AE92	2	A	0.66	0.54	250000	519400	2.621442569	1.038297045	207	5879.4	10747.4	7737	12.8	6.4	6	5.2	5.2	5.6	642.8	150.8
AE92	3	A	0.46	0.61	447200	471200	1.023470601	1.288157608	144.2	1421	5112.4	3250.8	24.8	10.8	4.8	4.8	6	5.2	62	150.4
AE92	4	A	0.015	0.3	115400	603200	0.129414858	0.502089738	279.2	2105.6	3163.2	3476	5.6	7.2	6.4	4.8	5.2	6	434	303.2
AE93	1	A	1	0.58	1845600	214600	0.563454988	2.720303154	4193.4	2386.2	3569.2	3173.4	6	7.2	6.4	5.2	6.8	5.2	618.4	621.2
AE93	2	A	0.34	0.4	385400	381000	0.879606874	1.050179174	4720	1921.4	6287.8	4956.6	8.8	5.2	6	5.6	9.6	8.8	222	245.2
AE93	3	A	0.71	0.6	697800	423800	1.017776429	1.408580185	3370.4	1405.4	3738.8	5170.8	16	9.2	4.8	5.2	8	7.6	66	184
AE93	4	A	0.011	0.21	193600	496800	0.055463068	0.418401983	2968.8	3471	2763.6	1831.6	8.4	6	10	5.2	5.6	6.8	184.8	176
AE94	1	A	1.1	0.59	1456400	126800	0.734619375	4.629748258	4643.6	13067.8	21484	16591.4	71.2	179.2	11.6	19.6	14.4	14.8	928	2831.2
AE94	2	A	0.45	0.51	116600	428600	3.90186362	1.18769014	4924	4351.8	5043	4959.4	12.4	16.4	7.2	8.8	6	6	277.2	419.6
AE94	3	A	0.71	0.55	146400	162600	4.851122898	3.412602317	5798.6	6299	7229.8	5839.4	93.2	38	5.6	6.4	8.4	6.4	114.8	285.2
AE94	4	A	0.0072	0.23	62800	173200	0.114345399	1.302002726	4497.2	4839.8	3715.4	3518.8	18.8	20.8	6.8	8.4	9.6	6	268.8	331.6
AE96	1	A	1.3	0.62	553400	215200	2.323669062	2.867675168	8200.2	2562.6	8989.2	3764	12.4	12	4.4	4.8	6	6.4	1194.8	600.8
AE96	2	A	0.32	0.38	71400	220600	4.415724832	1.703303936	3445.6	2260	3245.4	2388.4	14	16	5.2	5.6	8	7.6	277.2	331.6
AE96	3	A	0.68	0.69	116400	297000	5.878151189	2.316117235	5916.2	2547.8	4765	3613.2	39.6	22.8	4.4	4.8	7.6	8	190.8	390.4
AE96	4	A	0.0003	0.22	63400	104400	0.004799154	2.097423495	4524.8	2168.4	2317.2	2093.2	13.6	16.4	8.4	4.8	5.6	7.6	206.4	259.6
AE99	1	A	1.2	0.63	593000	27800	1.944175823	22.56793694	1375.8	9985.8	9381	8379.4	9.2	30.4	7.2	7.6	8	8	435.2	863.6
AE99	2	A	0.56	0.58	154000	324600	3.644272182	1.798450576	9275.8	6946.4	6162.6	5542.2	24.8	17.2	14.8	7.6	8.4	10	370.4	397.2
AE99	3	A	0.82	0.86	402800	478400	2.038925591	1.805615778	3298.2	7034.2	7478.8	10023.6	67.2	33.2	7.6	8.8	8	7.6	149.2	771.2
AE99	4	A	0.0085	0.24	146000	303000	0.058306795	0.777464027	6661.6	2901	3798.4	4209.8	26.4	18.4	8.8	5.6	10.4	8	351.2	405.6
BB02	1	F	0.071	0.22	8600	124800	8.312681431	1.754575423	3686	9600.6	3569.4	10466.2	6	6.4	4.4	5.6	4.8	4.8	269.2	954.8
BB02	2	F	0.25	0.83	4600	46200	54.62341248	17.95804502	4045.6	14243.8	8339	5363.6	5.6	11.2	4.4	6	5.2	5.2	416.4	1011.2
BB02	3	F	0.4	0.43	13400	61600	30.04596967	6.909122805	3413.4	4988.6	6693.8	5721.4	11.2	16	6.8	9.6	6.4	6.4	682.8	1114.8
BB02	4	F	0.073	0.022	10200	28200	7.151704498	0.769320202	2757	6255.4	3691.2	3955	8.4	6.8	6.8	5.2	6	6.4	208.4	607.6
BB04	1	F	0.27	0.24	205200	63600	1.322878737	3.703955976	2560.6	3769.8	1311	3965.6	5.2	6	4.4	5.2	4.8	5.2	912	571.6
BB04	2	F	0.69	0.56	24800	64600	27.88592535	8.687583839	4263.4	2920.8	2993.2	5084.4	5.6	6	4.4	4.8	5.2	5.2	748	968.4
BB04	3	F	0.53	0.51	23200	47200	22.84850987	10.78483039	5176.2	5710.4	4411.2	5116.2	13.6	8	6.8	6	6.4	6	1214.4	1362.4
BB04	4	F	0.27	0.11	129600	29600	2.051217895	3.741144791	13	1621.2	1033	3057.2	4.8	6	4.8	4.8	5.6	6.4	50	370.4
BB05	1	F	0.28	0.24	195400	243400	1.457990989	0.974855603	175.8	120.6	104.2	8859.6	4.4	11.6	4.4	6	4.8	5.6	34	650.4
BB05	2	F	0.75	0.81	45800	145000	16.34385275	5.578067464	35.6	287.8	75.8	2505.6	4	47.2	4.4	6	4.8	5.2	40	197.6
BB05	3	F	0.55	0.48	43200	143800	12.69934612	3.338205978	133.6	98.8	83	2157.2	5.6	30	5.6	5.2	6.4	5.6	60.4	1091.2
BB05	4	F	0.32	0.097	279000	85000	1.145173957	1.136169263	14.8	81.2	63.2	60.8	5.6	5.2	4.8	4.8	5.2	6.4	47.6	69.2
BB06	1	F	0.24	0.22	19400	172600	12.31943204	1.259319463	8.4	9	6.2	9518	4.4	11.2	4.4	6.8	4.8	5.6	31.2	829.6
BB06	2	F	0.68	0.7	7600	43000	89.06828354	16.16905165	8.4	8.6	5.4	6201.6	4	4.8	4	4.8	5.2	5.2	40	128.8
BB06	3	F	0.52	0.42	6000	30000	86.83212168	13.84242777	9.2	8	9	1383.2	5.6	28	6	5.6	6.4	5.6	60.8	811.6
BB06	4	F	0.29	0.17	16600	20200	17.63737081	8.623834037	2799.2	11.2	9.6	8.4	15.2	5.2	6.8	4.8	5.2	6.4	300.8	65.2
BB07	1	F	0.3	0.36	137000	69000	2.225591662	5.174425604	10.2	12	6.6	9956.2	4.4	13.6	4.4	6	5.6	5.6	31.2	518.8
BB07	2	F	0.76	1	23800	50000	32.11319771	20.11391284	11	9.2	5.4	3031.2	3.6	10.4	3.6	5.2	4.8	5.2	40.4	412.4
BB07	3	F	0.66	0.56	36600	62400	17.90602847	8.993876859	11	7.4	9	2637	5.6	37.6	6	5.6	6.8	5.6	60	1096
BB07	4	F	0.35	0.16	44600	27600	7.801211935	5.87553685	2936.8	12.4	9.4	10.8	11.6	6	5.6	4.4	5.2	6.4	260.8	65.6
BB08	1	F	0.11	0.18	88400	577200	1.286649606	0.318774488	200.2	194.4	114.4	10512.6	4.4	53.2	4	6.4	4.8	6.8	34.4	880.4
BB08	2	F	0.27	0.44	6600	113000	40.84440188	3.859418046	256.8	114.2	1034.8	5222.2	9.6	753.2	5.2	12	5.2	6	46	1428
BB08	3	F	0.35	0.38	61600	162200	5.721812048	2.331297824	147.2	725.2	280.8	1798.6	6.4	21.6	5.6	5.6	6.4	6.4	63.6	900
BB08	4	F	0.12	0.013	72400	54600	1.613256057	0.236682354	2772	112	83.4	1374.8	14	22.8	6.8	9.6	6.4	7.2	296.8	92
BB09	1	F	0.28	0.17	61200	239000	4.528697426	0.71746037	2775.8	9919.6	1410.2	6389.6	11.2	36	4.4	5.2	5.2	5.6	413.6	923.6
BB09	2	F	0.93	0.81	101200	110800	9.194958504	7.299817529	4529	7842.6	4468.2	5859.4	24.4	37.6	4.8	5.6	5.6	6	692.8	1595.6
BB09	3	F	0.93	0.51	52600	323000	17.69068062	1.594407079	5831.4	5744.2	6358.8	4233.4	89.6	74	6.8	6	6.4	6.8	1003.2	1044.4
BB09	4	F	0.17	0.13	148000	110800	1.140374471	1.130397773	5054.6	5159.8	1941.8	4024.6	7.6	56.4	5.6	4.8	5.2	6.8	90.4	957.6
BB10	1	F	0.093	0.25	1600	311800	58.14299986	0.794473088	10.8	8.6	6.8	9067.4	4.4	20.8	4	5.2	4.8	5.2	35.6	882.8
BB10	2	F	0.22	0.95	4600	14200	47.6023941	67.15280843	12.4	10.2	33827.6	3454.8	7.6	7.2	5.2	5.6	8.4	5.6	45.6	235.2
BB10	3	F	0.38	0.47	1000	205200	375.7488482	2.270873924	8.6	6.2	11.6	2138.2	5.6	30.4	6	5.6	6.4	6	61.2	1079.6
BB10	4	F	0.067	0.05	3400	86600	19.57336741	0.574690307	1444	11.8	8.2	1810.6	18.8	55.6	4.8	6.8	5.2	6.8	662.8	90.8
BB11	1	F	0.2	0.18	148000	797000	1.32208295	0.229076169	112.4	82.2	51.2	8224.6	4.4	22.8	4.4	5.2	4.8	5.6	36	815.6
BB11	2	F	0.72	0.62	174600	154200	4.11086878	4.024201333	55.4	54	58.4	3674.6	4	5.2	4	4.8	5.6	5.2	40.8	268.4
BB11	3	F	0.58	0.49	158800	163200	3.655637094	3.029327672	60	49.6	45	2165.6	6	31.2	5.6	5.6	6.4	6	60.8	1022
BB11	4	F	0.22	0.061	347000	444600	0.640408341	0.136222762	4750	34.8	27.8	481	6	17.6	5.2	8	5.6	6.8	53.2	82.8
BB12	1	F	0.27	0.23	25000	51400	10.85818867	4.550042655	29.8	21.8	14.4	9855.2	4.4	56.4	4.4	5.6	4.8	6.8	36	1194
BB12	2	F	0.85	0.74	20000	23600	42.33052858	31.22428143	14.2	17	13	5398	4	6	4	5.6	5.2	5.2	40.8	239.2
BB12	3	F	0.63	0.51	7000	31000	90.61423826	16.51653346	19.4	15	14.2	2151.2	6	32	6	6	6.4	6	64.8	1018.8
BB12	4	F	0.29	0.18	82200	66800	3.537635169	2.690891815	14.4	13.6	11.2	13	5.2	5.6	5.2	4.8	4.8	6.8	52	72.8
BB14	1	F	0.14	0.1	113200	76800	1.267205045	1.341289626	17.4	18.6	10.4	8995.6	4.4	9.2	4.4	6	4.8	5.6	35.2	462
BB14	2	F	0.45	0.51	18400	49400	24.57773517	10.36462626	14.2	22.4	16.2	2197.6	3.6	4.4	4	4.8	4.8	5.2	40.8	158.4
BB14	3	F	0.53	0.35	20200	20000	26.09118694	17.39670261	100.8	120.4	116.2	1439.8	5.2	23.2	5.2	5.2	6	5.6	60	695.2
BB14	4	F	0.16	0.053	61600	41200	2.590477041	1.291234284	4262.8	30	27	4272.8	10.4	5.6	5.6	4.4	14.8	6.4	368.8	312
BB15	1	F	0.18	0.18	395800	488600	0.461277682	0.359347683	46	1280.8	1105.4	2523.2	4.8	6.4	5.2	6	4.8	5.2	340.4	559.6
BB15	2	F	0.63	0.71	137200	168800	4.623175421	4.229703024	29.6	1869.8	1860	5926.6	4	4.4	5.2	5.2	5.2	5.2	147.6	220.8
BB15	3	F	0.51	0.37	114000	321400	4.517486725	1.161705137	2335	1417.6	802.4	483	5.2	7.2	8	6.4	6	5.6	101.6	255.2
BB15	4	F	0.25	0.098	229800	83400	1.085673055	1.17965317	5377.4	1600.8	1745	413.4	10.8	5.6	5.2	4.8	5.2	6.4	275.2	522.4
BB16	1	F	0.09	0.11	31600	65400	2.861761362	1.663126435	1282.6	790	635.2	2383.6	5.6	7.2	4.8	5.2	4.8	5.6	777.2	490.8
BB16	2	F	0.21	0.41	13400	72200	15.98202902	5.681112692	2514.6	948.6	765	4550.6	4.8	8	4.4	5.6	5.6	5.6	200.4	232.4
BB16	3	F	0.3	0.32	15400	29800	19.79909466	10.86458805	1414.8	612.2	668	1019.8	11.2	16	5.6	6	6	5.6	127.6	170.4
BB16	4	F	0.13	0.018	23600	6400	5.587532567	2.805331139	3270.2	574.8	677.4	1154.8	8.4	9.6	8.8	4.8	5.2	6.4	209.2	250.4
BB17	1	F	0.18	0.1	55600	78600	3.309291992	1.322583298	4288.2	17565.4	13952.4	15600.8	6	6	4.8	5.6	5.2	5.6	36	78.8
BB17	2	F	0.76	0.68	22400	99600	34.12027256	6.796375049	484.6	17161.8	15617.6	9362.8	4.8	254.8	4.4	6.4	5.2	5.2	41.2	92.4
BB17	3	F	0.75	0.49	50200	200000	14.91132382	2.457457564	19673.6	24168.2	18379.8	1011.6	6	12	5.6	5.6	6.4	5.2	60.8	480
BB17	4	F	0.12	0.026	41600	12400	2.783011642	2.122268805	4768	13012.4	10857.4	12522.2	12.8	5.6	10.8	4.8	5.2	6.4	585.6	71.2
BB18	1	F	0.2	0.17	17000	58200	11.95454964	2.899921335	224.6	172.4	110.6	6315	4.8	12	4.4	6	5.2	5.6	32.8	410.8
BB18	2	F	0.91	0.81	16600	50600	54.9631112	16.06635859	117	122.4	76.4	3432.8	4	4.4	4.4	4.8	5.2	5.2	41.6	130
BB18	3	F	0.7	0.51	12400	23800	56.3694894	21.63838179	73.8	75.4	65.4	1620.2	5.6	21.2	5.6	6	6	5.2	61.6	674
BB18	4	F	0.3	0.08	32400	8000	9.410680793	9.971913199	3033.6	75	71.8	53	7.6	11.2	5.6	6	5.2	6.4	850	70.8
BB20	1	F	0.2	0.17	63200	89000	3.119678221	1.957319635	9046	27274.6	14208.4	6949.4	9.6	16.4	4.8	14.4	8	9.6	35.2	123.6
BB20	2	F	0.7	0.62	24200	33200	29.03753406	18.69071824	8332	23097.6	13769.2	21468	4.8	13.2	4.4	5.2	5.2	6.8	41.6	301.6
BB20	3	F	0.52	0.47	29200	51000	17.84221678	9.246424825	22357.4	24003.4	8657.6	11281	6.4	19.2	5.6	6.8	6.4	6.8	61.2	437.6
BB20	4	F	0.25	0.1	120000	55600	2.0790639	1.802445139	848.2	30291.2	8360.2	10530.8	10.4	7.2	7.2	4	4.8	6.8	136.4	80.8
BB21	1	F	0.22	0.26	87800	74200	2.549657829	3.483545541	2821.4	6393	2629.8	4132.4	8	8.4	4.4	5.2	5.6	5.6	381.6	432.8
BB21	2	F	0.67	0.92	26200	38200	25.56019678	24.0025959	4247.2	4290.4	3593.8	3467.4	6.8	8	4	5.6	5.2	6	304	702.8
BB21	3	F	0.57	0.5	87000	47200	6.524118904	10.59772223	3703	2807.2	2885.4	2679.6	9.6	10	5.6	6	5.6	6.4	408	417.6
BB21	4	F	0.32	0.2	98400	40200	3.290291911	5.093630174	2611.2	3995.2	4405	2264.6	10.8	9.6	5.6	4.8	5.6	6.4	521.6	350.8
BB23	1	F	0.15	0.079	108000	167200	1.37294869	0.472457444	115.6	75.8	46.4	9158.4	4.8	5.6	4.4	5.6	4.8	5.2	36.8	982
BB23	2	F	0.46	0.5	32600	22600	14.03975622	22.00412645	77.8	58	52.2	3638.2	4	6.4	4.4	6	5.2	5.6	40.8	304
BB23	3	F	0.67	0.33	23600	26200	28.22360977	12.43933379	60.6	46	36.8	1674	5.2	27.2	5.6	5.6	6	5.6	60.4	772.8
BB23	4	F	0.2	0.059	100600	17800	1.974823425	3.295428706	10434.2	47.6	44.8	28.6	6.8	6	5.2	4.8	5.2	5.2	62.4	73.6
BB24	1	F	0.18	0.28	14800	85000	12.14537657	3.260662147	174.4	125.8	89.8	4404.6	4	16	4.4	5.2	4.8	5.2	36.4	1129.6
BB24	2	F	0.53	0.75	3600	29800	146.4005489	25.1190757	97.6	116.6	86.2	5326.4	4	5.6	4	5.2	4.8	5.2	41.6	188.4
BB24	3	F	0.56	0.44	6600	33600	84.5525888	13.21785148	116.8	95	79.2	1478.6	5.6	26.4	5.2	5.2	6	5.6	60.8	800.8
BB24	4	F	0.23	0.1	12000	17600	18.93020554	5.906536773	3113.4	76.8	67	59.2	5.2	10.4	5.2	6	5.2	4.8	52.4	79.6
BB25	1	F	0.16	0.09	54200	122000	2.896896975	0.734242916	12.2	16.6	9.4	5447	4.4	28.4	4	6	4.8	11.2	34.8	535.6
BB25	2	F	0.57	0.49	60200	119800	9.42854393	4.078538703	18.2	21.8	7.8	10371.8	4.4	4.4	4.4	4.8	4.8	5.2	40.8	291.2
BB25	3	F	0.6	0.42	74600	136400	8.046704684	3.101191998	26.6	20	11.8	1451.6	4.8	18	5.2	5.2	6	5.6	59.2	760
BB25	4	F	0.077	0.086	31600	50400	2.450965388	1.710701444	3114.6	14.6	13	109.2	16.8	5.6	5.2	4.8	5.6	6.4	697.2	74
BB26	1	F	0.19	0.12	20800	57800	9.053518555	2.129691826	3582.8	9624	1448.4	4079.6	6.4	13.2	4.4	5.2	4.8	5.6	107.2	215.2
BB26	2	F	0.79	0.75	18200	45200	43.31628634	16.64740768	5229	12416.8	3165.8	3423	11.2	10	4.4	5.2	5.6	6	130.8	254.4
BB26	3	F	0.6	0.49	20400	49800	29.42569458	9.927435263	8177.4	4807.8	2624.8	2069	18	18	5.2	6	6.8	6	160.4	244.4
BB26	4	F	0.22	0.089	16000	49000	13.6856883	1.810804437	2552.6	7610.4	2667.8	1766.2	6	15.2	5.2	4.8	5.6	6.8	92.4	180.8
BB33	1	C	0.29	0.28	64800	398400	4.549025077	0.700491358	6967.8	4368.2	2148.8	10212.8	8.4	11.2	5.2	5.2	5.6	4.8	98.8	4
BB33	2	C	0.21	0.47	32000	257600	6.447151382	1.830619822	6796.2	3854.2	4731	3319.4	12.8	4.8	4.8	4	4.8	4.8	901.2	773.2
BB33	3	C	0.14	0.12	31000	297000	4.550808125	0.403765321	5697.8	4394.4	2519	1358.8	771.2	4.4	4	4.4	4.8	4.4	32	842
BB33	4	C	0.0017	0.23	19600	70400	0.084562943	3.203222617	6511.4	4000.6	1267	1956.8	6	5.2	5.6	4.4	5.2	6	491.6	550.8
BB34	1	C	0.025	0.33	1200	144600	21.05960791	2.253876524	10	13.2	7.8	5800.4	4	22.8	4.4	5.2	5.2	5.2	14.4	66.4
BB34	2	C	0.027	0.43	600	78000	45.04920736	5.523526756	9.4	8	12.2	10017.2	4.4	13.6	5.2	4.4	4.8	5.2	60.4	208
BB34	3	C	0.044	0.11	12400	15600	3.581255115	7.098582424	9.4	16.2	9.4	21.8	41.6	5.2	4.4	5.2	4.8	4.8	4.4	62.8
BB34	4	C	0	0.19	3600	176800	0	1.06511983	12	11.4	9.6	5903	5.2	7.6	6	4.4	5.2	6	50.8	912.4
BB36	1	C	0.035	0.38	1000	80000	34.94783759	4.696860603	8.2	16	5.4	2476.6	3.6	84.8	4.4	4.8	4.8	6.8	14.8	52.8
BB36	2	C	0.032	0.31	1600	81200	20.00598735	3.831307231	4.8	8.6	11.2	3986	4	150.4	5.2	5.6	4.8	9.6	56.8	158.4
BB36	3	C	0.029	0.064	800	2800	36.56625329	22.79982998	7.2	15.8	6.8	5	40.4	4.4	4.4	4.8	4.8	4.8	4.4	56.4
BB36	4	C	0	0.17	2200	71600	0	2.357198627	8.4	10.8	11.6	1017.2	5.2	10.4	6	4.4	5.6	5.6	48.8	386
BB37	1	C	0.14	0.31	63400	111600	2.24381358	2.769057681	125	13642	3073.4	13287.4	4	15.2	4.8	6	5.2	5.2	14	427.6
BB37	2	C	0.11	0.31	19400	45200	5.606622106	6.928925724	78.2	5970	8192.4	7204	18.8	17.2	5.2	4.4	4.8	5.2	256.8	160
BB37	3	C	0.035	0.13	7400	91200	4.664418331	1.433616145	164.2	13518.4	6983.2	4792.2	119.6	5.6	4.8	5.2	4.4	4.8	6	111.2
BB37	4	C	0.00015	0.18	39400	66600	0.00393345	2.698972571	539.8	4561.2	5223.2	4117.2	8.4	9.6	6.4	5.6	5.6	5.6	173.2	218.8
BB38	1	C	0.18	0.26	167800	45400	1.071225109	5.65335876	13.6	43.8	33	1464.8	4	16	4.4	4.8	4.8	5.2	12.4	75.6
BB38	2	C	0.15	0.34	17000	29800	9.013234903	11.52504766	8	22.6	50.6	7196.8	4	14.8	4.8	4.4	4.4	5.2	63.2	230
BB38	3	C	0.058	0.17	4200	147000	13.81737598	1.129989217	9.6	45.2	41	53.8	48.4	4.4	4.4	4.8	5.2	4.8	4	64
BB38	4	C	0.00016	0.17	25200	60600	0.006508731	2.82958793	14.8	24.2	57	1836.4	5.2	8	6	7.6	4.8	5.6	55.2	420.4
BB39	1	C	0.17	0.3	36600	51400	4.61135032	5.813211175	5616.4	869.2	805.4	3193.8	24.8	38.4	6	6.8	6.4	7.2	50.4	984
BB39	2	C	0.073	0.28	43200	24200	1.688596895	11.61176676	2324	640.8	1504.2	2664.2	26.4	32.4	5.6	4.8	6.8	6	423.6	305.6
BB39	3	C	0.095	0.16	48400	109400	1.958464749	1.506273495	2333	856.2	1137.6	1524.8	586.4	21.2	5.6	5.6	6	6	36.4	415.2
BB39	4	C	0.00087	0.18	44600	59600	0.019589435	3.039575422	5907	676.8	1561	934.8	23.2	16.8	7.2	6.8	6	6.8	675.2	513.6
BB41	1	C	0.014	0.2	2400	252000	6.028873208	0.794361202	670.2	13567.8	83	20474.8	4.8	9.2	286.4	700.8	5.6	4.8	16	75.6
BB41	2	C	0.053	0.56	2600	178400	20.46109711	3.128066626	1294.2	6971.8	6018	13402.2	4.4	13.6	11.2	12	5.2	5.6	61.6	221.2
BB41	3	C	0.044	0.039	10800	163600	4.064386781	0.238410581	792.2	8042.8	4117.8	2716.2	42.4	4.4	39.2	54.4	4.8	5.2	6	57.2
BB41	4	C	0	0.26	6400	239200	0	1.073003711	1275.4	2874.6	4757.6	4389.2	5.6	20	6.4	24.4	42.8	6.8	50.8	690
BB43	1	C	0.24	0.31	23600	29200	10.20012759	10.58311086	224.2	2549	1570.2	7058	4	47.6	5.2	7.2	5.2	71.2	15.2	104
BB43	2	C	0.12	0.37	5400	39400	22.59819595	9.29711498	4520.6	9645.8	11248.6	10392.2	5.2	6.4	8.8	10	4.8	4.8	87.2	58.8
BB43	3	C	0.16	0.13	18400	24800	8.672466614	5.317168088	210.4	1353	1316.2	1621.4	44.4	140	5.2	12.4	18.4	77.6	39.6	537.6
BB43	4	C	0.00042	0.17	6000	84000	0.069573427	2.025242701	810.2	1347.6	1311.8	3014.2	32.4	21.6	24.8	8.4	5.2	16	55.6	335.6
BB44	1	C	0.11	0.25	240000	801800	0.445101338	0.313379518	4038.2	9029.8	4193.6	12950.8	8	18	6.4	9.6	5.6	8.4	36.4	618
BB44	2	C	0.099	0.32	59600	161000	1.666048261	1.971354702	336.6	1183.8	1353	17251.2	30	36.4	5.6	4.4	19.6	12.8	66.8	251.6
BB44	3	C	0.12	0.11	190600	470800	0.634685051	0.239449385	7551.2	11815	4830.6	4149	229.6	6.4	4.4	4.8	4.8	4.8	7.6	208
BB44	4	C	0.00035	0.12	73600	265000	0.00475054	0.444651733	6699.4	5760	4119.2	3564.6	7.6	6.8	6	4.8	5.2	6	224.4	231.2
BB45	1	C	0.053	0.36	14800	211000	3.555110657	1.692110743	12	16.6	7	5226.6	4	6.8	4.8	5.2	5.2	5.2	14.4	4.4
BB45	2	C	0.065	0.21	3000	28000	21.72812601	7.368173009	7	8.2	7.4	16317.4	4.4	17.2	5.2	4.4	4.8	4.8	60	273.2
BB45	3	C	0.06	0.074	4000	48000	14.98110973	1.535093736	10.2	12	25.6	340.4	45.6	5.6	4.4	4.8	4.8	4.8	4.4	67.6
BB45	4	C	0	0.21	10000	213600	0	0.965865376	11.6	7.8	7	4174	5.6	8	6	4.8	4.8	6.4	52	802
BB46	1	C	0.23	0.4	308200	127000	0.742461933	3.111466192	10	38.6	715	7062.6	3.6	16.8	4	5.6	4.4	6	14	84
BB46	2	C	0.049	0.39	33600	22000	1.464650539	17.62709814	8	8.6	10.4	4155.2	4	128.4	5.2	4.8	7.2	10	59.6	146.8
BB46	3	C	0.056	0.063	44600	177000	1.24614786	0.356918763	8.4	15.6	6	4	41.6	4.4	4.4	4.8	4.8	4.8	4	60.4
BB46	4	C	4.2E-05	0.2	27600	220400	0.001535079	0.922084137	9	8.6	11.4	1366.8	5.2	37.2	6.4	7.6	5.2	8.4	50.4	456
BB47	1	C	0.034	0.36	1400	232200	24.34956082	1.557491488	1648.4	9805.2	921.4	4518.6	37.6	39.6	40.8	47.6	8.4	12.4	137.6	3102.8
BB47	2	C	0.043	0.47	2400	39000	17.86822776	11.94829049	1612.6	3045.4	2592	2495.8	134.4	116.8	14.4	11.6	10.4	9.2	3135.2	3063.6
BB47	3	C	0.031	0.053	600	2400	51.34392119	21.92318238	2019.8	10423.8	1462.2	927.2	2520.8	66	15.6	11.2	8.8	8.8	73.2	2593.2
BB47	4	C	0	0.41	1000	153400	0	2.657398949	1075	550	1446.4	1512.2	68.8	59.6	11.2	10.8	16.8	10	1882.8	2840.4
BB48	1	C	0.22	0.47	200	234400	1102.960277	2.011807449	9.6	16.6	7	2093.2	3.2	62	4	6.8	4.4	6.4	15.2	59.2
BB48	2	C	0.14	0.36	4000	14000	34.1036576	25.50252619	7	5.8	10.2	2933.6	4.4	180.4	4.8	5.2	4.8	10.8	58.8	157.2
BB48	3	C	0.056	0.15	6400	33600	8.684092903	4.449529216	8.2	14.8	4	5.6	41.6	4.4	4.4	4.4	5.2	5.2	4	59.6
BB48	4	C	0	0.14	7600	23400	0	5.879026195	8.2	7.2	13.4	1526.8	5.2	34.8	6	6.4	4.8	8.4	49.6	506.8
BB49	1	C	0.01	0.09	2200	261600	4.551529691	0.342422155	8.8	28	5.8	1959.6	2.8	40.4	3.6	5.2	4.4	6.8	12.4	56.4
BB49	2	C	0.03	0.37	1000	104800	30.02246662	3.495289411	6.6	7.4	9	2947.2	4	168.8	5.2	5.6	4.4	10.4	58.4	143.2
BB49	3	C	0.018	0.02	4000	118200	4.624217759	0.168402494	9.2	16.2	7.8	5.4	42	4.4	4.4	4.8	4.8	5.2	4	60.4
BB49	4	C	0	0.21	8000	241400	0	0.854634815	8.6	9.6	12.8	1497.2	5.6	28	6	5.6	5.2	7.2	50.8	596.8
BB50	1	C	0.097	0.18	157800	547400	0.61200499	0.333528876	1283	28249	732.8	3740.4	11.6	25.2	5.2	6.8	5.6	9.6	59.6	4572.4
BB50	2	C	0.13	0.19	17200	121600	7.666614453	1.596883624	2276.2	7440	3034.4	4176.4	36.4	32	5.2	4.4	7.2	6.8	3614.8	4935.2
BB50	3	C	0.038	0.051	177000	863800	0.215112213	0.059577446	2045.8	8999.4	1835.6	1481.8	4678	16	5.2	5.2	8	7.6	22.8	3672.8
BB50	4	C	1.3E-06	0.11	67200	446800	1.9E-05	0.252311483	1515.2	928	2574.6	1480.4	30	15.2	9.6	7.6	5.6	6.4	6497.6	1852.4
BB51	1	C	0.18	0.22	97000	36400	1.810075032	5.971388442	808.2	7701.6	1260.8	7064	4	25.2	5.2	5.6	5.2	6.4	18	114.4
BB51	2	C	0.2	0.41	4400	27200	45.84069308	15.08001237	2097.2	3578.6	3281	5483.4	4.4	12.8	5.2	4	4.8	5.2	102	118.8
BB51	3	C	0.17	0.13	6000	42000	27.90635109	3.00795429	1623.8	6423.4	1839.8	1748.8	56.8	4.4	4.4	5.2	5.2	5.2	4.4	84.8
BB51	4	C	0.00054	0.22	15400	38200	0.034814919	5.860208308	463.8	5444.4	1770.8	3095.6	5.6	6.4	6	10	5.2	6.4	68.8	209.6
BB53	1	C	0.055	0.26	12200	973400	4.506257552	0.26554251	2238.8	1536	225.8	2728.4	5.2	10.8	4.8	5.2	5.6	4.8	55.6	362
BB53	2	C	0.09	0.28	1000	66400	89.57763572	4.145275652	2033	1351.4	1782.2	2504.2	12	9.2	4.8	4.4	4.4	4.4	193.6	116.8
BB53	3	C	0.065	0.1	2600	16400	25.07091463	6.110728644	1848.8	2525.4	1378.8	645.8	144.8	5.2	4	5.2	4.8	4.8	8.8	121.6
BB53	4	C	0	0.2	12000	108600	0	1.843269087	2363.6	977.8	968.6	1553.4	8.4	12.8	6	11.6	4.8	6.4	136.8	188
BB54	1	C	0.21	0.33	905200	189200	0.234834575	1.722571593	984.8	1284.6	1408	8512.6	8.4	12.8	5.6	6.8	6	5.6	20.8	436.8
BB54	2	C	0.17	0.36	71400	152600	2.34507152	2.38514142	9.2	6.8	9.4	2978.6	4	112.4	4.8	4.8	4.4	9.6	62.8	119.2
BB54	3	C	0.048	0.078	22400	157800	2.123715782	0.495690491	2358.6	1595.8	2210.2	3293	176.4	12	4.4	6	4.8	5.2	13.2	498.8
BB54	4	C	0.00012	0.2	24200	151400	0.005055988	1.322186413	3015.2	914.2	2000.4	4634.8	12	11.2	6.4	5.2	4.8	6.4	161.6	972.4
BB55	1	C	0.26	0.5	4600	17800	56.58801777	27.93782347	832.6	7680.6	8874	9576.4	9.2	10.8	5.2	5.6	5.2	5.6	16.4	48.4
BB55	2	C	0.053	0.46	1400	115400	37.99918035	4.013943133	2067.8	1804.6	3207.8	6969.4	26.4	22.8	6	4.8	4.8	4.4	311.6	458
BB55	3	C	0.049	0.05	3400	20200	14.47419356	2.463771315	580.2	9416.6	6526.8	7493.8	44	9.2	4.8	5.2	4.8	4.8	12	62.4
BB55	4	C	0	0.22	1600	355400	0	0.629881703	2286.8	7516.6	7439.2	5646.4	13.6	10	6.4	4.8	6.4	6	53.2	182
BB56	1	C	0.23	0.43	10600	25800	21.74526455	16.69903438	4029.8	14335.4	7510.4	18269.2	4.4	13.2	4	5.2	5.2	5.6	44.8	967.6
BB56	2	C	0.036	0.49	4800	90200	7.555095841	5.385127678	685.8	6560	8840.8	14914.4	16.8	15.6	5.2	4.8	4.8	4.4	65.2	38
BB56	3	C	0.04	0.043	400	2200	101.0699889	19.72156612	6935.4	6434.6	1959.2	1308.6	259.6	14.8	7.6	8	5.2	5.2	26.4	249.6
BB56	4	C	4.2E-05	0.26	6200	59600	0.006833578	4.336897301	3834.8	2858.4	1651	1388.2	19.6	16.4	6.4	8.8	8	6	240	283.6
BB59	1	C	0.03	0.31	9200	280800	3.221298045	1.115339896	1832.4	6856.8	3257.4	3847.2	6	10	10.8	8.4	6	5.6	32.4	134.4
BB59	2	C	0.081	0.42	9400	57200	8.570345284	7.39515015	2772.4	2995.8	3002.2	3616	11.2	10.4	7.6	6	4.8	6	76.4	44
BB59	3	C	0.072	0.059	18200	78800	3.967889046	0.74439887	2452.4	4459.8	1855	1878.6	65.6	8	6.8	5.6	4.8	4.8	8.8	66
BB59	4	C	0	0.18	5600	310000	0	0.566378316	3211.6	1601.8	1914	1987.6	6.4	6	6.4	6.4	8	6	78.4	122
BB62	1	C	0.15	0.28	100600	133400	1.461828687	2.092022167	13.8	8276.8	4527.2	8611.2	4	10	4.4	5.6	5.2	6.4	10.4	5058
BB62	2	C	0.18	0.36	53800	107600	3.26351818	3.339564393	21	594.4	8481.8	11057.4	7.2	55.2	5.2	4.4	4.8	6.4	74.4	903.6
BB62	3	C	0.076	0.1	266200	219400	0.285228858	0.478146058	14.4	302.6	3695.6	2200.4	42.8	71.6	4.8	4.8	5.2	5.6	5.2	302.4
BB62	4	C	0.00024	0.17	246200	270800	0.000967777	0.618309108	10.8	128.2	1953.4	4159.6	5.6	8.8	6.8	6.8	5.2	6	51.2	836
BB64	1	C	0.017	0.3	2000	168000	8.32367351	1.790624238	155.6	35864.6	8.6	10276.2	4.4	7.2	2814.4	1270.8	5.6	4.8	16.4	95.6
BB64	2	C	0.043	0.34	3000	91000	14.2945822	3.774136485	140.2	5655.8	7114	6347.8	72	47.6	158	67.6	7.2	6.4	73.2	55.6
BB64	3	C	0.017	0.046	800	2600	20.80918377	17.88434009	505.6	11284	5054.2	4233.6	53.2	34.8	141.2	96.4	7.6	7.6	43.6	77.2
BB64	4	C	0	0.21	2400	232400	0	0.901134864	234.2	2054.4	4943.2	3300.4	44.4	39.2	8	57.6	211.6	7.2	64	122.4
BB65	1	C	0.085	0.17	86000	637200	0.992954824	0.260684895	68.4	1651.8	2054.6	6537	4	6.4	5.2	5.2	5.6	4.8	14.8	45.6
BB65	2	C	0.14	0.33	123800	231400	1.139539999	1.436513683	117.2	5412.2	4852	9477.4	5.6	13.6	6	5.2	4.8	6	65.2	96.8
BB65	3	C	0.12	0.041	358800	400200	0.331304965	0.102226015	50	8806.6	3011	2780.2	47.6	4.8	7.6	10	4.8	5.2	4.8	65.2
BB65	4	C	0.011	0.16	288000	263000	0.039253445	0.621565766	31.8	47.4	43.8	4935.4	4.8	13.6	6	8	5.2	6.4	51.2	644.8
BB67	1	C	0.017	0.26	200	94200	83.2367351	2.763321462	728	19047.8	6923.6	9097.4	8.4	24.4	5.2	5.6	7.2	15.6	17.6	360
BB67	2	C	0.059	0.31	1400	77200	42.34936433	4.05683216	219.8	827.2	1581.8	11577.8	4.8	16.8	4.8	4.4	4.4	5.6	66.4	217.2
BB67	3	C	0.026	0.052	2600	2400	9.986366958	21.68209452	901.6	2362	5336.4	1722	63.6	18.8	4.8	4.8	5.6	12.8	10	179.6
BB67	4	C	0	0.28	3400	250000	0	1.124019023	2261	2769	7627.8	4182.8	20	25.2	13.2	6.8	5.2	18.8	66.4	321.6
BB68	1	C	0.11	0.35	400	77200	279.3303306	4.595132225	7172.6	7911	7647.4	6295.2	5.2	13.2	5.2	6	6	5.6	17.2	106.8
BB68	2	C	0.22	0.58	4800	19200	45.95667819	30.06595771	708.2	4189.2	9307.6	6089.2	23.2	35.6	5.2	4.4	6.4	12	81.2	136.4
BB68	3	C	0.17	0.13	52600	74800	3.157954656	1.733056964	14534.8	4926.6	1161.8	1501.8	68.8	4.4	4.4	5.2	5.2	5.2	4.8	109.6
BB68	4	C	0.004	0.26	17200	149200	0.231769355	1.732433506	3662.2	917	1202.4	2135	5.2	10	6	6.8	4.8	6	80	194.8
BB69	1	C	0.19	0.34	11400	41400	16.90368006	8.135098742	11	17.8	13	5299.6	4	6.4	4.4	5.2	5.2	5.6	14	4.4
BB69	2	C	0.059	0.39	800	205200	74.11138758	1.889844829	13.8	7.2	14	16234.8	4	15.6	5.2	4.4	5.2	5.2	62.4	304.4
BB69	3	C	0.051	0.067	2200	6800	23.39227171	9.786683707	11.8	16	7.2	40.6	41.6	4	4.4	4.8	4.8	4.8	4	60.8
BB69	4	C	0.00068	0.26	1200	172200	0.564448711	1.533009485	14	14	13.6	1819	4.8	6	6	4.4	4.8	5.6	51.6	422.8
BB70	1	C	0.092	0.28	58800	14800	1.567299608	18.59772319	4640.2	8987.2	8991.2	7828.8	5.6	7.2	6.8	5.2	5.6	5.2	152	224.4
BB70	2	C	0.24	0.52	9200	43800	26.1655447	11.89481119	8107.4	3667.6	10271.4	8108.4	28.8	8	6	4.4	4.8	5.2	225.2	138.4
BB70	3	C	0.043	0.057	1800	1800	23.82430367	31.55337063	6053	7048.4	4125.2	2570	144.4	5.6	4.8	5.2	4.8	4.8	6.8	142
BB70	4	C	0.00068	0.25	7000	133400	0.096762636	1.870222399	5990.4	5801.6	5534.2	3433.6	10.4	10.8	6.4	5.6	6.4	6.4	158.4	207.6
BB71	1	C	0.025	0.22	4800	83400	5.193759234	2.644988673	11	18.2	12	2023.6	4.4	42.4	4.4	4.8	5.6	6	14.8	53.2
BB71	2	C	0.055	0.38	3200	26200	17.18010692	14.34155909	7.6	7	15.4	2377.2	4.4	142.4	4.8	4.8	4.8	9.2	61.2	120.4
BB71	3	C	0.03	0.046	3400	3800	8.716453534	12.09733273	28.8	5281.4	1645.2	893.2	152	7.6	6.4	6	5.6	5.2	19.6	110.4
BB71	4	C	3.9E-06	0.25	2400	315800	0.001641917	0.79565452	20.6	408	676.8	991.8	13.2	42.8	6.4	6	7.2	7.6	140	196.4
BB72	1	C	0.049	0.18	4200	161000	11.58590652	1.116469399	9	1196.6	728.4	3415.4	4	20	4.8	6.4	4.8	5.2	20	165.6
BB72	2	C	0.063	0.38	10200	71400	6.193590306	5.296029511	7.4	5.4	9.2	3508	4	108.4	5.2	4.8	4.8	8	61.6	134
BB72	3	C	0.025	0.061	12000	3400	2.077503694	17.81312945	9.8	13.4	7.6	8	44.8	4.4	4.4	5.2	4.8	4.8	4.4	60.4
BB72	4	C	8E-10	0.26	5000	233200	1.61E-07	1.116230196	9	9	11.8	2887.6	5.2	21.2	6.4	4.8	5.2	6.8	50.4	509.2
BB73	1	C	0.036	0.2	6600	72600	5.494615157	2.778223823	1313.2	907.6	855.2	4747.6	4.4	16.4	5.6	7.2	5.6	5.6	12.8	99.2
BB73	2	C	0.073	0.26	2800	37800	26.05263781	6.838070877	2450.2	1038.8	1624.8	2617	5.2	8.4	6	6	5.6	5.6	62.8	62.4
BB73	3	C	0.051	0.028	9800	17400	5.251326303	1.595212229	2519.4	3123.2	769.6	817.8	45.2	4.8	5.2	5.6	6	5.2	4.8	64.4
BB73	4	C	0.0014	0.15	15200	57800	0.093894388	2.672662599	611.8	1487.8	1343.8	1361	6	5.6	6.8	8	6	6.4	56.8	218
BB74	1	C	0.036	0.28	5000	344600	7.16433979	0.826730816	11.4	3435	17	10640.2	7.2	21.6	95.2	150.8	5.2	5.6	11.6	89.2
BB74	2	C	0.14	0.23	24400	92000	5.879000456	2.523713077	13	12.4	6234.2	11142.8	10	6.4	108.4	62.8	4.8	4.4	59.2	240.4
BB74	3	C	0.044	0.036	131000	330400	0.335079216	0.109759262	23.4	439	1222.6	3795.6	43.6	7.2	23.2	54	4.8	5.2	8.8	62
BB74	4	C	0.004	0.18	1467200	327600	0.002717034	0.535950177	18.4	32	1379	3477.4	5.6	25.2	6.4	12	6.8	7.2	51.6	557.2
BB75	1	C	0.024	0.3	600	331800	39.32859528	0.906645184	5752	8196	2270.6	9342.2	4.4	11.6	4.8	5.6	5.2	5.6	12.4	227.6
BB75	2	C	0.11	0.48	5800	121200	18.58504289	3.984160241	6188.6	4418.6	10621.6	6619.6	11.2	10.4	5.2	4.4	5.6	4.8	97.6	68.4
BB75	3	C	0.055	0.066	19800	245000	2.776582936	0.268834184	7164	6739.6	4728.2	4009.8	58.8	6	4.8	4.8	5.2	5.2	7.2	82
BB75	4	C	2E-05	0.27	4600	305800	0.004440619	0.869319291	6902.2	6431	7059	3390.2	5.6	8.4	6	7.6	5.2	6.4	69.6	210.4
BB76	1	C	0.059	0.38	200	210400	293.2931549	1.797226745	38.8	6481.2	1589.2	8222	4.4	14.4	5.2	6.4	6	6.4	14.8	127.6
BB76	2	C	0.12	0.43	1200	45800	101.6918818	9.406879629	88.6	6148.2	3489.2	8614.2	4.8	15.6	5.2	4.4	4.8	5.2	59.6	199.2
BB76	3	C	0.26	0.1	1200	4200	215.3992326	24.08131406	100	10203.8	3331.8	1890.4	43.6	4.4	4.8	5.2	5.2	4.8	4.8	62
BB76	4	C	0	0.2	3400	282800	0	0.6971841	78	1009	1110.6	4010.4	5.2	16.4	6.4	8.4	5.2	6.4	52.4	552.4
BB77	1	C	0.042	0.19	17800	70000	2.353312459	2.752885039	11	21.4	16.2	2535.4	4	20	5.2	5.2	5.2	5.2	15.2	55.6
BB77	2	C	0.039	0.32	600	187800	64.22901088	1.712614821	5	7.6	10.8	2303.4	4.4	127.6	4.8	4.8	4.4	9.2	62.4	112
BB77	3	C	0.04	0.057	1600	3200	25.26749724	17.94129125	8	22.2	9.2	10.4	43.2	4	4	5.2	4.8	4.8	4.4	58.4
BB77	4	C	8.3E-05	0.28	6800	211800	0.012219058	1.317638135	8.8	15.6	15.4	1870.4	5.2	74	6	7.6	4.8	10	51.6	466.8
BB78	1	C	0.022	0.37	3400	257000	6.563592139	1.443603212	885.2	7303.2	6957.4	9521.8	4.4	6.4	5.2	5.6	5.6	5.2	22	123.2
BB78	2	C	0.039	0.22	2000	100000	19.50198557	2.189710128	4.8	8.4	13.2	3809.2	4	83.6	4.8	5.2	4.8	10.8	64	119.2
BB78	3	C	0.02	0.058	1600	3400	12.62237677	17.06852327	143.2	7394.8	3219	2234	66	4.4	4.4	5.2	5.2	5.2	4.4	89.6
BB78	4	C	0	0.27	3200	279600	0	0.95744195	157.8	6897	3796	5118.6	5.2	22.4	6.4	7.2	4.8	6.8	81.6	247.6
BB79	1	C	0.17	0.42	125200	401200	1.36959288	1.041470721	2173.6	9839.2	2659.4	9438.8	4	8.8	4.8	5.2	5.6	7.6	16.4	1136.8
BB79	2	C	0.21	0.44	22000	123600	9.662375313	3.593202343	70	7109.6	6337.4	7368.8	4.8	9.2	5.2	4.8	4.8	5.6	114.8	116
BB79	3	C	0.029	0.061	200	249600	146.2650132	0.242646795	1952	4848.6	5875.4	6105	44	7.2	4.8	5.2	5.2	5.2	7.6	62
BB79	4	C	0.0069	0.25	46600	249400	0.148210321	1.021872811	2558	2483.6	5594.4	4247	5.2	6.8	6.4	5.6	4.8	6.4	59.6	302.8
BB80	1	C	0.084	0.24	208400	571800	0.401922606	0.417973035	2580.2	8737.6	4009	9944.8	14	46.8	4.8	6.4	6.4	6.8	44.8	617.6
BB80	2	C	0.19	0.35	20000	77600	9.709052437	4.454703722	2110.8	2903.6	10525.4	11978.6	4.4	32.4	5.2	4.4	4.8	5.6	68.4	103.6
BB80	3	C	0.095	0.1	76600	157400	1.237463367	0.636695996	6863.6	19340.4	10683.6	7107.8	502.8	18.8	5.2	6.8	6	7.2	17.6	414.4
BB80	4	C	0.00018	0.16	25000	302200	0.007329248	0.540939102	4339.6	10197.2	12405.4	4084	9.6	11.6	6.8	5.6	6	7.2	617.6	589.2
BB81	1	C	0.075	0.14	2600	212400	28.91336309	0.664195159	2954	3082.2	2467.8	3801.6	5.2	10.8	6	7.6	6	5.6	45.2	4.4
BB81	2	C	0.11	0.32	2600	15600	42.21154088	20.61724765	7326.6	2128	2073.2	4862.4	9.6	13.6	7.2	10	6.8	5.2	76.4	72
BB81	3	C	0.035	0.019	30400	148400	1.163908939	0.126500114	2333.4	4052.6	1499.8	1946	76.8	35.2	5.2	8	5.2	5.2	35.2	102.4
BB81	4	C	0.0053	0.13	61400	106000	0.086372995	1.244016685	3476.2	2123.6	1395.6	2848.6	7.6	12.4	6.4	9.2	6	6.4	66	153.2
BB82	1	C	0.084	0.38	36000	797800	2.326685306	0.473974063	13.4	555.8	351.6	13218	5.2	24.8	4.4	5.2	6.4	7.2	18.8	148.4
BB82	2	C	0.14	0.33	5000	66200	27.51384259	5.054320595	16.4	1312	1984.4	8582.4	49.6	27.6	5.2	4.4	12.8	6	136	268
BB82	3	C	0.13	0.044	97800	296800	1.32548733	0.149621171	22.4	1285.2	1200.2	2193.4	72	18.4	4.4	4.8	8	8.8	32	80.8
BB82	4	C	0.006	0.16	46000	543400	0.130556814	0.300831425	19.4	208.4	1060.4	2306.8	26.4	31.2	8.8	9.6	4.8	7.6	88	594.8
BB83	1	C	0.049	0.31	69200	302600	0.711159799	1.034988244	638.2	1954.8	223.8	14846.4	4.8	23.6	4.8	5.6	6	7.6	21.6	140.4
BB83	2	C	0.15	0.35	22400	126000	6.619574043	2.779314129	702.4	1113	1843	12651.4	33.6	29.6	4.8	5.6	10	6	108	182
BB83	3	C	0.063	0.042	258400	699400	0.241929969	0.059892711	1191	2246.2	1348.2	2184.6	70	15.6	4.4	4.8	6.8	6.8	27.2	77.2
BB83	4	C	0.021	0.19	148600	289400	0.14393568	0.660784249	487.2	112.6	1355.8	2120.4	22	25.6	8.4	9.2	5.2	7.2	77.2	562.4
BB84	1	C	0.09	0.35	3800	1242200	23.57306203	0.283741444	7.2	23.4	20	2023.6	4	36.8	4.4	5.2	5.2	6	14.8	54.8
BB84	2	C	0.15	0.33	192000	195000	0.79804684	1.67133613	6.4	10.4	17.2	3325.8	4	103.6	4.8	4.8	5.6	11.2	59.6	150.4
BB84	3	C	0.18	0.16	183200	607400	0.96594373	0.266981918	11	17.4	8.6	12.2	42	4.4	4.4	4.8	4.8	4.8	4.4	60
BB84	4	C	0.0041	0.22	406800	420000	0.010025399	0.513701446	11.6	16.4	15.6	1382	5.2	43.2	6.4	6.8	5.2	8.4	50.4	447.2
BB85	1	C	0.024	0.31	6000	422200	3.932859528	0.736859657	8.8	5179	2043.6	5202.8	4.4	6.8	5.2	5.6	5.6	5.2	42	370
BB85	2	C	0.054	0.41	3200	170800	16.99349453	2.416387223	5.6	8.4	52.2	12612	4.4	16.8	4.8	4.4	5.6	5.2	60.8	934.8
BB85	3	C	0.047	0.081	13800	12000	3.40819324	6.713437139	9.6	10.4	9.4	817	43.6	4.4	4.4	5.2	4.8	4.8	4.4	121.2
BB85	4	C	1.8E-05	0.23	5200	242800	0.003544718	0.949340215	7	809.2	1438.4	2197.4	5.6	12.4	6	7.2	5.2	6.4	262.8	500
BB86	1	C	0.2	0.38	142400	90200	1.41642591	4.245504099	10.4	329	3068	1949.4	4.4	6	4.4	5.6	5.2	4.8	10.8	43.6
BB86	2	C	0.28	0.47	6000	52000	45.87438388	9.014798624	6.8	135.8	1332.6	7122.4	5.2	54	5.2	4.4	6	5.6	58.4	275.6
BB86	3	C	0.067	0.11	33200	139600	2.004501482	0.80037344	8.8	10.2	5.4	7.6	43.2	4.4	4.4	4.8	5.2	5.2	4.4	61.2
BB86	4	C	0.018	0.35	18600	129800	0.950918052	2.733006223	8.8	258.4	1306	1841	5.6	8	6.4	4.4	5.2	6	52.4	439.6
BB87	1	C	0.14	0.36	27600	28600	5.154267427	12.72631401	62.4	4782.4	2203.6	13377.4	4.4	6.8	4.8	5.6	5.6	5.2	12	132.8
BB87	2	C	0.088	0.42	10200	28000	8.616370604	15.10723531	101.6	2711	2755.8	10477.4	4.4	18.8	5.2	4.4	6	5.2	58.8	178
BB87	3	C	0.033	0.048	3600	23200	9.119509743	2.073870969	75	277.6	1355.2	460.2	42.8	4.4	4.8	4.8	5.2	4.8	5.2	60.8
BB87	4	C	0.0031	0.26	14600	91800	0.215567436	2.815676244	57.6	171.4	155.4	3900.6	5.6	16.4	6	19.6	5.2	6.4	52	665.2
BB89	1	C	0.11	0.15	6800	356000	16.43119592	0.409687297	11.8	16.4	17.6	1885.8	4	34.4	4.8	5.2	5.2	5.2	15.6	51.2
BB89	2	C	0.17	0.43	5200	42400	31.94392594	10.22332297	7.8	6	11	3154.2	4	124	5.2	4.8	5.6	11.6	61.2	131.2
BB89	3	C	0.16	0.051	161200	222600	1.022247645	0.228632203	11.8	20.8	13	12.6	43.2	4.4	4	4.8	4.8	5.2	4.4	57.6
BB89	4	C	0.0073	0.15	102400	72000	0.071493437	2.025676079	13.6	18.4	23.6	1699.6	5.6	40.4	6	8.8	5.2	10	51.6	559.2
BB90	1	C	0.017	0.36	0	147400	0	2.437836694	4723.8	11325.6	27139.2	14051	12	9.6	5.6	5.2	5.6	4.8	18.8	48.8
BB90	2	C	0.049	0.38	1200	66600	40.55067282	5.677725332	9.6	12.6	20.8	4092.4	3.6	166.8	4.8	5.2	5.6	11.6	62.8	117.2
BB90	3	C	0.035	0.029	2000	3800	17.69141588	7.598323215	5726.2	18048.2	14583.8	11816.4	46.8	8.4	5.6	5.2	5.2	13.2	16.8	63.6
BB90	4	C	0.001	0.22	6200	210200	0.167237979	1.041726988	6964.8	12946	18736.2	5948.6	16.4	9.6	6.4	4.8	5.6	6.4	56.8	238
BB91	1	C	0.038	0.3	1000	115400	38.07486177	2.624441336	534.4	773.6	282.2	910.4	4.4	11.2	5.2	5.6	6	5.6	15.6	71.6
BB91	2	C	0.13	0.26	27400	101800	4.731119011	2.557022414	8665.6	18879.4	19601	16600.6	19.2	12.4	5.6	4.4	6	4.4	68.8	39.6
BB91	3	C	0.04	0.045	247600	528800	0.161345899	0.084954663	529	276.8	212.4	306.2	44	4.8	4.8	4.8	4.8	4.8	4.4	67.2
BB91	4	C	0.0052	0.19	49400	190000	0.105106696	1.006478745	1139.8	200.6	351.4	528.6	5.2	6.8	6	4.8	5.2	6	55.2	143.6
BB92	1	C	0.048	0.34	17200	112000	2.79731433	3.007081142	9.8	17.6	9.4	1869.6	4	52	4.8	5.2	5.6	6	14.8	53.6
BB92	2	C	0.061	0.54	4000	76200	15.30243407	7.036878633	261.4	230.8	321.2	1328.2	3.6	12.4	5.2	4.4	6	5.6	65.6	47.6
BB92	3	C	0.081	0.072	22800	12000	3.533387968	6.017965052	12496.6	20950.8	10036	5818.6	466	6.8	5.2	5.2	4.8	5.2	8.4	394.8
BB92	4	C	0.00029	0.28	6800	122600	0.042666297	2.276311232	6171.8	6984.2	10440	8488.8	8.4	10	6.4	5.6	5.6	6	583.6	1013.2
BB93	1	C	0.41	0.38	2400	5800	171.9662241	64.78428418	60.8	3846	2124.2	2400	4.4	6.8	7.2	6	6.4	6.4	34.4	4
BB93	2	C	0.15	0.51	1400	8800	105.9131847	57.84590843	61.6	5682	2832	5223.6	5.6	9.6	10.4	6	6	6	83.6	102
BB93	3	C	0.14	0.17	6800	24000	20.40158729	6.976587772	128.6	6849.8	1254.4	3099.6	59.2	4.8	6	6	5.2	5.2	5.2	145.2
BB93	4	C	0.0036	0.24	2600	58400	1.397556708	4.092414068	533.6	9296.8	2574.4	2042.6	11.2	22.8	6.8	9.6	15.2	7.2	72.8	247.6
BB94	1	C	0.039	0.29	29400	100800	1.326665685	2.865243676	357	8284.2	8326.4	7189.4	4.4	6.8	5.6	6	6	5.2	130.4	275.6
BB94	2	C	0.1	0.3	10600	83600	9.71802295	3.598383636	72.2	4814.8	8911	10090.8	4.4	16.4	7.6	5.6	4.8	5.6	340	218
BB94	3	C	0.046	0.049	81200	186400	0.566131335	0.261055834	102	10539.8	6216.8	4875	277.6	4.8	6.4	5.6	5.2	5.2	4.4	200.4
BB94	4	C	0.0019	0.12	61600	114800	0.031058322	1.062981343	69.4	5304.4	4822.8	3593.6	6	6.4	6.8	6.4	6	5.6	295.6	408.4
BB95	1	C	0.054	0.4	9600	253200	5.602780557	1.590110559	4674.2	11278.4	10151.2	8233.8	4.4	6.4	6	5.6	6	5.2	146.4	226.8
BB95	2	C	0.14	0.4	4000	36000	34.1036576	11.04532444	6515.2	6425.8	9877.4	10651.2	4.8	6.4	5.2	4.4	4.8	5.2	256.4	181.6
BB95	3	C	0.028	0.039	11400	15400	2.434797612	2.532725398	6987.6	10808	6762.8	5738.4	278.8	4.8	4.8	5.2	4.8	5.2	4.4	212.8
BB95	4	C	0.0063	0.18	16200	53400	0.386040535	3.392484928	5933.8	5422.6	6838.4	4254.6	5.6	6.4	6.4	7.2	5.2	6.4	273.6	331.6
BB97	1	C	0.061	0.17	3600	173200	16.82351115	0.966732717	9.2	4265.2	5045.4	4566.2	4.4	6	5.2	5.6	5.6	5.6	190.8	340.4
BB97	2	C	0.072	0.46	5800	44800	12.45096218	10.33948745	7.2	3915.2	6965.8	7871.2	4.4	13.6	5.6	4.4	4.4	5.2	313.2	237.2
BB97	3	C	0.085	0.031	32400	57800	2.635620828	0.532981881	12	16.8	9.2	8.6	42	4.4	4.4	4.8	4.8	5.2	4.4	60.8
BB97	4	C	0.0035	0.18	19400	231200	0.178656438	0.765401779	9.8	5038.6	3922.4	3047.2	5.6	14	6.4	7.2	5.2	6.4	244.8	404.4
BB98	1	C	0.17	0.55	3000	87800	55.81270218	6.248425425	11.8	20.2	15.6	5693.2	4	11.2	4.8	5.6	5.2	5.2	9.6	70.8
BB98	2	C	0.21	0.42	4600	6800	45.18741411	61.0695343	8.6	8.8	16.6	11289.4	4	14.4	5.2	4.4	4.4	4.8	56.8	254.4
BB98	3	C	0.046	0.04	25800	61000	1.781777689	0.654905647	14.6	13.4	5	6.4	43.6	4.4	4.4	4.8	4.8	4.8	4.4	61.2
BB98	4	C	0.017	0.41	8200	129200	2.124743351	3.194419023	10	15.8	13.6	3415.8	5.2	11.2	6.4	8.4	5.2	6	50.8	609.6
BB99	1	C	0.066	0.39	5200	125200	12.66622597	3.116920737	3461.6	5768.6	2938.2	1913.4	19.2	8	12.4	6.8	6.4	5.2	170	1878.4
BB99	2	C	0.085	0.35	13400	49400	6.372695136	6.997672243	2500.8	961.4	2247.8	1901.2	27.6	9.6	8	8.4	5.6	4.4	888.8	2288.4
BB99	3	C	0.062	0.042	14800	120200	4.179712841	0.348493858	3542.6	1688.6	1379	780.6	2288.8	7.2	8	6.4	5.6	4.8	22.8	1641.6
BB99	4	C	0.0009	0.28	5600	250200	0.161559669	1.1154107	2019.4	1076.4	1716	752.6	20.4	8.8	6.8	8.4	10.4	6	1275.2	1788
BCW01	1	A	0.6	0.28	865400	191000	0.693649375	1.471229087	11852.2	5441	31743.6	14210	51.6	49.2	7.6	8	8	6	1110.4	1600.4
BCW01	1	I	0.089577636	0.16478632	352400	42200	0.254193064	3.904889108	956.4	2794.2	1725	2903.4	6.8	20	4	5.2	5.6	6.4	221.2	632
BCW01	2	I	0.354744208	0.842350266	53800	62400	6.593758508	13.49920297	806	2235.4	2655.4	2876	32	37.2	4.8	4.4	4.4	5.6	142	331.2
BCW01	3	I	0.215754607	0.204763933	118400	318000	1.822251749	0.643911739	12.2	10.4	10	3066.6	6	40	4.4	4.4	5.6	5.6	69.6	55.2
BCW01	4	I	0.111732132	0.096574387	100200	23600	1.11509114	4.092135057	729	9793.2	3115.2	2877.8	40	9.6	6	6.4	12.4	9.6	174.4	90
BCW02	1	A	1	0.76	709600	131000	1.43779514	5.834306148	9811.2	9264.6	16808.6	7353.4	14.4	16.8	12	6.4	14	8	1532.4	1577.2
BCW02	1	I	0.194181049	0.141075052	124200	20800	1.563454499	6.782454417	17.8	10	8.8	1180	4	34.8	4.4	4.8	5.2	9.6	35.2	281.6
BCW02	2	I	0.580515171	0.744648724	43800	88000	13.25377102	8.461917313	17	11.4	10.4	3783	4.4	82	4.4	4	4	6.4	24	403.6
BCW02	3	I	0.405124895	0.503144002	91400	95200	4.432438672	5.285126067	5632.2	1865.2	2641.2	2346.8	57.6	20	4.8	5.6	6.4	5.2	118	445.2
BCW02	4	I	0.095679054	0.078994885	156800	180200	0.610198046	0.438373389	1486	9223.8	4247	1045.4	20.8	13.6	5.6	6	11.6	9.6	178.4	152.8
BCW03	1	A	1.5	0.89	786600	155200	1.922305034	5.73497893	39750.4	6133.2	3601	1783.4	4.8	6	4.8	5.6	5.6	5.6	2621.2	3597.6
BCW03	1	I	0.197163664	0.102073209	146000	33000	1.350436052	3.093127538	1740.6	734	405.6	1578.2	4.8	6.4	4.8	4.8	4.8	5.6	97.2	178.8
BCW03	2	I	0.630837364	0.772255429	1400	88200	450.598117	8.755730489	3815.4	749.6	812	2803.4	6	10	4.8	5.6	4	4.8	54	201.2
BCW03	3	I	0.438771153	0.385364834	138000	103200	3.179501109	3.734155364	795	1605.8	957.8	1204.8	25.2	8.4	4.8	4.4	6	5.2	84.4	145.2
BCW03	4	I	0.083760671	0.088729417	153600	223200	0.545316869	0.397533232	9.8	31.4	48.2	825	6.4	5.6	5.6	5.6	10	8.8	80	138.4
BCW04	1	A	1.1	0.72	192400	73600	5.587095478	9.752142512	19.6	15.4	22	6395	4	86.4	4.4	20	5.2	42.4	32.8	222.8
BCW04	1	I	0.223859957	0.137569213	1119800	27400	0.19991066	5.020774195	144.6	453.4	166.4	2445.8	6.4	12	4.4	4.8	4.8	6	165.6	364.4
BCW04	2	I	0.524011087	0.733037026	18400	163200	28.47886343	4.491648444	466.6	336	568.8	4094.6	17.6	31.2	4.4	4.8	4	5.6	84	222.8
BCW04	3	I	0.412718938	0.509043994	90200	265800	4.575597979	1.915139181	1586.2	3866.8	4654.4	3545.6	132.8	45.2	6	6.4	8	6.4	136.8	1201.6
BCW04	4	I	0.10021595	0.084574562	112600	107200	0.890017316	0.788941811	2446.2	7271.4	4997.4	3483.4	19.2	16.4	6	5.6	14.4	12	173.6	84.8
BCW05	1	A	0.28	0.24	2000	1000	141.4716534	237.2798538	1246.4	1482.8	10228.6	14523.4	12.4	15.6	4.8	8.4	6	9.6	59.2	222
BCW05	1	I	0.218971013	0.083760671	1096800	78200	0.199645344	1.071108325	9896.2	17995.8	4086	5599.8	4.4	6.8	4.4	5.6	4.8	5.2	36.8	519.2
BCW05	2	I	0.176960891	0.509043994	23200	57400	7.627624629	8.868362269	5693.6	14954.8	9108.6	3872.4	6	6.4	5.2	4	4.4	4.4	23.2	380.4
BCW05	3	I	0.062514704	0.430835087	97400	145800	0.641834744	2.954973162	12	337	531.2	1082.6	26.8	14	4.8	4.8	6	5.2	97.6	201.6
BCW05	4	I	0.066549449	0.076686502	87600	44600	0.759696909	1.719428287	2636	846.4	546.8	1376.6	8.4	8	6	6.4	9.6	8.8	193.2	193.6
BCW06	1	A	0.37	0.62	153000	244400	2.424875984	2.539001005	11.8	12.2	25.4	12.4	4	4.8	4.4	4.4	4.8	4.8	34.8	105.2
BCW06	1	I	0.256662488	0.137569213	1340200	37200	0.191510586	3.698097122	11416.6	12506	4451.4	5382.4	9.6	12.4	9.2	14	6	6.8	548	579.6
BCW06	2	I	0.172833373	0.474377773	5400	50000	32.00618023	9.487555462	20.8	16	13.8	6576.8	4	87.6	4.4	6.4	4.4	6.4	26	586.8
BCW06	3	I	0.420414628	0.524011087	226600	520200	1.8553161	1.007326196	33.4	8983.4	6975	6713.2	347.6	320.8	5.6	5.6	11.2	12	91.6	304.4
BCW06	4	I	0.078994885	0.075174744	73200	171400	1.079165092	0.438592439	1588.6	6795.2	3584.8	2888.2	12	10.4	6.8	6.8	12.4	10.4	113.2	82.8
BCW07	1	A	1.3	0.83	1416400	153200	0.903816874	5.388138485	8.8	12.8	20	7.4	4	4.8	4.8	4.8	5.2	5.2	34.4	108.4
BCW07	1	I	0.247716709	0.122030258	278000	248400	0.891067298	0.491265129	698	1939.6	1571.6	5886.8	19.2	10.4	13.2	14.8	8.4	6.4	68.8	110.8
BCW07	2	I	0.147059966	0.433468894	3800	41000	38.69999103	10.57241205	4200	5339	8947.2	6689.4	18	12	4.4	4.4	6	8.4	104.4	158
BCW07	3	I	0.485738517	0.474377773	169600	395600	2.864024272	1.199134917	1323.4	3615.6	4317.6	2704.6	18.8	5.6	5.2	4.8	10.8	5.2	80	62.4
BCW07	4	I	0.056184762	0.053786693	176200	177000	0.318869252	0.303879623	1666.6	5163.8	2736	1450.8	15.2	15.6	5.6	6	10	9.6	422.8	292.8
BCW08	1	A	0.28	0.86	264400	479800	1.055505889	1.800347203	8.4	9.2	12.8	229.6	4	7.2	4.4	5.2	5.2	5.2	34.4	120
BCW08	1	I	0.232181603	0.067934921	643600	262400	0.360754511	0.258898326	856.6	1605	405.6	2070	5.6	14	4.8	5.2	4.8	5.6	56	110.8
BCW08	2	I	0.066549449	0.363972581	1800	37000	36.97191623	9.837096775	2572.8	7016.8	2219.4	2788.2	37.6	30	5.2	5.2	7.6	10.4	58	118.8
BCW08	3	I	0.415272833	0.115773284	258000	578200	1.609584625	0.200230516	1810	2360.8	4037.8	2756.4	138.4	24.8	4.4	4.8	12	6	65.6	80.4
BCW08	4	I	0.064509435	0.0870503	197000	372000	0.327459062	0.234006183	70.4	991.2	798.8	1391.2	14.4	11.2	6	6	10.4	9.2	92	154.8
BCW09	1	A	0.23	0.61	29400	1134200	7.783223398	0.53813061	6870.6	3674.4	17635	15581	22.8	36.4	10	14.8	8.8	8	804.4	2013.6
BCW09	1	I	0.153224993	0.050328597	48400	79600	3.165805648	0.632268802	7400.6	11083.6	2938.8	8935.2	8.8	24.4	4.4	5.2	6.4	10	573.2	1196.8
BCW09	2	I	0.172833373	0.542385509	2600	43000	66.47437432	12.61361648	3230.4	2063	4395.2	2548	23.6	6.4	4.4	4	4.8	5.6	75.6	133.6
BCW09	3	I	0.375748848	0.188313186	56200	183200	6.685922566	1.027910404	4359.6	9974	7486	11789.8	49.6	32.4	4.8	5.2	10.8	9.2	74	112.8
BCW09	4	I	0.104905245	0.041888962	36800	151200	2.850686008	0.277043398	1252.6	2592	2062.8	2103	8.4	14	6.4	6.4	11.2	9.6	655.2	464
BCW10	1	A	0.54	0.73	1983800	1337200	0.270294461	0.548188024	23096.8	6308	27545.4	18494.6	28.4	43.6	10.4	12.8	11.2	10.4	777.6	1569.6
BCW10	1	I	0.321629063	0.13526702	31800	1527000	10.11412149	0.08858351	4968	13686.2	2670	12007.2	9.6	20.8	4.4	5.2	8.4	12.4	108.4	409.6
BCW10	2	I	0.245954792	0.524011087	1800	57000	136.6415509	9.193176965	13.6	9.2	9.8	7725.6	4.4	84	4.8	5.2	4	6.4	39.2	554.4
BCW10	3	I	0.44411981	0.527041976	98600	276200	4.504257704	1.908189631	18	23	24	4012.4	5.6	8.4	4.4	4.8	6	6	66.8	51.2
BCW10	4	I	0.13641463	0.079775306	154800	260200	0.881231463	0.306592258	7.2	12.6	164.2	1588.8	7.2	38.4	6.4	7.2	9.6	16.4	449.6	198.4
BCW11	1	A	1.3	1.1	666200	315200	1.947581149	3.410397113	20473.2	15225	12341.8	12575.6	8	37.2	7.2	12.8	7.6	8	412.4	1274.4
BCW11	1	I	0.225506872	0.186866347	195200	140400	1.155260616	1.330956891	5332	8504	1657	5449.8	20.8	62.8	4.4	6	11.6	23.6	145.6	254.8
BCW11	2	I	0.237279854	0.44411981	3800	86800	62.44206679	5.116587669	11.2	7.8	8	7175.8	4	75.2	4.4	4.8	4.4	6.4	38.4	573.2
BCW11	3	I	0.468769528	0.530085429	233000	208400	2.011886388	2.543596108	4928.4	8911.4	8267.8	8435.4	22	20	5.6	5.2	10.4	7.2	70.4	59.2
BCW11	4	I	0.103011043	0.139899398	102600	204000	1.00400627	0.685781363	6.6	19	13	2405.4	7.2	6.4	6	7.2	9.6	9.2	77.6	353.6
BCW12	1	A	0.88	0.76	395600	312400	2.216549757	2.446524025	21640.8	5896	10109.8	9262.4	6.4	44.4	5.6	6.8	5.6	6.4	669.2	1383.6
BCW12	1	I	0.20169905	0.068635364	484400	297200	0.41638945	0.230939987	5926	9269.2	2039	3711.6	7.6	24	4.4	5.6	6.8	10.4	129.2	285.6
BCW12	2	I	0.247716709	0.446811614	1000	45200	247.7167088	9.885212693	11.2	9	9.2	7499	4	90	4.8	5.2	4.4	11.2	35.6	606.4
BCW12	3	I	0.465983329	0.485738517	150400	342800	3.098293413	1.416973502	12.6	4279.8	2439	1835.2	206.4	89.6	4	4.8	8.8	6.4	132	440.4
BCW12	4	I	0.088729417	0.078994885	164000	286600	0.541033033	0.275627651	868	13979.4	7525	1859	11.6	10.4	6	6.4	13.2	14.4	400	156.4
BCW13	1	A	1.1	1.1	980800	154600	1.159251862	6.822959894	14214.8	8231.8	8323	11043.6	7.2	18	6.8	6.8	8.4	7.6	326.8	936
BCW13	1	I	0.166108415	0.0870503	111600	171800	1.488426657	0.506695576	3758.4	7340	3960.4	8033.4	11.2	15.6	5.2	10.4	5.6	6.4	1094	710.8
BCW13	2	I	0.200179023	0.387796159	1800	55000	111.2105683	7.050839254	5435.6	3115.8	6273	5944	37.2	16.4	6	8.8	4.8	4.8	470.8	437.6
BCW13	3	I	0.378136507	0.446811614	152800	115600	2.474715361	3.865152368	24.8	2040.4	1005.2	1745.2	33.2	9.6	4.4	4.4	5.6	5.2	111.6	254
BCW13	4	I	0.069340977	0.095679054	124600	90400	0.556508642	1.05839661	2440.2	6024.2	2065.2	2394.6	26	27.2	6	6	14.4	13.2	473.6	434.4
BCW14	1	A	0.29	0.26	6400	3000	44.82018462	86.76829391	168.4	11940.8	13077	1304.4	5.2	8.4	5.2	5.2	5.6	5.2	3483.2	4787.6
BCW14	1	I	0.225506872	0.183996635	892000	323000	0.252810395	0.569649024	2969.8	1061.2	1500.2	2620.6	17.6	25.2	7.2	6	6	6	234.4	452.4
BCW14	2	I	0.167438107	0.38294447	2000	47400	83.71905327	8.078997252	5876.8	2575	2084.2	2013	36.4	24.4	7.6	6	4.8	4.8	88.8	169.2
BCW14	3	I	0.131865769	0.533141477	535600	475800	0.246201958	1.120515925	85.8	4565.4	1987.2	3615.8	15.6	8	7.2	5.2	8.4	6	69.6	69.2
BCW14	4	I	0.105861662	0.110737886	35400	235000	2.990442417	0.471225046	1716.6	9218	2077	2647	24	32	6	6	11.2	11.2	459.6	432.4
BCW15	1	A	1.3	0.99	56200	113000	22.57503899	8.730178519	5018.2	8229.4	23558.2	14022.2	27.2	24.8	10.8	14.8	14.4	9.6	207.2	276.8
BCW15	1	I	0.242457971	0.062514704	747600	579200	0.324315103	0.107932845	4480.6	3517.8	2741.4	3077.4	18	10.8	7.6	6	6	6	618.4	466
BCW15	2	I	0.144644568	0.400118265	2000	40400	72.32228404	9.903917459	5974.2	4313.8	3318.2	3248.2	30	9.2	6.4	5.2	4.8	5.6	273.6	309.2
BCW15	3	I	0.284891439	0.317388107	2200	124800	129.4961087	2.543173935	32	3320.4	1789	3023.8	44.8	22	4.4	6.8	6.4	5.6	140	402
BCW15	4	I	0.06185975	0.078219959	118400	330600	0.522464105	0.236599998	9.4	30.6	14.2	2576.6	6.8	6	5.6	5.6	10	8.8	78	110.8
BCW16	1	A	1.3	1.1	1008000	237800	1.258648007	4.649551689	16.2	15	28.8	5929.4	4	22.4	4.4	6.8	5.2	4.8	32	509.6
BCW16	1	I	0.228826768	0.038537407	390600	249400	0.585834019	0.154520475	1766.6	4974	2539.8	4781.6	59.2	30.8	5.2	5.6	7.2	6.4	520.8	233.2
BCW16	2	I	0.0870503	0.390238476	1800	46600	48.36127773	8.374216228	1608.6	2608	3621.2	5837.2	92	80.8	5.2	5.6	4.8	6.8	79.2	120.4
BCW16	3	I	0.44411981	0.378136507	279400	564000	1.589548352	0.6704548	24.6	2740.4	2357.8	2267.6	52.4	20.8	4.8	4.8	6	5.2	222.4	680.4
BCW16	4	I	0.06185975	0.065864375	294200	227000	0.210264276	0.290151432	3548.6	14356.4	4191.8	2908.8	20.4	13.6	7.6	8	13.2	12.4	952.4	545.6
BCW17	1	A	1.9	1.1	1074800	464200	1.745808787	2.438019647	12550.2	3867.4	4798	1020.4	12.8	7.2	6	5.2	6	5.2	1742	600
BCW17	1	I	0.080561246	0.016144289	95000	352800	0.848013112	0.045760456	14566	35239.4	21757	12616.2	12	13.2	5.2	5.6	4.8	5.6	40.4	215.2
BCW17	2	I	0.095679054	0.332409266	1400	72000	68.34218112	4.616795365	13975	16589.4	9635.4	10683.2	19.6	20	4.4	5.2	4	4.8	25.2	152.4
BCW17	3	I	0.139899398	0.170120387	236200	372600	0.592292117	0.456576454	16	19773.2	12255.8	7291.8	14.4	12	4.8	4.8	7.6	5.6	65.6	220.4
BCW17	4	I	0.076686502	0.067239623	102200	45200	0.750357158	1.487602289	214.8	2996	2118	1460.2	21.2	26.8	5.6	6	11.2	9.6	282.8	264.8
BCW18	1	A	1.2	1	74800	213800	16.65828752	4.681358226	545.4	824.2	18173.8	2844.8	27.6	6.4	8.8	6	7.6	5.2	51.2	331.6
BCW18	1	I	0.154479898	0.063839524	161200	530200	0.958312024	0.120406496	109.8	1407.4	1528.4	4679.2	4.4	6	4.8	4.8	4.8	5.6	32.8	282
BCW18	2	I	0.138730794	0.405124895	800	69600	173.413492	5.82075998	18.6	15.8	13.2	6086.4	4	85.2	4.8	6	4	6.4	23.2	626.8
BCW18	3	I	0.390238476	0.430835087	211600	636000	1.844227203	0.677413659	9.4	34.8	22.6	4973.6	5.6	207.6	4.4	8.8	6	12.8	64.8	43.6
BCW18	4	I	0.062514704	0.080561246	295400	96800	0.211627299	0.832244273	11	16.4	1730	1454.2	18.4	22.4	5.6	6.4	10	8.8	636.8	454.4
BCW19	1	A	1.1	0.72	303800	162800	3.72524266	4.408831013	1020.2	3544.6	4454	1607.6	4.4	5.6	4.8	5.6	5.2	5.2	126.4	352
BCW19	1	I	0.20169905	0.033246176	596800	155400	0.337967576	0.213939353	10061.4	10898.8	6704.8	7860.2	14.8	15.2	8	6.8	6	6	6095.6	3894.4
BCW19	2	I	0.129632661	0.373372031	2600	81800	49.85871573	4.564450257	5273.8	2254.6	2692.2	2209.6	38.4	26	5.2	4.4	5.6	5.6	36.8	54.4
BCW19	3	I	0.352463622	0.385364834	14400	155800	24.47664043	2.473458495	104.8	9085.2	8403	3447	19.2	8.4	4.8	5.2	8	6.8	72.4	163.2
BCW19	4	I	0.056796067	0.117832709	149600	322400	0.379652855	0.365486071	2198.2	945.8	490.6	1126.4	8.4	8.4	6.4	6	10	8.8	194	203.6
BCW20	1	A	1.4	1.1	735400	144200	1.885465382	7.739509186	11.4	10.6	11	7.2	4	4.8	4.4	4.8	5.2	4.8	34	101.2
BCW20	1	I	0.273345791	0.051462998	449200	67000	0.608516899	0.768104444	3545.2	5100.8	4623.2	5794.2	18.8	14	5.2	5.2	5.2	5.6	776	590.4
BCW20	2	I	0.11273277	0.36630633	1400	52400	80.52340744	6.990578821	3769	2371.6	3198.4	2638.2	23.2	16	4.4	4.8	6	6	34	121.2
BCW20	3	I	0.524011087	0.558047086	61600	263800	8.506673491	2.115417309	130.4	3800.6	5746.2	4451	103.2	34.4	4.8	4.8	8	6.4	127.2	239.6
BCW20	4	I	0.123096188	0.10021595	182200	180000	0.67561025	0.556755276	178.2	252.8	372.8	982.2	11.2	13.6	6	5.6	10	9.6	208	247.2
BCW21	1	A	1.3	1	1584000	396000	0.79377642	2.601142253	10994.8	7022.8	35732.2	13266.8	54.4	59.2	10.4	13.2	9.2	7.2	515.6	1460.8
BCW21	1	I	0.253056825	0.056796067	1328200	262200	0.190526144	0.216613528	10048	11594	8382.8	7639.4	38.8	22.8	6.8	6	8	10	2368	883.2
BCW21	2	I	0.139899398	0.357035367	1400	34600	99.92814142	10.31894123	7578.6	2699	3177.2	1413.2	18.8	12.8	12.8	6.8	5.6	5.6	34.8	45.6
BCW21	3	I	0.441439666	0.452230327	169000	856200	2.612069032	0.52818305	28.2	1955	4688.6	3792.8	106.4	41.6	4.4	4.8	7.2	6	170.4	478.4
BCW21	4	I	0.074426944	0.070051782	131000	249600	0.568144613	0.280656176	3242.6	10717.6	3851.8	2189	7.6	7.2	6.4	7.2	10	8.8	425.2	496.4
BCW22	1	A	0.24	0.26	3400	800	71.82408477	325.3811022	21644.6	1917.8	10847.2	8594.6	13.2	29.2	7.6	8.8	7.6	8.4	591.2	1210
BCW22	1	I	0.300824872	0.083760671	126200	124600	2.383715309	0.672236525	4688.2	4650.6	5440.2	1943.2	28	12.8	6.4	6	12	6.8	133.2	132.8
BCW22	2	I	0.123096188	0.323764724	2200	48800	55.95281251	6.634523033	15.4	10.4	10	7658.6	4	87.2	4.4	5.2	4	10.4	36.8	603.6
BCW22	3	I	0.410176336	0.561217916	163200	310200	2.513335394	1.80921314	18	19.8	22.8	3243.8	5.6	76.8	4.4	5.2	5.6	7.2	66	458.8
BCW22	4	I	0.11273277	0.12742683	800	273600	140.915963	0.465741338	8	17.6	14.8	12.8	6.8	6	6	5.6	10	8.8	78.8	47.2
BCW23	1	A	1.8	1.3	295800	100600	6.166431624	12.95513419	32949.4	11978.6	15054	13890.2	11.6	39.2	11.6	14.4	10.4	10.4	445.6	1161.6
BCW23	1	I	0.222221694	0.039003971	185200	449200	1.199901157	0.086829856	6503.8	10948.2	5174.6	1983.4	19.2	14.8	4.4	4.8	9.2	8	184.8	219.2
BCW23	2	I	0.094789694	0.336793088	2200	47000	43.08622449	7.165810381	9.8	9.2	9	6900	4	72.8	4.8	4.8	4	10	34.8	592
BCW23	3	I	0.512012537	0.617123696	317200	335200	1.614163106	1.841061146	11307.6	8225.8	9470.4	7084.4	68	22	5.2	6	9.6	6	197.6	559.6
BCW23	4	I	0.05928911	0.105861662	171600	86400	0.345507634	1.225250712	3.8	16.6	9.4	364.8	6.8	20.4	6	6.4	9.6	12.8	76.4	382
BCW24	1	A	1.5	1.1	1192200	642600	1.241379387	1.720609075	34.4	3670	10848.2	9851.4	7.2	57.2	6	8.4	6.4	8	583.6	1348.4
BCW24	1	I	0.233872192	0.031203755	349800	173000	0.668588315	0.180368526	8210.8	8881.8	3456.8	1662.8	16	8.8	15.6	8	10	6.8	87.6	88.8
BCW24	2	I	0.08788698	0.258479079	1800	46000	48.82610009	5.619110417	11.8	8.6	6.8	6984.8	4	76	4.8	4.8	4	7.2	36.8	573.6
BCW24	3	I	0.477199881	0.500212489	58800	188000	8.115644228	2.66070473	17	17	16.2	42	5.6	5.2	4.4	4.8	5.6	5.6	66.8	51.6
BCW24	4	I	0.12633408	0.143447611	208000	110800	0.607375386	1.29465353	300.2	12257.6	5522.8	3272.2	22	14.8	6	6	12	10.8	228.4	106
BCW25	1	A	1.3	0.68	70200	298800	19.15193708	2.27764677	6032.4	10721.4	21604	14046	20.4	33.2	8	12	10	11.2	167.6	574.8
BCW25	1	I	0.160865356	0.104905245	1047200	190200	0.15361474	0.551552288	4812	9378.6	2717.6	5400.4	49.6	39.6	4.4	5.2	6.8	9.6	743.6	562
BCW25	2	I	0.262139924	0.512012537	61800	202400	4.241746338	2.529706212	5635.4	2911.6	1812.2	6553.6	8.8	33.6	4.4	5.2	4	6	135.2	345.6
BCW25	3	I	0.110737886	0.336793088	121600	123600	0.910673403	2.724863171	2083	3728.6	4487	5151.4	26	22.4	4.4	5.6	6.8	6.4	144.4	758
BCW25	4	I	0.072947386	0.109750006	219000	62600	0.333093086	1.753194989	810.8	9643	1674.8	1750.8	16	19.2	6	7.2	18	22.8	298.8	295.6
BCW26	1	A	0.75	0.68	2095000	521400	0.3591708	1.312268505	9721.2	7233.6	31380	20387.4	46	71.6	7.6	6.8	10	7.6	1670.8	2328.4
BCW26	1	I	0.215754607	0.116799739	382600	104000	0.563916903	1.123074409	9769.2	34469.8	7554	8971.4	12.8	9.2	4.8	5.2	14.4	7.2	141.6	134.4
BCW26	2	I	0.395156206	0.530085429	140400	89200	2.814502895	5.942661759	14.2	10.6	8	8083	4.4	62.4	4.4	4.8	4	6.4	35.6	604.4
BCW26	3	I	0.373372031	0.468769528	116800	162200	3.196678348	2.890071075	15.6	15.2	685	445.6	35.6	12.4	4.4	4.4	6.4	5.2	92.8	111.6
BCW26	4	I	0.114753322	0.089577636	167400	105800	0.685503713	0.846669525	634.2	8681.8	1826	324.6	34	6.4	5.6	5.6	11.2	8.4	140.8	62
blank	1	A	0.33	0.18	4400	1000	75.54756052	176.9608914	14	15	28.8	22	4.4	4.8	4.4	5.2	5.2	4.8	34.8	98.8
blank	1	A	0.25	0.16	1800	1600	138.60426	99.73336606	1389.6	13127.4	20378.6	2901.8	8.8	9.6	8.4	7.2	8.4	6.8	478	478.8
blank	1	A	0.36	0.2	2600	200	139.0959705	978.3413833	10.2	11	17.6	185	4.4	7.2	4.4	4.8	5.2	4.8	34.4	117.2
blank	1	A	0.27	0.18	2800	32800	96.27609014	5.437570555	33693.4	6345.2	27785.4	10186.6	21.6	12.4	7.2	5.6	6.8	5.6	821.2	959.2
blank	1	A	0.25	0.21	3600	52000	70.79307751	4.057572767	5524.6	7481.8	20787.8	11558.8	64.4	54.4	8.4	13.6	10.8	12.4	198	992.8
blank	1	A	0.23	0.2	1600	158200	141.9765416	1.236841193	9633	5254.2	14655.2	8340.6	7.2	24.8	4.8	6	5.6	6	351.2	733.2
blank	1	A	0.68	0.23	896400	95000	0.75921559	2.426313728	8142.4	12695	19068	18842.4	29.2	45.6	10.4	11.2	10.8	8.4	294.4	590
blank	1	A	0.45	0.45	5200	400	86.9673706	1130.575818	11.8	11.8	23	6092.8	4	38.4	4.4	5.6	5.2	5.6	31.2	543.2
blank	1	A	0.2	0.24	1400	1800	145.1623885	133.7350062	27.2	1767.4	9525.6	23509.2	5.2	18.8	4.8	8.4	5.2	8	47.2	1115.2
blank	1	A	0.18	0.23	3600	1800	48.77146613	126.2013703	9594.2	3313.6	10021	8016.6	8.8	10.8	4.8	4.4	5.2	5.2	1390	1179.2
blank	1	A	0.14	0.18	3200	2800	44.45555656	64.19699044	9559.8	2760.6	3396	3571.6	21.2	10.4	5.2	5.2	5.2	5.2	1949.6	1186
blank	1	A	0.15	0.23	3600	2200	41.87143365	105.5370923	11.6	11.4	10.2	177.4	4	7.2	4.4	4.8	5.6	4.8	33.6	116.4
blank	2	A	0.061	0.063	6800	12400	9.001431807	5.041508394	13.4	15.8	11.8	19.8	4.4	4	4.4	4.4	5.2	5.2	42	79.6
blank	2	A	0.11	0.16	7600	2000	14.4407903	78.50590801	3583.8	5928	2892.4	2412.6	19.2	22.8	19.6	19.2	7.2	7.2	69.6	144
blank	2	A	0.11	0.12	3200	600	35.86041297	205.1603125	4194.2	9495.4	7699.6	6062.2	8.8	9.2	5.6	5.2	8	7.2	67.6	195.6
blank	2	A	0.11	0.1	8400	1800	12.60257876	58.28069172	5321.4	6638	5812.2	3717.4	25.2	15.2	9.6	6.8	7.6	8	490.4	465.2
blank	2	A	0.067	0.16	4600	3400	14.46727157	45.80651874	7136.8	7822	7021.4	7099.8	25.6	35.6	10	12.8	9.6	14.4	396.4	614.4
blank	2	A	0.047	0.097	2200	1200	21.37866669	81.22976626	10613.4	7736	7583.4	6015.4	20.8	15.6	9.2	8.8	6	6	676.8	466
blank	2	A	0.42	0.4	798200	1199200	0.529945613	0.329516516	7402.2	7565.6	6524.8	3657.8	14.8	8	6.8	5.2	6	6	468	329.2
blank	2	A	0.12	0.2	15400	249400	7.651474627	0.784556041	6902	5951.6	5605.2	2802	11.2	14	9.2	7.2	8	7.6	420	376.4
blank	2	A	0.74	0.56	36200	335200	20.57040673	1.664818276	6007	1698.8	5211.2	4605.4	5.6	5.2	4.8	5.2	5.2	5.2	129.6	184.4
blank	2	A	0.57	0.7	183200	467000	3.115764231	1.488799188	13	14.2	11.6	15.6	4	4	4.4	4.4	5.2	5.2	41.6	72.8
blank	2	A	0.13	0.13	5600	1200	23.34746293	106.1890252	936.4	8693.6	7880.6	5716.6	20.4	15.6	5.6	5.2	7.6	7.2	93.2	188.8
blank	2	A	0.3	0.32	153200	233600	1.990248418	1.376836744	10.6	996.6	681.6	617.2	4.4	4.4	4.4	4.8	5.2	5.2	54.8	108.8
blank	2	A	0.43	0.56	310000	820600	1.372909564	0.687791443	14.2	14.2	10.2	13	4.4	4	4.8	4.8	5.2	5.2	42.4	90.4
blank	2	A	0.17	0.17	25400	57600	6.539701374	3.000579397	5480.4	5878.6	4267	2991	9.6	8	7.2	6.8	6.8	6.8	545.6	582.8
blank	2	A	0.17	0.36	575600	1043400	0.300266458	0.348833219	9793	3916	8469.6	7887.4	22	10.8	12.4	12	6	6.8	788.8	503.6
blank	2	A	0.47	0.45	609800	1344800	0.777923537	0.332251349	7378	8251	5972.2	5525.6	42.4	48	22.4	31.6	16.8	33.2	617.6	612
blank	2	A	0.69	0.7	86600	449800	7.985807722	1.553983256	7715.2	9026.8	6441.6	6224	26	19.6	13.6	13.6	6.8	8	525.6	578.8
blank	2	A	0.42	0.54	208000	535000	2.033666291	1.002261966	5444.2	4885.2	5828.6	6843.6	39.2	40.4	12.8	12.8	6.4	7.2	489.2	713.2
blank	2	A	0.49	0.57	206200	258200	2.383566987	2.223201695	6508.6	3840.8	7336	7502.4	29.2	32	14.4	18.4	8.8	13.2	433.2	465.6
blank	2	A	0.23	0.18	31400	17000	7.181747523	10.73962981	143	5524	8745.8	10053	8	4.8	8.4	6.4	5.2	5.2	186	209.6
blank	2	A	0.59	0.62	147200	473000	3.988125538	1.31190665	7065.6	2372.8	8750	7028.2	10.8	16	7.2	8	7.6	7.2	367.6	141.6
blank	2	A	0.6	0.48	195800	352400	3.082866971	1.370261695	15.4	13	12	17.6	4	4	4.8	4.4	5.2	4.8	41.6	71.2
blank	2	A	0.59	0.56	93000	311800	6.347744833	1.789759737	7742.4	10579.8	8206.2	4669.8	12	13.2	14	27.6	6.4	6.8	444	703.2
blank	2	A	0.53	0.54	61600	313600	8.654894107	1.709853801	1201.4	2331.2	3280.4	4244	15.2	8	13.6	20.4	6.4	6.4	113.2	257.6
blank	2	A	0.53	0.6	212200	791800	2.512448054	0.753923065	1569.4	1308	1277.6	2048.6	13.6	21.2	4.8	5.2	5.2	6	81.2	180.4
blank	2	A	0.49	0.57	671400	1010000	0.732039787	0.561978559	4633	3082.4	6509.2	4412.4	10.4	31.6	4.8	5.2	6.4	8.8	1258.4	1166.4
blank	2	A	0.54	0.57	105600	227200	5.106926943	2.498232151	18760	3540.2	9270.8	8757.4	32.4	43.2	12.4	20.4	7.6	9.6	278	462.8
blank	2	A	0.12	0.11	7200	1600	16.07962282	71.08739075	8207.2	4688.4	6402.6	7959	26.4	22	8.8	10	6.8	8	317.6	523.6
blank	2	A	0.63	0.51	27000	46600	23.23661656	10.86025378	8596	7658.4	7362.6	10724	23.6	24.4	12	18.4	6	9.2	579.2	1120.8
blank	2	A	0.55	0.56	145000	273600	3.805131283	2.039645783	7811.2	4970.8	6277	6942.2	25.2	34.4	12	14	7.2	12.4	488	884
blank	3	A	0.32	0.1	1600	7400	197.0517206	13.66777285	21.4	2502.8	3843.8	3184.6	25.6	61.2	4.4	4.8	7.6	7.6	64.8	55.6
blank	3	A	0.45	0.17	1000	4400	446.8116137	39.2803121	2441	2334.4	3975.6	3131.8	20.8	17.2	13.2	15.6	6.4	6	77.2	82.4
blank	3	A	0.51	0.3	800	2800	640.0156716	108.164475	10.4	11.8	102	44.2	6.4	5.2	4.8	4.4	6	5.2	64	50.8
blank	3	A	0.61	0.24	509400	327400	1.198169882	0.735256601	5627.2	12815.8	9943.4	6832	109.6	17.2	7.6	5.6	8.4	6	150	565.2
blank	3	A	0.48	0.22	2200	6600	216.9090366	33.17742619	4941	6697.2	5872.4	6492.6	39.6	24.4	6	7.2	8	6.8	103.6	500.8
blank	3	A	0.46	0.17	2600	5200	176.0369434	32.71545901	6257.4	8694	3830.4	7541	22	14	4.8	5.6	6	5.2	159.2	1270.8
blank	3	A	0.8	0.83	160200	278800	5.023077158	2.99094639	18.2	19.2	5640.4	7061.8	41.6	20.8	4.4	4.8	6.4	5.2	82.4	95.6
blank	3	A	0.9	0.94	206000	273800	4.385497322	3.448887103	5759.8	17436	12224.8	6100.4	111.2	39.2	11.6	10.8	8.8	6.8	156.4	254.4
blank	3	A	0.71	0.83	2800	51400	254.990668	16.14127782	11.4	12.2	78.6	16.8	4.8	5.2	3.2	4.8	5.6	5.2	56.4	48.4
blank	3	A	0.4	0.19	2800	6600	141.1272166	28.5323009	156.6	2512.6	906.4	7930.4	6	5.6	4.8	4.8	5.6	5.6	64	66.4
blank	3	A	0.36	0.22	3200	4000	112.2928527	55.14801383	9115	3496.8	4948.6	7302.6	24.8	34.4	5.2	7.6	6.8	6	130.4	2564.8
blank	3	A	0.68	0.55	124000	220000	5.517877407	2.507927437	5337.4	2964	3119.8	4563	115.6	20.8	4.4	4.4	6.4	5.2	359.6	813.2
blank	3	A	0.39	0.24	3600	5400	109.0810598	43.62437038	12.6	13.4	296.2	86.6	5.6	4.8	4.4	4.4	5.6	4.8	65.2	49.6
blank	4	A	0	0.1	2800	2600	0	38.90058426	16.2	16.8	18.6	552	5.2	18	6.4	4.4	5.2	5.6	50.8	334.8
blank	4	A	1.7E-07	0.13	2400	800	6.91E-05	163.4322405	2154.6	2486	2770	1272.8	46.8	19.2	9.6	13.6	16.4	6.4	71.6	130
blank	4	A	3.9E-05	0.13	2200	1600	0.017717402	78.95880012	10.6	10	10	675	5.2	84	6	11.2	5.2	12.8	51.6	109.6
blank	4	A	0.00028	0.099	3200	17200	0.086397795	5.77305095	3823.2	1694	3762.4	2677.4	29.6	14	7.6	5.2	8.8	7.2	486.8	536
blank	4	A	7.9E-07	0.099	3400	3600	0.000233565	27.58235454	4600.8	5936.6	5328.4	4482.6	35.6	34.8	8.8	10	12.8	9.6	401.6	618.8
blank	4	A	0	0.091	2600	10800	0	8.452917724	4251.2	4326.6	5968.2	4174.6	22.4	21.2	7.2	7.6	8	6.4	891.6	622.8
blank	4	A	0.028	0.32	153000	430000	0.183826755	0.733215705	16.4	17.6	20	596.6	5.2	23.2	6.4	4.8	5.2	5.6	52	360
blank	4	A	0.011	0.33	90400	212200	0.120845544	1.556233681	9756.2	4760.8	5462	3408.8	38.4	26	6.8	10.4	13.2	6.4	263.6	264.4
blank	4	A	0.039	0.46	8000	52200	4.93432209	8.768123618	13	14	12.2	434.4	5.6	23.2	6	4.8	4.8	6	51.2	354.8
blank	4	A	0	0.17	5400	341400	0	0.498302246	110	784.6	2857	3087.2	5.2	9.6	6	8.8	5.6	6	51.6	426.8
blank	4	A	0	0.16	4800	111400	0	1.432436137	7269.2	5565.6	6279	3700	14.8	19.2	6.8	7.2	7.2	6	3329.6	4011.2
blank	4	A	0	0.13	5400	164800	0	0.766590292	2941.8	4494	4515.4	3787	26.8	20.4	6.4	4.8	6	6	415.6	474.8
blank	4	A	0	0.11	36600	78800	0	1.355638594	9.4	8.6	9.6	1096.4	4.4	34.4	5.2	6.4	4	8	56	377.2
blank	1	B	0.21	0.17	1200	56400	178.4659907	3.064421511	4706.6	8711.6	18987.6	10509.2	19.6	23.6	6.8	6.4	15.2	11.6	2664.4	4452.4
blank	1	B	0.26	0.25	1000	44000	263.9842334	5.589881626	290	2168.6	11478.8	7584.6	7.6	14.4	18	5.6	5.6	5.2	1982.8	4649.2
blank	1	B	0.23	0.19	600	44400	389.7869874	4.20870152	189.6	8402	32264.2	26750.2	67.2	156.8	4.4	12.4	16.8	14.4	679.2	2142
blank	1	B	0.24	0.82	1400	547600	174.4299202	1.492167425	9.2	20.2	34.2	20617.2	4	20.4	17.2	6.8	6.4	6.4	34.8	3425.6
blank	1	B	0.28	0.82	200	570200	1395.378785	1.44033537	8.2	15.6	28.2	20618.4	4	86	7.2	6.4	4.8	7.6	34.8	3386.4
blank	1	B	0.17	0.28	1400	365800	121.514562	0.762918964	1690.8	9806	11493.4	16740.6	45.6	57.6	7.2	9.2	8.4	10	299.6	796
blank	1	B	0.091	0.2	2400	24800	38.03812976	8.256610201	175.2	6137	42629.4	25046.6	38	27.6	4.4	6.4	7.2	6.4	171.6	575.2
blank	1	B	0.21	0.27	1200	81000	171.9240369	3.281948631	137.6	6127.6	20368	7172	19.6	8.8	6.4	5.2	5.2	5.2	1923.6	1030
blank	1	B	0.17	0.16	1400	118200	124.4296054	1.339161432	137.6	3612.4	23105.4	7850.2	16.8	26.8	5.2	8.4	5.6	5.6	816.8	2023.2
blank	1	B	0.21	0.75	200	493600	1054.968919	1.516508217	8.8	9.4	14	27312.2	4	27.2	4.4	8	5.2	7.6	35.2	849.2
blank	1	B	0.17	0.77	0	646400	0	1.188532433	9.4	8.6	12.8	25124.2	4.4	25.6	4.4	6.8	6.4	8.8	34.8	3904.8
blank	1	B	0.16	0.95	1200	609000	131.9074011	1.558176466	11	16.6	25	4324.2	4	22.4	13.6	5.2	5.2	4.8	34.4	602.4
blank	1	B	0.1	0.28	400	37200	262.2631127	7.450437701	9127.6	13356.6	25906.2	15978.2	50.4	62	6	14.8	16.4	16	1332	3046.4
blank	1	B	0.15	0.18	1800	26000	81.02704317	7.076793644	285	11490.4	26241.4	15714.2	18.4	89.6	5.6	14	6	7.6	1512.8	3241.2
blank	1	B	0.26	1.2	1200	298600	216.9207348	3.914793449	142.8	5428.4	21336.8	15175.8	38	51.2	6	8.8	6.4	7.2	458	1328.8
blank	1	B	0.12	1.1	1000	208400	124.1687842	5.15814381	7.4	16	30.8	8854.8	4	73.6	8	5.2	4.4	8	34.8	522
blank	1	B	0.18	1.3	800	446200	224.6894665	2.869041284	8.4	10.2	14.6	20611.8	4.4	225.6	4.4	7.6	6.4	9.2	35.2	5094.4
blank	1	B	0.17	0.4	1600	394800	104.6488166	1.000902245	6230.8	7932.4	35421.4	6201.8	43.6	16	5.2	5.2	18.4	9.2	31.2	168.4
blank	1	B	0.15	0.39	800	154000	188.4214514	2.518156877	557	15561.6	33643	24414.4	9.2	36.8	13.2	7.2	5.6	6	1404.8	3413.6
blank	1	B	0.16	0.4	200	67200	817.3589827	5.880300691	107	10305.8	28643.8	25355.8	29.2	51.6	6	18	7.2	10	1323.6	3399.6
blank	1	B	0.12	0.4	1600	29000	76.9351172	13.71143723	1785.8	5995.4	31643.6	20424.6	56.4	127.2	5.6	8	6.4	10	660.4	2003.6
blank	1	B	0.1	0.39	200	36200	505.7075953	10.64543739	162	3099	24035	14965	37.6	124.8	6.4	6	5.6	7.2	1580.4	3133.2
blank	2	B	0.15	0.25	3600	1800	41.87143365	138.60426	4014.6	12106.4	6650.2	8534.4	8.4	10	6	8	4.8	5.2	547.2	1114.8
blank	2	B	0.17	0.087	9000	1400	19.35571639	62.17878566	758.4	8107.8	7062	7482.8	11.2	13.6	4.8	5.2	5.2	5.2	338.8	417.6
blank	2	B	0.14	0.16	6000	1600	23.12179893	99.73336606	376.4	7340	8596.4	6492	34	18.8	14	10.4	14.4	11.2	414.8	423.2
blank	2	B	0.12	0.16	4200	1200	28.80261209	137.3219336	9.6	16.8	15.8	19.6	4.4	4.4	4	4.4	5.2	5.2	42.8	84.8
blank	2	B	0.14	0.69	3400	273000	41.49266232	2.519731937	10.2	9.6	12.4	24.2	4.4	5.2	4.4	6.8	4.8	5.2	41.6	92
blank	2	B	0.13	0.17	3000	37600	42.11136006	4.633017222	688.2	10507.2	7013	3763.6	14.8	14.8	4.4	4.8	5.6	5.6	71.2	448
blank	2	B	0.099	0.18	4000	88000	24.82411909	1.995196342	219.6	9303.4	7303	5478	9.6	11.2	4.8	4.8	5.2	5.6	307.6	174.8
blank	2	B	0.2	0.27	2400	49200	84.04127064	5.555808758	855.2	5180.6	4353	3265.8	10.8	13.2	6	7.2	5.6	5.6	1849.6	1716.8
blank	2	B	0.14	0.15	6000	2200	22.54450338	67.95644621	174.8	3154.8	3409.2	3894.2	11.2	7.2	10.4	9.2	6	5.2	404.4	696.8
blank	2	B	0.17	0.67	3400	305400	49.24650192	2.204620387	7.8	7.2	6.2	15.6	4.4	4.4	4.4	4.4	5.2	4.8	42.4	80
blank	2	B	0.15	0.17	4200	1600	36.78092815	108.0208583	9	5.2	6.4	12.6	4.4	4.4	4.4	4.8	5.2	5.2	42	84.8
blank	2	B	0.12	0.13	3000	1000	40.32365693	125.2480733	8.2	5.4	5.6	12.8	4.4	4.4	4.4	4.8	5.2	5.2	41.2	89.2
blank	2	B	0.12	0.21	4000	2600	29.45817731	79.34955548	8.4	7	5.6	11.4	4.4	4.4	4.4	4.8	5.2	5.2	41.6	82
blank	2	B	0.16	0.17	3400	1600	45.80651874	108.0208583	4315.8	6352.2	7404.2	10115.8	14.4	11.6	21.2	23.6	5.6	6	635.2	1025.6
blank	2	B	0.15	0.21	5200	1600	28.75080416	129.9138156	158.2	8887.8	7176.2	8622.2	18	20	8.4	10.4	6	6.4	288	412
blank	2	B	0.14	0.15	3600	1000	39.18751441	149.5041817	8.6	15.4	10.8	1745.6	4	43.6	4.4	5.2	4.8	5.6	40.8	1182.4
blank	2	B	0.17	0.24	3400	4200	50.0354079	57.72808828	7.8	7.2	5.8	12.8	4.4	4	4.4	4.8	5.2	5.2	42	83.2
blank	2	B	0.15	0.2	2400	1600	63.84374723	122.2926729	8.6	4.8	5.6	11	4	4.4	4.4	4.4	4.8	4.8	41.2	82.4
blank	2	B	0.14	0.21	2800	800	50.80635035	267.698986	1890.4	5542	7811.8	8431.4	24.8	20.8	9.6	10	6.4	6.4	512.8	690.4
blank	2	B	0.14	0.24	2800	1400	50.3839471	169.4856099	145.2	11419.6	7971.2	6321	61.6	38.8	17.6	14	8.4	8	325.2	424.8
blank	2	B	0.14	0.14	6400	2600	21.49518952	55.17215812	648.8	9791.4	7113.6	7477.2	19.2	28.8	7.6	9.2	5.2	6.8	461.6	610.8
blank	2	B	0.11	0.17	2800	2400	40.26170372	69.76587772	962	2175.4	3761.4	4746.8	18.8	21.6	6.4	6.8	5.6	6	427.2	612
blank	2	B	0.085	0.1	5400	1200	15.66195596	87.42103758	150.4	3113.4	3466.2	5859.2	5.6	6	5.2	4.8	5.6	5.2	229.2	417.2
blank	2	B	0.11	0.17	5400	800	21.06293059	212.6504836	241.2	2001.2	4281.4	4391.2	6.4	5.6	4.8	10.8	5.2	5.2	57.6	198.4
blank	2	B	0.13	0.22	3400	3000	39.44892853	73.5306851	10.2	12.8	11.6	4587.6	4.4	18.8	4.8	6.4	5.2	8	40.4	280.4
blank	2	B	0.09	0.27	3600	3400	25.11990529	78.18759975	4249.6	13592.4	11429	10498.8	13.2	11.6	10	11.6	5.6	6	1064	2320.8
blank	2	B	0.091	0.23	2800	3800	32.60411122	61.5453138	10.6	12.2	10.4	18.4	4.4	4.4	4.4	4.4	4.8	5.2	42	78
blank	2	B	0.11	0.21	3800	1800	29.4031927	116.3465235	52.2	1391	2213.2	1495.2	4.4	4	6	5.2	5.6	5.2	43.2	86
blank	2	B	0.073	0.14	4200	2200	17.36842521	65.2034596	6.6	6.8	5.2	12	4.4	4.4	4.4	4.8	5.2	4.8	41.6	88.4
blank	2	B	0.073	0.2	3200	1800	22.79605809	109.5353687	8.4	5.4	5	9.2	4.4	4	4	4.4	5.2	4.8	39.6	82
blank	3	B	0.075	0.27	2800	4600	26.84812287	57.7908346	5666	5523	10706.6	8683.6	35.2	16.8	6	6.8	6	5.2	147.2	815.2
blank	3	B	0.11	0.33	89400	284800	1.272257553	1.144348825	1594.4	5045.2	9416.2	7255.4	45.2	15.2	4	4.8	6	5.2	208.8	1028.8
blank	3	B	0.057	0.21	1800	2200	31.55337063	93.77674738	149.8	4337.4	5545.6	5485.2	100	32	13.6	10.4	16.4	11.2	145.6	411.6
blank	3	B	0.06	0.56	3000	6400	19.97481298	87.1948572	9.2	22.2	35.6	27.2	5.6	4.8	4.8	4.4	5.6	5.2	66	49.6
blank	3	B	0.1	0.82	2000	2800	52.45262255	291.8253151	12	19.2	20.4	4069.4	5.6	48.4	4	4.8	5.6	5.6	65.2	935.2
blank	3	B	0.077	0.42	2800	6200	27.38803628	68.22622396	101.6	10181.2	6540.2	2734.8	36.4	8.8	5.2	5.2	6.8	5.2	113.2	194.4
blank	3	B	0.061	0.27	2800	3800	21.63022862	70.44757088	111.6	4900	7581	3682.6	16	9.6	4.4	4.8	6.4	5.2	75.6	63.2
blank	3	B	0.1	0.38	36800	30200	2.799213132	12.52107639	1181.6	2928.2	4315.2	4089.6	38.8	7.6	4.8	4.8	6	4.8	362.8	1118.4
blank	3	B	0.077	0.19	800	2800	96.81313282	67.77430298	561.4	5350	8644	8748.4	53.6	25.6	8.8	10.4	7.2	6	142.4	2350
blank	3	B	0.11	0.37	3000	2600	35.93108292	141.78877	8.4	10.8	43	13	5.6	5.2	4.8	5.2	5.6	5.2	65.6	53.6
blank	3	B	0.093	0.33	3800	3600	24.4812631	91.12959906	7.6	10.8	8.8	8.4	5.6	5.2	4.4	4.8	6	5.2	67.6	50
blank	3	B	0.063	0.25	3000	2800	20.83823469	91.01967109	8.4	9.6	7.4	6.8	5.6	4.8	3.6	4.4	5.6	5.6	67.6	45.2
blank	3	B	0.057	0.19	3600	3200	15.77668532	59.7596755	6.6	8.8	5.6	7.2	5.6	4.8	4.4	4.8	5.6	5.2	68	49.6
blank	3	B	0.069	0.71	2400	700600	28.89207366	1.01370881	2479.8	14954	8843.6	13323.4	60	35.2	11.2	15.2	6	6	169.6	1288.8
blank	3	B	0.095	0.41	1800	4200	52.66094104	98.26641375	585.6	5521.8	8958	8740	90	30	7.2	6.4	8.4	6	128.4	463.2
blank	3	B	0.093	0.28	3600	4800	25.84133327	58.54265743	8.8	21.4	16.4	1725	5.6	6.8	2.8	5.6	6	5.2	65.2	56
blank	3	B	0.078	0.24	2600	4200	30.08459979	57.31500267	7.6	11.6	12.6	8	5.6	4.8	4.4	4.8	5.6	5.2	66.4	48.8
blank	3	B	0.12	0.37	5800	6000	20.85706393	61.83433759	7.2	8.2	7.2	5.4	6	4.8	4.4	4.8	5.6	5.2	67.2	48.8
blank	3	B	0.097	0.45	3400	2600	28.66932927	171.8506207	1901.6	7753.4	8777.6	12182.8	45.2	34	6.4	13.2	6.4	5.6	159.2	1150.4
blank	3	B	0.11	0.3	2400	4000	45.32019536	74.19576209	258.6	5469	8053.4	7162	97.2	64	11.2	13.2	9.6	7.6	139.2	650.8
blank	3	B	0.086	0.33	2000	4400	43.10967639	75.05290617	2598.6	2791.2	5421.6	6660.6	77.6	52	4.4	7.2	8.8	7.2	124	331.6
blank	3	B	0.067	0.48	3600	184000	18.48595811	2.624349028	868.8	2826.6	4474.6	5281.4	111.6	47.6	4	6.4	8	6.4	170.4	707.2
blank	3	B	0.09	0.21	1600	184000	55.98602232	1.129685353	44.8	3978.4	5417.8	6060.8	10	6.8	4.8	5.2	6.4	6	71.6	172.4
blank	3	B	0.076	0.14	2200	3800	34.51269182	37.43625815	79.8	1056.4	491.6	1376.2	14.8	9.6	4.8	4.4	6	5.6	65.6	58
blank	3	B	0.077	0.23	4200	5000	18.25869086	45.76535358	9.2	13.2	12.6	12.6	5.6	4.8	1.2	4.8	5.6	4.8	65.2	49.6
blank	3	B	0.073	0.35	4600	126400	15.85812736	2.788478023	3815.4	5428	7954.6	5578.4	16.8	12	8.4	8	6.4	5.6	110.4	414.8
blank	3	B	0.074	0.36	2800	51400	26.58105152	7.035982946	11.4	13.2	43	10.6	6	5.2	4	4.8	6	5.2	70.8	49.6
blank	3	B	0.087	0.29	2400	2800	36.2709583	103.854861	40	5478.2	5852.4	4058.2	11.6	5.6	5.2	5.2	6.8	4.8	68.4	50.4
blank	3	B	0.065	0.26	2600	3800	25.07091463	68.50128467	8	9.6	9	3956.6	5.6	143.2	4.8	12.8	5.6	8.4	70.4	110
blank	3	B	0.051	0.26	4000	4400	12.7233821	59.1602004	7	7	6.6	5.6	5.6	4.8	4.4	4.8	6	4.4	67.2	48
blank	4	B	0.01	0.009	3400	1400	2.99736514	6.424026997	6860.6	10727.4	3991.6	6860.6	6.8	12.4	6	6	5.2	6.8	381.6	714.4
blank	4	B	0.017	0.027	14200	1800	1.208560542	15.01640245	2943	5191.2	4835.8	2943	13.2	12	4.8	6.4	5.6	6.8	248.4	252
blank	4	B	0.012	0.013	2800	2400	4.31946916	5.296695557	3485.6	6049.8	6212.6	3485.6	30.4	17.2	14	10	14.4	12.8	364.4	255.2
blank	4	B	0.02	0.034	5200	4000	3.940281618	8.416471334	15.6	20.4	18	15.6	4.8	5.2	5.2	4.4	5.2	6.4	54.4	75.2
blank	4	B	0.024	0.17	4600	18800	5.129816776	9.193264534	16.4	15.8	17.8	16.4	4.8	5.2	5.2	4.4	5.6	6.4	52.4	74.8
blank	4	B	0.02	0.046	2800	3600	7.108991001	12.76940677	3295	6693.6	4196.2	3295	12.4	14.4	5.2	4.8	5.2	6.4	66	83.2
blank	4	B	0.015	0.029	2400	2400	6.32126862	12.1887511	3592.2	5399	4623.4	3592.2	8	10	5.2	4.4	5.2	7.2	270	185.2
blank	4	B	0.015	0.16	6400	2800	2.40785825	56.99049489	3384.2	2880.2	3978.4	3384.2	12.4	14	6	5.2	6	7.2	1612.4	1309.6
blank	4	B	0.012	0.009	10200	4000	1.166033128	2.248409449	3408.2	3718.8	2829	3408.2	11.6	10.4	8.4	6.8	5.6	6.8	462	672.4
blank	4	B	0.028	0.34	7000	800	4.071114078	426.522821	10	9.8	19.4	10	5.2	5.6	5.2	4.8	5.6	6.4	52.4	74.4
blank	4	B	0.023	0.032	3200	2200	7.272531387	14.73547425	11	8.4	15.2	11	5.2	5.6	5.2	4.8	5.2	6.4	52.8	74
blank	4	B	0.022	0.04	7000	1800	3.143420996	22.45999754	8.6	6.4	7.2	8.6	4.8	5.6	4.8	4.4	5.6	7.2	52.8	74.4
blank	4	B	0.017	0.11	7000	55800	2.378192431	1.914414359	6.6	6.2	7.4	6.6	4.8	5.2	5.2	4.8	5.2	6.4	62	72.8
blank	4	B	0.011	0.0085	5000	4400	2.110633312	1.934725479	4495.6	4315	6074.2	4495.6	14.4	11.2	14	7.2	6	7.2	547.6	480
blank	4	B	0.025	0.031	18400	2200	1.37345269	14.18352497	4126.8	2387	5323.8	4126.8	22.4	23.2	8.8	6.8	6.4	7.6	385.6	323.6
blank	4	B	0.019	0.032	4800	2800	4.027696469	11.57787262	15.6	21.6	17.2	15.6	4.8	5.2	4.8	4.4	4.8	6.8	44.8	64.4
blank	4	B	0.016	0.11	17600	5200	0.917289144	21.87304331	11	7.4	9	11	4.8	4.8	5.2	4	5.6	6.4	53.2	76.4
blank	4	B	0.021	0.031	13600	2400	1.550438591	12.8359803	8.6	6.6	18.2	8.6	6.4	5.2	9.6	4.8	5.2	6.8	46.8	73.2
blank	4	B	0.026	0.026	3800	2600	6.925298207	9.986366958	4470.4	7618.2	6083.6	4470.4	16.8	18	8.8	6.8	6	6.8	468.4	516.8
blank	4	B	0.025	0.031	3000	2800	8.423843163	11.14419819	3066	6365.8	5890.8	3066	33.6	20.4	10.8	6.8	6.8	7.2	383.6	266.4
blank	4	B	0.017	0.23	5800	2800	2.914318922	80.53816865	3596.2	2487.4	5259	3596.2	25.2	41.2	7.2	6.4	6	7.6	430.8	470.4
blank	4	B	0.014	0.059	4000	30800	3.617323925	1.924971106	2365	4667.6	2855.6	2365	23.2	16	6.8	4.8	5.6	6.8	403.6	384.8
blank	4	B	0.011	0.0078	7000	2400	1.614998862	3.230334138	2587.6	2643.2	2414.4	2587.6	6.8	5.6	5.6	4.8	5.6	6.4	226.4	208.8
blank	4	B	0.013	0.017	4200	3000	3.12765262	5.549115673	3384.8	11783.2	2466	3384.8	6.4	7.2	5.2	4.4	5.2	6.8	51.6	70.8
blank	4	B	0.014	0.021	18000	2600	0.803849761	7.994684112	14.4	22	16.6	14.4	5.2	4.8	5.2	4	5.2	6.4	8.8	64.8
blank	4	B	0.017	0.034	5400	3200	3.226462126	10.52058917	4438.2	11466.8	8919.4	4438.2	12.8	10.4	10	6	5.6	6.4	738	773.6
blank	4	B	0.018	0.025	5000	1200	3.590823858	21.05960791	5108	14.8	14.4	5108	5.6	5.6	4.8	4.8	5.2	6.4	52.4	492
blank	4	B	0.021	0.03	5800	2000	3.635511179	15.20629837	1178.8	41.2	1253.6	1178.8	5.2	5.2	6.8	4.4	5.6	6.4	53.6	72.8
blank	4	B	0.012	0.026	5000	3400	2.41890273	7.534223375	498.8	7.4	7.6	498.8	5.2	53.2	4.8	4.4	5.2	28	54.4	108.4
blank	4	B	0.013	0.02	5400	4400	2.315511417	4.523903364	7.6	6.4	7.2	7.6	4.8	5.2	4.8	4	5.2	6.4	48.4	71.2
blank	1	C	0.026	0.18	1400	45800	18.29739962	3.863774921	7.2	14.8	6.8	5386	4	12.8	4.4	4.8	5.2	5.2	14.8	84
blank	1	C	0.021	0.15	3400	85600	6.290835907	1.746544178	594	17557.6	19925.2	3263.4	4	9.6	4.8	5.6	6	6	14.4	116.8
blank	1	C	0.025	0.2	2600	57600	9.458417006	3.42298027	5990	14276.2	2663.8	12497.6	3.6	11.2	7.2	8.4	5.6	5.2	15.2	120
blank	1	C	0.025	0.15	600	40000	42.11921581	3.861997456	9.4	34.4	13.8	4814.4	3.2	6.8	3.6	5.2	5.2	5.2	12.8	67.2
blank	1	C	0.0085	0.099	0	37400	0	2.654985998	9.4	14.2	9	2133.2	3.6	42.8	4.4	5.2	5.2	5.6	13.2	4
blank	1	C	0.018	0.16	2200	131000	8.283656716	1.198563481	12	4862.6	4993.4	3698.6	8	8.8	14	9.2	6	5.6	38.8	103.6
blank	1	C	0.03	0.22	29400	128600	1.021172334	1.728006954	94.8	1534.6	809.8	13576.6	4	8.4	4.8	5.2	4.8	5.2	14.8	120.8
blank	1	C	0.03	0.16	1800	57800	16.67914812	2.850974401	10.2	18.2	9.2	7890.4	4	9.2	4.8	5.6	5.2	5.6	12	84.8
blank	1	C	0.031	0.16	1200	29200	25.6719606	5.464841976	1839.4	9570.8	4576.6	5583.6	47.6	78.4	7.2	6.4	8.8	8.8	16	70
blank	1	C	0.012	0.14	1800	54000	6.719174249	2.634403352	391.4	2271	3049.2	7833.8	4.4	6.8	5.2	10.8	5.6	4.8	15.2	78.8
blank	1	C	0.022	0.042	3200	26000	6.973816648	1.630163815	2737.4	504.6	396.6	821.8	4.4	7.6	4.8	5.2	5.6	4.8	17.6	90.4
blank	1	C	0.024	0.15	2600	67000	9.202100116	2.286940199	1118.4	16886.8	22746	8840.6	34	36	16.4	17.2	6	6	26.8	82.4
blank	1	C	0.028	0.23	800	112200	35.62224818	2.054365456	784	4899	2064.8	1801	11.6	8.4	5.2	5.2	6	5.2	690.4	7698.8
blank	1	C	0.023	0.19	1400	18200	16.39305039	10.58801938	9	16.4	10.2	3522.2	4	23.2	4.8	5.2	5.2	5.6	15.2	54.4
blank	1	C	0.02	0.19	3000	65600	6.635058267	2.870627835	118	1561.8	1486.6	1318.2	28.8	12.8	227.2	65.2	13.2	8.8	45.6	294.8
blank	1	C	0.036	0.23	2600	134200	13.77757652	1.692715846	4684	9717	7234	8720.2	5.6	9.2	6	5.6	5.6	5.2	413.6	998.8
blank	1	C	0.019	0.14	3000	39400	6.350433756	3.49160439	10.4	14.8	7.6	2432.8	4	28.8	4.4	5.2	5.6	6.8	14.4	53.6
blank	1	C	0.033	0.2	2000	32000	16.41511754	6.114633646	11	15.2	9.4	1711.2	4	50.4	4.4	4.8	5.6	5.6	15.6	52.4
blank	1	C	0.024	0.19	4200	38000	5.696538167	5.032393726	2052.6	6216.4	10011.2	6553	4.8	16.8	4.8	5.2	6	6	21.2	90
blank	1	C	0.027	0.18	2800	88600	9.525398804	2.028798795	5397	2340.8	2456	6232.2	4	6	4.8	5.6	5.2	5.2	20.8	301.2
blank	1	C	0.017	0.15	3200	85000	5.202295943	1.730117246	9.8	12.2	6.6	2671.4	3.6	30.4	4.8	5.2	5.2	7.2	13.6	586.8
blank	2	C	0.028	0.13	3000	91800	9.375164481	1.412120489	7.4	5.8	9.6	8720.4	4	16	4.8	4.4	5.2	4.8	58.8	207.6
blank	2	C	0.027	0.057	3200	66000	8.559805142	0.869880788	2050.8	19918.4	9524.6	4276.8	4.4	16.4	5.2	4.4	5.6	6.4	66	85.6
blank	2	C	0.036	0.19	800	64400	44.77712369	2.946708825	9.2	11	16.6	2990.8	4	82.4	4.8	4.8	4.8	10.4	64	122.4
blank	2	C	0.038	0.2	1600	56600	23.51019736	3.617737332	9.6	13.4	21.4	14909	4	16	5.2	4.4	4.8	4.8	57.2	291.6
blank	2	C	0.02	0.14	3200	101800	6.130487883	1.397424175	6.4	5.8	9.2	3518.2	4.4	140	5.2	5.2	4.8	10	60.8	135.2
blank	2	C	0.028	0.16	400	59800	71.24449636	2.604384009	10.4	2616.4	2823.8	5260.8	16	7.6	16	6.8	5.2	6	75.2	60
blank	2	C	0.054	0.18	1800	108800	30.21065693	1.69114554	114.4	129.8	2048.4	8850.4	4.4	10	5.2	4.4	4.8	5.2	60	150
blank	2	C	0.065	0.18	2000	50800	32.25471765	3.510872327	7.4	6.4	12.4	9526.6	4.4	14.4	5.2	4.4	4.8	4.8	60.4	218.8
blank	2	C	0.059	0.14	3200	41400	18.5278469	3.379212512	3428.2	4667.8	6563.6	7679.4	92.8	48	7.6	6.8	9.2	7.2	75.2	50
blank	2	C	0.037	0.12	2600	60200	14.11966766	2.062604388	6.4	8.8	10.2	2846.2	4	79.6	4.8	4.8	4.8	10.4	65.2	126
blank	2	C	0.042	0.14	1800	67000	23.54681066	2.018910751	4004	868.6	740.2	2056.6	6	8	5.2	4	5.2	5.2	109.2	117.6
blank	2	C	0.071	0.2	3000	51000	23.58926723	3.954883324	2419	10959	13867.6	7279	48.4	46	22.4	11.6	5.2	4.4	105.6	66.8
blank	2	C	0.038	0.2	1000	45200	37.61631578	4.462368353	786.4	1843	2833.2	2463.6	8	30	5.2	4.8	4.8	4	5945.6	6295.6
blank	2	C	0.056	0.23	1400	37000	39.69871041	6.229724437	7	6.4	11.2	2352.2	4.4	168	5.2	5.6	4.4	10.4	60.4	119.6
blank	2	C	0.06	0.21	2400	27800	24.96851622	7.589704455	5.8	5.8	12.4	3032	4	116.8	4.8	5.2	4.4	11.2	62.4	125.6
blank	2	C	0.068	0.18	3600	19800	18.87081133	9.149429047	81.8	3094.6	2595.6	3472.2	12.4	15.6	24.4	42	5.6	6.4	1187.2	1102.4
blank	2	C	0.054	0.18	4000	52400	13.44667334	3.350711413	4.2	8.4	12.2	13409.4	4.4	16.4	4.8	4.8	4.8	5.2	64.8	280
blank	2	C	0.25	0.61	17800	140600	14.01616113	4.317068741	226.2	694	6707	4712.4	252.8	122.8	5.6	4.4	6.4	6.8	350	128.8
blank	2	C	0.13	0.41	6800	40800	18.90093362	9.92953173	4.8	4.4	12.4	2854.8	4	113.6	4.8	5.6	4.4	8.4	57.6	136.4
blank	2	C	0.18	0.47	2800	44600	65.20489526	10.44805671	4.2	5.6	8.4	3816.2	4	84.8	5.2	4.4	4.4	8	56.4	101.6
blank	2	C	0.28	0.54	3400	40600	83.79159977	13.28304151	3.8	4.8	9.4	2975.2	4.8	189.6	4.8	5.2	4.8	10.8	63.2	138.4
blank	2	C	0.077	0.6	1200	164400	64.54208854	3.671687061	6	6.2	16	3245.2	4.4	97.2	4.8	4.8	4.8	10.8	65.2	120.8
blank	2	C	0.1	0.57	2800	137000	37.46615896	4.14305361	1913.4	2672.2	10177.8	11596.6	11.6	22.4	5.2	4	4.8	6	108	76
blank	2	C	0.12	0.51	1200	95200	99.93191689	5.409595448	6.4	5.4	14.4	11269.8	4	13.6	4.8	4.4	4.8	4.4	64.4	231.2
blank	3	C	0.03	0.052	2000	3600	14.81797101	14.45472968	7.6	15	7.2	37	41.2	4.8	4.4	4.8	4.8	4.8	4	62
blank	3	C	0.021	0.069	1400	2800	14.84727049	24.76463456	1698.4	42867.4	7284.4	1713.4	46.8	4.8	5.2	4.8	5.6	5.2	4.8	66.8
blank	3	C	0.032	0.034	6000	2000	5.267470631	17.04469257	12314.6	17690.6	7638	5938.8	53.6	4.4	9.6	8	4.8	5.2	4.4	76
blank	3	C	0.056	0.073	26400	130800	2.105234643	0.557701727	9.8	29.8	10.6	7.6	42	4.4	4.4	4.8	5.2	5.2	4.4	60.4
blank	3	C	0.024	0.023	5200	14800	4.53791484	1.550693956	10.6	13.2	5.8	6.2	41.6	4.4	4.4	4.8	5.2	4.4	4	60
blank	3	C	0.048	0.044	1000	4000	47.57123353	10.97384431	14.6	4014.2	1700	1638.8	55.2	5.2	8	6.8	4.8	7.2	7.2	74
blank	3	C	0.035	0.068	1200	1600	28.76391304	42.4593255	24.2	140	1166.8	3802.6	42.8	4.8	4.8	4.8	4.8	4.8	4.4	60.8
blank	3	C	0.05	0.081	1600	1600	31.10511285	50.35077854	10.4	12.4	5.8	6.4	42.8	4.4	4.4	5.2	4.8	5.2	4.8	61.6
blank	3	C	0.026	0.05	1000	1600	25.96455409	31.45537291	1999	7812.6	5338.8	4455.2	53.2	37.6	6.4	6	11.2	9.2	75.2	77.2
blank	3	C	0.026	0.033	2200	2200	11.80207004	15.11189797	141.2	1639.8	927	839.4	43.2	4.4	4.8	5.2	4.8	5.2	4.4	62.8
blank	3	C	0.032	0.057	1200	2400	26.6746498	23.66502797	4462.6	2018.2	720.8	764	106.4	6.8	4.8	5.2	4.8	5.2	6.4	134.4
blank	3	C	0.033	0.048	2400	1400	13.85257314	34.36700463	4108.6	16458	9041	5219.6	52.8	8.8	19.2	60	4.8	5.2	12	70.8
blank	3	C	0.042	0.046	2800	2000	15.13723543	22.98493218	1672	5902.2	1943	868.8	6245.2	6	4.8	4.8	5.2	4.8	7.6	6044
blank	3	C	0.039	0.05	2800	3200	14.09806312	15.55255642	10.4	15.8	6.8	10.6	42.8	4.4	4	4.8	4.8	4.8	4.4	58
blank	3	C	0.026	0.059	3000	2000	8.654851364	29.64455503	88.4	2000.4	1778.6	1322.6	761.2	11.2	25.6	24.8	6	6.4	10	480.8
blank	3	C	0.023	0.046	2200	1800	10.28711272	25.83293569	14.4	17.8	8.4	10	42.8	4	4.4	4.8	4.8	4.8	4.4	60.4
blank	3	C	0.026	0.034	2000	2000	12.80817974	16.83294267	5627.4	9540	3060	2505.2	108.4	8.4	4.4	6	4.8	5.6	9.2	90.4
blank	3	C	0.032	0.043	1400	2000	22.86398554	21.44187331	16	4213.4	2747.2	1071.2	50.4	8.4	4.8	10.4	4.8	5.2	4.8	67.2
blank	3	C	0.025	0.045	600	2200	40.98647369	20.65672063	10	14.8	7.2	9	42	4.4	4.4	4.8	4.4	5.2	4	59.2
blank	3	C	0.015	0.035	1600	1400	9.631432998	25.27345125	11	12	4.4	7.6	42.8	4.4	4.4	4.8	4.8	5.2	4	59.6
blank	3	C	0.015	0.032	3000	2000	4.90018813	15.80241189	9.2	11.8	4.4	6.8	40.8	4.4	4.4	4.4	4.8	4.4	4.4	58.8
blank	4	C	NA	0.18	2000	173000	NA	1.047160087	8.2	5.8	11.6	3236.6	5.2	13.2	6.4	12.8	5.2	6.4	51.6	507.2
blank	4	C	NA	0.039	1400	388800	NA	0.101529261	1815	9397.8	10026.8	1857.6	6	5.2	6.8	4.4	5.2	6	62	377.6
blank	4	C	NA	0.076	4400	54200	NA	1.40088417	4021.6	6177.8	6684.2	4872.8	5.2	6	6.4	8.4	10.4	6	66.8	180.4
blank	4	C	1.7E-07	0.096	83400	324400	1.99E-06	0.294941595	11.6	18.8	21	5086.6	5.2	8.4	6.4	6.4	5.2	6	51.6	480
blank	4	C	6.8E-08	0.061	3600	55600	1.89E-05	1.089292089	8.4	9.4	10	3723.6	5.2	22.8	6	10.4	5.2	6.4	51.6	515.2
blank	4	C	NA	0.069	5400	122600	NA	0.565587086	13.4	1869.2	2492.4	2747.8	11.2	6.4	6.4	9.2	15.2	6	77.2	226
blank	4	C	NA	0.068	2800	107200	NA	0.633721276	50.2	44.8	768.4	3154.4	5.2	8	6.4	4.8	5.2	6	50.4	529.2
blank	4	C	NA	0.085	3000	85600	NA	0.997594799	7.2	9.6	12.4	3357.4	5.2	15.6	6	10	5.2	6.4	52.4	468
blank	4	C	NA	0.081	1400	115000	NA	0.700532571	1511.6	3180.4	5466.6	3402	64.8	40.4	11.2	8	7.2	8	62.8	105.6
blank	4	C	NA	0.099	3000	99000	NA	1.002994711	462.4	623.4	940.2	3181	5.6	9.6	6	7.6	4.8	6	52.8	630
blank	4	C	1.7E-07	0.16	2600	392800	6.38E-05	0.419517109	4690	432.2	619.8	3345.4	6.8	16.8	6	5.6	5.2	6.8	96.4	265.2
blank	4	C	NA	0.061	2400	145800	NA	0.419819865	4444.8	11404.2	8630.2	4123	24.4	25.6	6.8	14	11.2	6	73.6	151.2
blank	4	C	1.5E-05	0.083	3400	83200	0.00437316	0.997024249	671.6	1144.4	1572.6	833	7.2	6.4	6.4	6.4	5.6	6	6819.6	5800.4
blank	4	C	4.6E-06	0.071	2800	128600	0.00164749	0.550293948	8.2	10	13	1546.4	5.2	29.2	6	6.4	5.2	7.6	51.6	519.2
blank	4	C	3E-05	0.07	3000	83200	0.009991662	0.841968528	108.8	1054.4	1603.6	1368.8	11.2	14	7.6	28	31.2	7.6	550.4	477.6
blank	4	C	8.9E-05	0.057	1600	91600	0.05555777	0.62677	12.2	14.8	17.2	2718	5.2	25.2	6.4	5.2	5.2	7.6	51.6	457.2
blank	4	C	NA	0.051	2000	101200	NA	0.502900478	2349.4	4948.6	4610	3548.8	8.8	10	6.8	6	5.2	6.4	218	193.6
blank	4	C	NA	0.071	2000	126600	NA	0.558987375	17.8	1337	1024.4	1216.8	5.2	11.2	6	13.6	5.2	5.6	52.4	130.8
blank	4	C	6.2E-06	0.069	1200	95000	0.00516579	0.729905019	6.8	1523.2	1070.2	1488.2	5.2	12	6.4	5.6	5.2	6	52.8	183.6
blank	4	C	3.4E-07	0.059	5000	148800	6.76E-05	0.39844832	8.2	9.6	10.6	3534.6	5.2	12.8	6.4	8.4	4.8	6	49.6	579.6
blank	4	C	NA	0.055	2400	46800	NA	1.174708165	10.6	8.6	10.4	1268.6	5.6	24.4	6	5.2	5.2	6.8	50.4	419.6
blank	1	D	0.039	0.06	2000	2800	19.73728836	21.40158533	74.8	104	80	47.6	4	5.2	4.4	5.6	5.6	5.2	14.8	43.2
blank	1	D	0.069	0.13	2200	2400	31.51862581	53.09451258	9.2	16.2	10	15.6	4	5.2	4.4	5.2	5.6	5.6	14.8	48
blank	1	D	0.067	0.1	2000	1600	33.61981173	63.21344942	1578.4	2605.4	1799	1153	4	7.2	4.4	5.2	5.6	4.8	16	46.4
blank	1	D	0.087	0.11	1400	1400	62.17878566	81.24273228	3268.6	15503.6	4903.2	950.2	4	8.4	4.8	5.6	5.6	4.8	38	229.6
blank	1	D	0.083	0.049	1400	1800	59.25172681	27.03378188	5902	7438.6	3019.2	5377.6	4	6.4	5.6	6	5.6	5.2	36	186.4
blank	1	D	0.065	0.035	3200	2200	20.15919853	16.08310534	6568.8	9443.2	5607.8	4250	4.8	8	4.8	6	5.6	5.2	171.6	233.6
blank	1	D	0.042	0.047	2400	4600	17.660108	10.22457972	86.6	197.6	317.8	1255.2	4	5.6	6.8	7.6	5.6	5.6	17.6	78.8
blank	2	D	0.13	0.34	13600	145400	9.289270603	2.3163211	171.4	134.8	97.4	75.2	4	4.4	4.4	3.6	4.8	4.8	35.6	33.2
blank	2	D	0.16	0.47	7200	77600	21.63085607	6.113115633	6.6	14.6	10.8	9.4	3.6	4	4.4	3.6	4.8	4.4	34.8	32
blank	2	D	0.16	0.41	21600	71000	7.269065557	5.741478856	1421.6	2506.2	2269.2	1546.8	4	4.4	4.4	4	4.8	4.8	34.8	32
blank	2	D	0.15	0.52	14000	35200	10.59131847	14.88667861	1501.2	1628.4	1291.4	3874.6	4	4.4	4	4	4.8	4.8	597.6	536
blank	2	D	0.091	0.33	31000	179000	2.944887465	1.832774059	6824.8	4981.8	3653.8	9016	5.2	14	4.8	6.4	4.8	4.8	242.8	183.6
blank	2	D	0.14	0.4	25800	151800	5.332140037	2.603137065	4305	4445.6	3818.4	9327	8.4	13.2	4.8	4.4	4.8	4.8	364	311.2
blank	2	D	0.11	0.32	16600	61600	6.851796699	5.152404335	137.4	142.2	305.6	1035	4.4	5.2	9.6	20.4	5.2	5.2	46.8	52.8
blank	3	D	0.5	0.36	2600	2000	192.3894189	179.6685643	70.6	54	42.4	25	5.6	4.8	5.6	5.6	6	6	59.6	88.8
blank	3	D	0.52	0.45	1600	1400	325.6204563	321.0822209	6.8	9	9.2	7.6	5.6	5.2	5.6	5.2	6	6	60.4	89.2
blank	3	D	0.58	0.39	2400	2000	241.8813211	195.1192381	2038.6	2377.2	1499.4	1604.8	5.6	14.8	5.6	5.6	6	6	60	90.4
blank	3	D	0.55	0.4	1400	400	389.6373241	1000.295663	7205.4	2862	1184.4	1582.6	5.6	7.2	5.2	5.6	6	5.6	670	599.6
blank	3	D	0.54	0.43	2600	2200	206.2346738	194.6421761	9738.8	8714.8	3568	4065.8	7.6	8	6	6	6	5.6	378.8	332.4
blank	3	D	0.51	0.41	800	1200	636.3049928	337.6040788	5739.4	3449.2	4489.8	3119.2	16	19.6	8	7.2	6	5.6	555.6	473.6
blank	3	D	0.46	0.44	1600	2200	286.060033	198.2337451	168.2	1271.4	1675.8	1473.8	5.6	7.2	9.2	6	6	5.6	96.4	122
blank	4	D	0.083	0.15	1200	88000	69.12701461	1.671135976	3437.6	4715.4	4441.6	4040	6	11.2	6	6.8	5.2	9.6	975.6	282.8
blank	4	D	0.081	0.14	1600	46400	50.84545536	3.040410601	2028	5488.8	7209.8	6087.8	18.8	26.8	5.2	6.4	5.6	12	1271.2	1248.4
blank	4	D	0.091	0.16	1400	113400	65.20822244	1.430024842	1652.4	1132.2	1972.4	2229.4	14.8	12.8	7.2	8.8	4.8	10.4	38.4	135.6
blank	4	D	0.08	0.14	1400	9800	56.98236114	13.91986025	1438.8	3555	3390	2382	17.6	30.8	8	8.8	5.2	14.4	274	534
blank	4	D	0.092	0.17	600	162600	153.5953616	1.029754653	2349.2	2288.4	3604.6	3723.8	11.6	27.2	5.6	6.4	5.2	10	242.8	541.2
blank	4	D	0.054	0.2	1800	132800	29.88149631	1.484666141	2958.2	4868.6	3176.6	3198	10	36	7.6	8.8	5.2	10	233.2	645.6
blank	4	D	0.081	0.31	1400	124400	57.54374691	2.517583945	8.4	9.2	9.4	4704.6	4.8	57.6	5.6	7.6	4.8	11.2	28.8	813.6
blank	1	E	0.2	0.22	3200	3000	63.03095298	73.5306851	5408.2	8017.4	13201	9560.2	16.4	22.8	6	5.6	6.8	6	167.6	531.2
blank	1	E	0.24	0.23	3600	2800	66.86750312	83.52578302	4455.2	9121.6	6240.6	7068	7.2	11.2	6.4	5.6	6	5.6	248.8	412.8
blank	1	E	0.27	0.33	2000	88400	133.8503847	3.711160143	3735.4	9950	12682	4462.4	16.4	23.6	6.4	6.8	10	11.2	28	233.2
blank	1	E	0.23	0.15	1000	1800	233.8721924	83.74286729	8294.8	10643	16589.4	7723.8	13.2	12	13.2	8.4	6	5.6	81.6	272
blank	1	E	0.28	0.21	1800	3200	158.2730218	64.47151382	4592.8	3536.4	5107.2	2260.2	29.2	12.4	11.6	6.4	7.6	5.2	156	556.4
blank	1	E	0.23	0.27	2400	2200	96.74233462	123.3885076	7327.8	13399	8242.2	5624.8	9.2	19.6	4.8	5.6	6	5.6	404.4	857.6
blank	1	E	0.24	0.25	1600	3800	152.6261801	65.18860758	6059.2	9469	5005.4	4921.4	11.2	10	8.8	5.6	6.4	7.2	124.4	403.2
blank	1	E	0.24	0.23	1600	200	148.2999086	1169.360962	15.8	15.4	9.2	9.4	4	5.2	4.4	5.2	5.6	4.8	16.8	45.6
blank	2	E	0.057	0.1	65800	170200	0.863162115	0.605235272	7876.6	6886.6	4966	10524.4	7.6	16	4.8	5.6	5.2	5.6	470.8	474.4
blank	2	E	0.08	0.19	23400	62000	3.409201094	3.060774973	4666	7298.6	5191.2	10021.2	14.8	29.2	7.6	18.4	4.8	6	457.2	423.6
blank	2	E	0.075	0.066	23800	92000	3.15860269	0.71591712	6918.8	6931.2	5208.2	10343	10	16	5.2	4.4	6	7.2	1057.2	1212.4
blank	2	E	0.064	0.15	24800	19800	2.574174352	7.612987936	6795	5844.4	5842	7589.2	15.6	14	4.8	4.8	5.2	5.2	288.8	158.4
blank	2	E	0.067	0.22	19200	185800	3.466117146	1.169852203	6459	4442.2	2934.8	5610.2	12.8	20	5.6	6.8	5.6	5.2	367.2	474
blank	2	E	0.026	0.097	14000	49600	1.879723799	1.947064261	5910.6	9918.6	5082.2	12030	12	25.6	6	8	5.6	6.4	270.8	256.4
blank	2	E	0.019	0.065	20400	60000	0.947693287	1.075157255	8030.4	3685.8	3903.6	9137	10	20	4.8	5.6	4.8	6.4	525.2	595.2
blank	2	E	0.0044	0.013	1600	13400	2.726972565	0.933116541	10.4	17.4	8.2	6775	3.6	35.6	3.6	6	4.8	10.4	35.6	196.4
blank	3	E	0.054	0.11	1200	57800	45.3159854	1.967817045	6701.4	10277	2936.6	2306	291.6	12	4.8	5.2	5.2	4.8	11.6	327.2
blank	3	E	0.071	0.1	3000	1800	23.58926723	57.752804	8474.2	9674.2	7324	3992.4	562.8	12.8	6.4	6.4	6.4	6	21.2	336
blank	3	E	0.069	0.072	600	2000	114.3922737	36.10779031	4951.8	9768.4	5336.4	4130.2	433.6	24.4	6	8	7.2	9.2	20	1206.4
blank	3	E	0.054	0.077	1800	2800	29.88149631	27.38803628	5984.4	16611.4	9969.6	5206.4	276.8	12.4	6.8	8.8	5.2	5.2	10.8	269.2
blank	3	E	0.057	0.071	1800	1800	31.89562888	39.71614461	5591	6328.2	3772.6	3435.8	537.6	23.6	6.4	8.4	5.6	6	25.2	712.4
blank	3	E	0.022	0.058	1800	2200	12.05268316	26.37862687	5485.4	6256.2	4573.4	3179.4	810	24	4.8	5.6	5.2	5.6	30.4	817.6
blank	3	E	0.019	0.04	1400	4200	13.60807233	9.511724874	7477.6	11834.2	5954.6	3723	446	14	8.4	6.8	5.6	8	23.2	414.8
blank	3	E	0.017	0.06	1200	3200	14.30129975	18.72638716	14	14.6	12.4	10.2	42	4.8	4.4	5.2	4.8	5.2	4.4	58.8
blank	4	E	0.011	0.48	80200	127400	0.143376492	3.767927941	4045	3472.4	1988.6	2948.8	14	16.4	6.8	5.2	4.8	6.8	138	241.2
blank	4	E	0.024	0.36	9200	31400	2.564908388	11.37055308	5942.8	4862.4	3581	4396.4	14	24.4	6.4	4.4	4.8	6.4	355.6	598
blank	4	E	0.03	0.38	48200	72800	0.630966737	5.161385278	5991.6	5830	3135.2	3607.8	98.4	116.4	7.6	92	80.4	7.2	262.4	312.4
blank	4	E	0.014	0.38	29600	62600	0.458455185	6.078834467	5232.2	6393	3903.8	4464.6	27.6	32.8	10.4	8.4	8.4	9.2	406	496.8
blank	4	E	0.018	0.34	48800	263600	0.37344354	1.277667253	3506.4	4681	3483.8	1898.4	5.2	5.6	6.4	4.8	5.2	6	115.2	208
blank	4	E	0.019	0.34	68800	104000	0.276908449	3.302369425	3893.6	1343.6	524.4	757	6.4	6	6.4	4.4	4.8	6	124	137.6
blank	4	E	0.0082	0.31	127000	192400	0.064587926	1.606168592	7887.8	7595.2	3288.8	3565.8	16.4	18	6.4	6.8	6.4	6.4	373.2	592
blank	4	E	0.00094	0.2	2000	9600	0.468281785	21.16951498	11	13.2	10.6	2241.2	5.6	44	6	5.6	4.8	6.8	52	790.8
blank	1	F	0.085	0.044	2600	227200	32.52867776	0.195455825	14.2	13.8	10.2	4834.2	4.4	27.6	4	6.8	4.8	18.8	35.2	467.6
blank	1	F	0.082	0.057	2800	375600	29.33920642	0.152854452	3489.4	7072.2	1634.6	10287	4.8	5.6	4.4	5.2	5.2	5.6	52	92.4
blank	1	F	0.093	0.053	3600	326200	25.84133327	0.163086611	1739.4	2865.6	3375.8	11367.6	4.8	16.8	4	5.2	4.8	5.6	36	858.4
blank	1	F	0.078	0.03	3600	282400	21.72776651	0.106311851	554.6	410.2	725.2	4416.8	4.8	11.6	4.4	5.6	4.8	5.6	33.2	716.4
blank	1	F	0.077	0.034	5400	304400	14.201204	0.111988782	207.8	133.6	95.2	9351	6.4	25.2	4.4	5.2	4.8	5.6	36	875.2
blank	1	F	0.059	0.021	2000	222200	29.64455503	0.094896331	10	11.4	8.8	1662.8	4.8	5.2	4.4	5.6	4.8	5.2	34.8	86.8
blank	1	F	0.061	0.036	2200	198000	27.8226074	0.183153839	10	8	6.6	3889.8	4.4	14.4	5.2	6	5.2	5.2	35.2	456.4
blank	1	F	0.054	0.037	5400	200800	10.07021898	0.182824382	247.2	177.6	128.6	5934.8	4.8	15.2	4.4	6	4.8	6	35.2	533.6
blank	1	F	0.061	0.036	4800	302600	12.61763336	0.118379706	12.4	6.4	12.6	9572.8	4.4	15.2	4.4	5.6	5.2	5.2	32.8	504
blank	1	F	0.059	0.025	3600	403400	16.46919724	0.061799812	14.2	13.6	9.6	6806.2	4.8	18	4.4	5.6	5.2	5.6	32.4	552.8
blank	1	F	0.061	0.023	4800	276400	12.61763336	0.083032817	6722.4	11068.2	3195.4	7968.4	11.2	30.4	6.4	9.2	5.2	6	624.4	861.2
blank	1	F	0.057	0.009	466000	205200	0.121879972	0.043828644	10.2	5.2	6.2	4382	4.4	16.4	4.4	5.2	4.4	5.6	37.2	828
blank	1	F	0.041	0.0047	642800	99600	0.063644759	0.046807078	213	162.8	97.2	10513.8	4.4	31.6	4.4	5.2	5.2	4.8	36.4	1076
blank	2	F	0.14	1.1	4400	34800	31.52972582	31.03539716	12.2	19	13	2755.6	4	4.4	4	4.8	4.8	8	38.8	218
blank	2	F	0.23	0.96	1800	352000	128.0554468	2.735510052	3759.4	6165.4	3539	7455.2	4	4.8	4	4.8	5.2	5.2	61.2	146.4
blank	2	F	0.3	0.85	2800	121000	105.9939458	7.032118372	1775.8	4509.2	5253.8	5576.2	4	4.4	4.4	5.6	4.8	5.2	40.8	327.6
blank	2	F	0.86	0.89	2600	86200	332.2333031	10.27439027	386.4	408.6	1011.2	3976	4.4	6.8	4	5.2	5.2	5.2	41.2	520.4
blank	2	F	0.2	0.85	1600	167400	127.0170899	5.057410822	159	96.2	73.4	3109	4	7.2	4	5.2	4.8	5.6	42.4	299.6
blank	2	F	0.2	0.35	4000	124400	50.80683596	2.796897527	14.4	12.2	3859.8	3770.6	16.4	13.2	10.4	12.8	5.2	5.6	57.2	230.8
blank	2	F	0.2	0.3	3200	82800	63.98872906	3.633150628	8.8	8.8	7.4	4506.2	4	17.6	4	5.2	4.8	8.4	40	188.8
blank	2	F	0.21	0.4	4000	43200	51.57721106	9.20443703	31.2	116.6	74.2	4058.6	4	7.6	4.4	5.2	4.8	5.6	41.2	164
blank	2	F	0.29	0.31	2800	95800	102.4461363	3.225749866	9.4	14.2	8	2825.8	4	4.8	4	6.4	5.2	5.2	41.2	206.8
blank	2	F	0.27	0.26	5000	78000	54.66915817	3.290544714	13	14	7.2	3224.2	4	4.4	4	5.2	4.8	5.6	40.8	169.2
blank	2	F	0.24	0.24	4400	82000	53.53900001	2.893656754	7818	8885.8	6278.8	6329	13.2	19.6	10	13.6	5.2	6	683.2	885.2
blank	2	F	0.13	0.29	5000	54400	25.92653218	5.272962896	7.8	11.6	8.4	2963.8	4	5.2	4	4.8	5.2	5.6	42	170.4
blank	2	F	0.15	0.21	2800	74200	55.17139222	2.864855214	98.8	112	91.6	3590.8	4	5.6	4.4	6.4	4.8	5.2	42	215.2
blank	3	F	0.23	0.18	3200	116800	70.98827078	1.515076125	30.2	23.8	14	2129.4	5.6	142	5.6	6	6.4	8.8	61.6	1213.6
blank	3	F	0.39	0.47	200	293800	1938.980795	1.58605626	10835.6	5253.4	7013.4	7933	8.4	9.2	6.4	6	6.8	5.6	176.4	228
blank	3	F	0.34	0.24	800	56400	429.3080252	4.268138497	50292.8	36644.6	4886.6	1476.2	5.6	16	6	5.6	5.6	5.6	59.6	580.4
blank	3	F	0.34	0.35	600	73000	572.4107003	4.797172332	307.6	345.6	1671	1271	5.6	17.6	5.6	5.6	6	4.8	61.2	531.6
blank	3	F	0.27	0.3	1200	148000	223.0839744	2.005290867	106.4	226.8	173.8	1107.2	5.2	19.2	5.6	5.6	6	6	61.2	589.6
blank	3	F	0.55	0.55	3800	27000	144.3715138	20.2034168	11.6	10	11	1289.4	5.2	71.6	5.2	5.6	6	6	59.6	742.8
blank	3	F	0.51	0.47	3400	103800	150.5919227	4.570113421	8	14.6	894.8	1063.2	5.2	9.6	5.2	5.6	6	5.6	61.6	234
blank	3	F	0.23	0.44	2400	100400	94.6510277	4.343767323	90.8	56.2	54.8	2077.8	5.6	28.8	5.2	5.2	6	5.2	60.4	894
blank	3	F	0.22	0.41	2000	265400	111.1108471	1.535964577	7	13.2	17.4	1564.4	5.2	24.4	5.2	5.2	6	5.6	60.8	754
blank	3	F	0.27	0.38	3000	96600	89.85768413	3.939286104	11.6	14.4	14	1619	5.2	26	5.2	5.6	6	5.2	61.2	764.8
blank	3	F	0.26	0.38	800	114800	320.8281096	3.293872013	9480	11598	5879.4	3263.8	28.4	27.6	10.8	9.2	6	6	1011.2	598.8
blank	3	F	0.28	0.27	1400	38200	197.9687732	7.155648976	6.2	5	9	1428.4	5.2	25.2	5.2	5.6	6	5.6	59.6	768.8
blank	3	F	0.22	0.26	1000	40400	222.2216943	6.534263203	121.2	93.4	80	1826.8	5.6	30.4	5.6	5.2	6	6	61.2	946.8
blank	4	F	0.024	0.029	1800	1200	13.29192239	24.06135685	4160.4	11.4	12.8	14.4	14	5.6	5.2	4.8	4.8	6.4	571.2	72
blank	4	F	0.073	0.013	2800	1600	26.05263781	7.814851031	1989.8	3707.4	1474	4586	9.6	5.6	4.8	4.8	5.6	6.4	373.6	93.2
blank	4	F	0.088	0.018	2400	2600	36.61957507	7.009247991	3275.2	664.2	4452.2	5545.6	4.8	5.6	5.2	4.8	5.6	6.4	51.2	74.4
blank	4	F	0.09	0.033	2000	56200	45.21582952	0.584167884	3790.6	901.2	769.2	1944.4	10	5.6	6.8	4.4	4.8	6.4	1176	66.8
blank	4	F	0.097	0.018	600	2000	160.9573122	8.977059645	18289.4	67.2	64.4	43.6	7.2	5.6	5.2	4.8	5.6	5.6	58	68.8
blank	4	F	0.089	0.03	600	600	147.8823624	49.39323669	3458.6	17.4	12.2	2363.8	9.6	82.4	6.4	4.8	5.6	7.6	406.4	107.6
blank	4	F	0.085	0.025	800	3600	106.7426435	6.925012312	14.4	11	10.2	13.4	5.2	5.6	5.2	4.8	5.2	6.8	51.6	71.6
blank	4	F	0.077	0.029	3800	800	20.38171217	36.09203527	1093.8	76.6	70	53.6	13.2	5.6	5.6	4.8	7.2	6.4	210.8	70.8
blank	4	F	0.077	0.021	2200	2600	35.20477557	8.226477724	2489.2	10.6	19	14	10.8	5.2	7.2	4.8	4.8	5.2	942.8	66.8
blank	4	F	0.081	0.014	1800	2200	44.75624759	6.168306127	1509.8	20	17	14	5.6	5.6	5.6	4.4	5.2	6.8	1046.4	66.4
blank	4	F	0.065	0.0097	2400	1600	27.16015752	6.040437396	3871.6	9834	7269.4	3722.4	9.2	22	4.8	7.6	4.8	7.2	122.4	482.4
blank	4	F	0.068	0.018	1600	4600	42.4593255	4.02105892	2467.4	8.8	9	7.4	17.6	6	5.6	4.8	6.4	6.4	285.6	73.6
blank	4	F	0.037	0.084	3200	60200	11.61304609	1.391373273	4249.8	75.4	72	46.8	4.8	5.6	4.8	5.2	5.2	6.4	53.2	76.8
blank	1	G	0.067	0.6	1600	43200	42.02476467	13.81843246	3148	2283	2717.8	3230.8	4.8	11.6	6	6.8	4.4	5.6	38.4	306.4
blank	1	G	0.1	0.57	1400	24000	72.24394219	23.78366696	4747.6	15275.2	1993	6810.2	4.8	13.6	4.8	5.2	5.6	6	31.2	754.8
blank	1	G	0.13	0.52	106800	160800	1.193135114	3.221311404	39.6	39389.6	26337.6	18553.6	5.6	7.2	4.8	4.8	6	5.6	19.2	42.8
blank	1	G	0.056	0.46	4200	31000	13.37732432	14.85311685	6675.2	6525.2	1820	5978	5.2	15.6	4.8	4.8	6.4	5.6	54.8	956
blank	1	G	0.12	0.66	1200	38400	103.4739868	17.06668339	5538.4	11189.6	5121.6	15571.6	6.4	14	6.8	6.4	5.6	5.6	68	550.4
blank	1	G	0.097	0.54	2400	30800	40.23932806	17.40942051	4725	2777	771.4	2117.2	12	19.2	5.2	6.4	6.8	10.8	21.2	211.2
blank	1	G	0.07	0.53	800	66600	87.56472695	8.005127282	7216.6	4935.2	3315.4	16050.6	12.4	22.4	8.8	16.4	6.4	6.8	19.2	433.2
blank	1	G	0.076	0.42	1600	2600	47.45495125	159.7203205	9820.8	5344.2	2778.6	4210.8	6	12	7.2	10	8.8	7.2	18.8	81.6
blank	1	G	0.099	0.53	3000	188000	33.09882545	2.803414767	4761.2	4724.8	2296.4	2420.8	24	11.6	19.2	15.6	8.4	6.4	104	446.8
blank	1	G	0.074	0.44	1600	36200	46.05281207	12.26850303	17.8	23	11	10313	4	19.2	4.8	5.2	7.6	10	15.6	96
blank	1	G	0.074	0.38	3000	127400	24.80898142	2.986931222	22.8	37.6	17.4	3806.4	4	11.6	4.8	4.8	8.4	5.2	15.6	53.2
blank	1	G	0.051	0.44	2400	15200	21.20563683	29.04208331	17.4	25.6	5.6	8190.2	4	12.8	4.4	10	7.6	6	15.6	69.6
blank	1	G	0.071	0.34	2600	18600	27.21838526	18.34506757	4377.6	7825	10345	6229.2	6.8	11.2	6.4	5.2	5.6	8	123.6	512
blank	1	G	0.26	0.39	172800	57400	1.495828004	6.713673058	297.6	6024.2	2648.4	6975	11.2	41.2	5.2	8	6.8	12.4	20	414.4
blank	1	G	0.022	0.48	2600	45200	8.463056527	10.62022167	3793.4	6642.2	2762.6	4856.2	11.2	16	8	7.6	5.6	6.8	26.4	357.6
blank	1	G	0.032	0.55	2400	9400	13.16867658	58.36295237	16.4	14.4	6	5022.8	3.6	349.2	4.4	4.8	4.8	14.8	10	28.8
blank	1	G	0.036	0.64	1800	73600	20.14692224	8.712841947	4542.2	11005.8	1997.8	6272.6	4	6	4.8	5.2	5.6	5.6	24.4	104.4
blank	1	G	0.044	0.5	2400	30000	18.28974051	16.77146672	5061.2	5382.6	2207.4	7584.8	5.6	7.6	5.2	4.8	5.2	6	55.6	389.6
blank	1	G	0.048	0.54	2400	32800	20.04741937	16.44181357	409.8	17877.6	8934.2	17558.2	5.2	6.8	4.8	5.2	5.2	5.6	15.6	42.8
blank	1	G	0.026	0.4	2200	39200	11.96187872	10.27081616	4921.2	16038.8	4072.4	5384.2	9.6	14	8.4	8	5.6	6.4	107.6	826
blank	1	G	0.025	0.4	4600	99800	5.493810758	4.009201055	13	16.8	7.8	4280.8	4.4	8.8	4.8	5.6	4.8	6.4	15.2	65.6
blank	2	G	0.08	0.85	2600	54400	30.68280984	15.6412927	7826	3566.6	1933.2	3073	6	14	4	11.6	4.8	6	181.2	458.8
blank	2	G	0.15	0.28	3800	60400	39.66767398	4.684491834	6996.2	14175.6	4572	4907.6	8	10.8	4.4	4.8	4.8	5.6	417.6	516.4
blank	2	G	0.16	0.25	3000	57800	54.05493902	4.378145762	26.8	5886.2	5412.8	4342.6	18.4	8	4.4	4.4	4.4	4.8	500	426.4
blank	2	G	0.1	0.8	2000	106200	51.9775236	7.49996804	9560.4	19043.6	4946.4	4954.2	10.4	10.4	3.6	4.4	5.2	7.2	568	834.8
blank	2	G	0.19	0.72	3000	101200	64.23398424	7.092467282	8217	8490.4	7630.4	8330.6	8	10.8	5.6	7.2	4.4	5.2	439.2	634.8
blank	2	G	0.16	0.33	7400	64200	22.26842167	5.076488245	9518.8	1265	1224.4	1976.8	15.2	18.8	5.2	7.6	6.4	11.6	217.6	194.8
blank	2	G	0.1	0.78	2000	78600	51.9775236	9.876060212	6672	9315.4	4685.8	8710.4	20	19.2	13.2	22.4	5.2	6.4	182	324.4
blank	2	G	0.16	0.59	5400	70400	29.07626223	8.338807943	9050.4	7224.8	3615.6	5254.2	8.4	10.8	10	15.6	6	6.8	129.2	234
blank	2	G	0.265837839	0.286849182	800	54600	332.2972989	5.253648014	18214.2	8204	2458.4	2903	24	14	31.6	51.6	6.4	7.2	85.2	238
blank	2	G	0.163471797	0.249487668	2600	55000	62.8737679	4.536139419	20.6	18.6	13.2	7778.6	3.6	6	4	5.2	4.8	5.2	41.2	624.4
blank	2	G	0.151977423	0.258479079	3800	79600	39.99405869	3.247224613	17.4	28.8	21.6	8833.2	3.6	5.2	3.6	4.8	5.2	5.2	42	562
blank	2	G	0.151977423	0.240723011	1800	51200	84.43190167	4.701621313	12.6	14.4	13.2	4838.4	4	28	3.6	9.2	4.4	6.4	44.4	546.8
blank	2	G	0.16478632	0.277156282	3800	70600	43.36482115	3.925726381	7068.4	15232.2	6724.4	10247.4	6.4	10.4	5.6	7.2	5.2	9.6	738.4	1088
blank	2	G	0.111732132	0.242457971	3400	47000	32.86239184	5.15868023	28.8	32.4	20.4	7974.2	4	42.4	4	12.4	5.2	8.4	40.4	574
blank	2	G	0.090431659	0.330232787	4400	86000	20.55264978	3.83991613	10435.8	7154.2	5830	7371.2	17.6	14	12.4	16	6.4	8	867.6	574.4
blank	2	G	0.066549449	0.082149778	3200	69000	20.79670288	1.190576492	17.4	16.8	12.6	6544	4.4	265.6	4	17.2	5.2	17.2	40.4	852.4
blank	2	G	0.065864375	0.075927922	3200	93800	20.5826172	0.809466119	21113.2	3310.8	3993.2	6012	4	5.2	4.4	6	5.6	5.2	70.4	330.8
blank	2	G	0.075174744	0.054379182	2000	33600	37.58737201	1.61842805	11397	9513.6	5228.2	6530.4	8.8	7.6	4.8	5.6	5.2	6.4	355.6	453.2
blank	2	G	0.084574562	0.046499284	3400	47400	24.87487123	0.980997558	268.6	899.4	1215.8	5154.4	4.4	12.8	4.4	8.8	5.2	6.4	41.2	350
blank	2	G	0.069340977	0.05928911	3200	61600	21.66905524	0.962485553	9173.4	12433.4	1888.6	5339	5.6	12	5.2	15.6	4.4	6.8	242	1229.2
blank	2	G	0.067934921	0.048660807	2400	49800	28.306217	0.977124646	18	14.6	10.2	4853	4	41.2	4	11.6	4.8	19.2	48.4	576.4
blank	3	G	1.41105186	0.474377773	55800	17200	25.28766774	27.58010309	NA	529.4	5318.8	4092.4	119.2	37.2	6.4	7.6	6.4	6	60.4	344
blank	3	G	1.448352383	0.339000489	3800	30800	381.145364	11.00650939	NA	3584.6	5676.6	1142	67.6	8.8	4.8	4.8	6	5.2	71.6	462.4
blank	3	G	1.268717191	0.317388107	35800	57400	35.43902769	5.52940953	NA	10114	11474	6003.2	750	908.8	5.2	34	45.2	38	53.2	880.4
blank	3	G	1.303286499	0.306961484	2200	542200	592.4029541	0.566140693	NA	7263	8817	2232.6	128.4	14	4.4	4.8	6.8	5.2	51.6	361.6
blank	3	G	1.694201941	0.375748848	54600	72200	31.02933958	5.204277676	NA	6386.4	10186.8	3172.2	94	9.6	6	6.8	6	5.2	165.6	136.8
blank	3	G	1.499180689	0.304906058	3800	98800	394.5212338	3.086093701	NA	3092.4	2909.4	952.4	36.4	15.2	6.8	6	7.2	6.8	62.8	60.4
blank	3	G	1.435841204	0.279075757	3200	312600	448.7003763	0.892756741	NA	6375.6	8966.2	3526.8	68.8	12.4	13.6	9.6	6.4	6	60.4	90.8
blank	3	G	2.282349922	0.336793088	71800	67400	31.78760337	4.996930088	NA	4403.2	4935.2	3346.2	37.2	14.8	18.4	16	7.6	6.4	135.2	165.2
blank	3	G	1.876395284	0.34344642	3400	77600	551.880966	4.42585593	NA	5824.2	5522.4	2982.8	36	16	40.8	32.4	8	6.4	52.4	566.8
blank	3	G	1.085123647	0.436114239	2000	4000	542.5618233	109.0285598	NA	26.2	314.8	1127	24.8	27.6	10.4	40.4	5.6	6	56.4	213.2
blank	3	G	2.008049797	0.405124895	167600	62800	11.98120404	6.451033354	NA	28.6	2091.8	3983.4	6	5.2	4.8	4.8	5.6	5.6	159.6	51.6
blank	3	G	0.986510173	0.262139924	1000	189600	986.5101726	1.382594534	NA	774.8	8126	3720.8	22	763.6	10	21.2	5.2	5.2	149.2	254.4
blank	3	G	1.499180689	0.352463622	54600	74400	27.45752177	4.737414276	NA	5282	8578.4	4344	24	12.8	6.4	7.2	6	5.2	132.8	264.8
blank	3	G	1.591192637	0.296783048	359400	178000	4.427358477	1.667320496	NA	23	4126.8	5946.6	83.6	292.4	8.8	22.8	5.6	6	65.6	102
blank	3	G	0.855177554	0.228826768	2200	208000	388.7170698	1.100128692	NA	3852.2	5210.4	3397.8	86.8	22.8	9.6	12.8	7.6	6	162.8	129.6
blank	3	G	1.861325252	0.171473029	87000	114200	21.39454313	1.501515136	NA	22.2	20.4	6440.8	5.6	74.8	4	6.4	5.6	6.4	53.6	1054.8
blank	3	G	0.258479079	0.222221694	3600	36600	71.79974421	6.071630991	NA	3598.2	3240.6	1571.2	9.2	6.4	4.8	8.4	6	5.6	138.8	134
blank	3	G	2.008049797	0.182573707	184400	112600	10.88964098	1.621436116	NA	5095.8	5952.4	2737.2	43.2	11.6	5.2	5.2	6	5.6	159.2	295.6
blank	3	G	1.564501337	0.120970971	2200	69200	711.1369713	1.748135416	NA	1231.2	1084.2	1652.6	11.6	5.6	3.6	5.2	5.6	5.6	141.6	250.4
blank	3	G	1.190621106	0.186866347	3000	1400	396.873702	133.4759625	NA	3173.2	8958.4	4043.4	30.4	12	8	8	6	5.6	58	668.8
blank	3	G	1.392662582	0.153224993	4200	2800	331.586329	54.72321191	NA	12	3595.8	1944	41.6	81.2	6.8	36.4	6.8	6.4	180.8	190.8
blank	4	G	0.066549449	0.260304882	1600	2600	41.59340575	100.1172622	3955	2574.2	1929.2	2757	6	18.4	5.2	9.2	5.2	6.8	211.6	266.4
blank	4	G	0.066549449	0.352463622	2800	31200	23.76766043	11.29691097	2264.6	5684	4783	2611.2	10	14.4	5.2	4.4	5.6	6.8	446.4	410.4
blank	4	G	0.065864375	0.354744208	3200	42000	20.5826172	8.446290661	43.6	37490.8	15304.8	18289.4	5.2	6.4	5.2	4.8	5.2	6.4	52.4	73.2
blank	4	G	0.06185975	0.026316133	1400	1800	44.18553574	14.62007399	109.2	3413.6	5399.4	3114.6	5.6	16.8	4.8	4.8	5.2	6.8	49.6	691.2
blank	4	G	0.072947386	0.058032979	4400	3200	16.57895134	18.13530597	2363.8	5997.6	6854.6	3458.6	5.2	12.8	5.2	5.2	5.6	6.4	51.6	391.6
blank	4	G	0.075927922	0.345685009	3400	26200	22.33174177	13.19408431	53.6	1360	904	1093.8	5.6	20.8	5.2	6	5.6	10.8	45.6	170.8
blank	4	G	0.075174744	0.028873628	1600	2200	46.98421502	13.12437646	2404	4710.8	4957.8	2650.6	9.6	16.4	5.6	8.8	5.2	7.2	150	166.4
blank	4	G	0.074426944	0.402615994	1800	74000	41.34830236	5.44075667	5036.4	7682.6	2986.8	2820.8	7.2	12.8	6.8	8.4	5.6	7.6	187.2	183.6
blank	4	G	0.069340977	0.328066557	4000	50200	17.33524419	6.535190371	3546.8	3557	1764.6	1933	17.2	13.6	8	19.2	6	8	284.8	436.8
blank	4	G	0.089577636	0.311102147	2200	47200	40.71710714	6.591147186	42.2	15.8	18.4	14.2	5.6	5.6	5.2	4.4	5.2	6.4	52.4	73.6
blank	4	G	0.06056464	0.352463622	1800	51800	33.64702229	6.80431703	109.6	17.6	25.4	24.6	5.6	6	4.8	4.8	5.2	6.4	52.4	71.2
blank	4	G	0.050893528	0.319503534	4400	30200	11.566711	10.57958722	41.4	19.2	16.6	1774.4	5.2	76	4.8	4.4	4.8	6.8	51.6	373.2
blank	4	G	0.20169905	0.20169905	334400	110800	0.603167014	1.820388534	1335.4	8401.6	5763.6	4697	10.4	11.2	5.2	5.2	6.8	6.8	62.8	1182.8
blank	4	G	0.247716709	0.238996982	234800	107600	1.055011537	2.221161539	9.2	31.6	25	3609	5.2	25.2	4.8	6.4	5.6	6.8	52	557.2
blank	4	G	0.038074862	0.020786179	4200	2400	9.065443279	8.660907788	99.4	5236	4563.8	3691.8	4.8	18	5.2	9.2	5.2	8	41.2	568.4
blank	4	G	0.045969864	0.185427506	5400	10600	8.512937846	17.49316095	81.8	15.2	13.4	3599.2	5.2	18.8	4.8	4.4	6	5.6	48.8	474.4
blank	4	G	0.032418043	0.183996635	3400	41800	9.534718631	4.401833367	2577.8	3968	3104.6	3484	52	6.4	66	5.2	6	6.4	482	138.4
blank	4	G	0.038074862	0.218971013	3000	17800	12.69162059	12.30174229	880.6	6855.4	4164	2856.8	5.2	7.6	4.8	4.4	5.2	4.4	50	280
blank	4	G	0.043387445	0.311102147	2200	73400	19.72156612	4.238448871	280	551.6	688.8	4446.6	5.2	23.2	5.2	6.8	5.2	7.2	53.2	543.6
blank	4	G	0.048660807	0.218971013	1200	163200	40.55067282	1.341734147	7.6	5516.4	4313.4	3621.4	5.6	16.8	4.8	8.4	5.2	7.6	53.6	861.2
blank	4	G	0.039474577	0.230499804	3600	87600	10.9651602	2.631276303	24.8	12	11.4	5317.8	5.2	8.8	4.8	6.4	5.2	6.4	51.2	643.2
blank	1	H	0.079775306	0.002137279	3600	153200	22.15980711	0.013950908	8899	12774.2	8578.6	7372.2	22.4	14.4	12.4	16	9.2	7.6	468.8	506
blank	1	H	0.103011043	0.00354908	1200	241400	85.84253606	0.014702072	7.4	5.6	6	8301.4	4	21.6	4.4	6.4	5.2	10.4	32.4	450
blank	1	H	0.103955047	0.005082918	1000	30200	103.9550472	0.16830855	7188.6	9756.8	4875.6	7266.8	102	148	13.6	13.6	14.8	16.4	353.2	337.2
blank	1	H	0.083760671	0.007320928	2000	182200	41.88033551	0.040180724	11.2	9.4	7.6	3779.2	4.4	35.2	4.4	8.8	4.8	8.8	37.2	444.8
blank	1	H	0.124168784	0.020786179	7600	114400	16.33799792	0.181697366	3582.6	2941.6	971.6	7397	11.6	24.4	4	6.8	10	24.4	130.8	544.8
blank	1	H	0.114753322	0.015896897	2800	112800	40.98332911	0.140929934	7202	10107.4	1725	3882.4	10	10	4.4	6	7.2	8.8	191.2	172.8
blank	1	H	0.107793249	0.040427996	2800	240200	38.49758884	0.168309723	7129.8	6742	2670.4	6056.2	16.4	17.2	6.4	8	7.6	11.2	238	445.2
blank	1	H	0.101141519	0.027391376	1600	95800	63.21344942	0.28592251	2531.2	8429.4	932.8	3524.2	9.6	11.6	4	5.6	5.6	7.6	102.4	344.8
blank	1	H	0.09747572	0.009324836	2400	27600	40.61488313	0.337856379	21.2	22.6	9.8	1671.2	4.4	35.6	4	5.2	4.8	14	35.2	88.8
blank	1	H	0.073684499	0.006253857	1000	15200	73.68449932	0.411437939	7880.4	7000.8	4101.2	6261.4	23.2	16.4	7.2	9.2	5.2	6	229.6	528
blank	1	H	0.067239623	0.011304992	5000	148200	13.44792469	0.076281998	5504.4	5606.6	2726	4234.2	18.4	22	6.8	7.6	5.6	6	799.2	1110
blank	1	H	0.05928911	0.015652237	5200	223400	11.40175194	0.07006373	10500.2	8140.6	2251.2	3872	18.4	17.2	6	5.6	4.8	5.2	809.2	1267.2
blank	1	H	0.095679054	0.022950271	2800	71400	34.17109056	0.321432361	14.6	10.6	7.4	2989.2	4.4	158.8	3.6	5.2	4.8	25.2	36	66.4
blank	1	H	0.0870503	0.018224045	400	105800	217.6257498	0.172249951	11	4.4	5.8	2324.2	4.4	32.8	4.4	5.6	4.8	14.8	36	202.8
blank	1	H	0.12742683	0.012094514	2400	23200	53.09451258	0.521315243	9.4	3.6	5.8	2724.8	4.4	22.4	4	5.2	4.8	9.6	35.6	99.2
blank	1	H	0.106824321	0.009158162	1600	28000	66.76520076	0.327077222	10789.6	8790	5506.4	7658.4	74.4	35.2	28.8	31.6	28.4	7.6	344.8	381.6
blank	1	H	0.072947386	0.010370969	600	46000	121.5789765	0.225455858	8634.6	9963.6	5180.6	6194.2	12	13.2	3.6	5.6	5.2	6	347.2	340.4
blank	1	H	0.06185975	0.008202667	1400	29000	44.18553574	0.282850573	7632	10362.2	5922.8	13693.2	43.6	14.4	14.8	6	14	6	310.8	796.8
blank	1	H	0.06185975	0.006253857	2200	140200	28.1180682	0.044606681	3770.4	7224.2	2942.8	6188.2	45.2	25.6	17.6	21.6	19.6	7.6	484	788.8
blank	1	H	0.047033067	0.043387445	9000	282000	5.225896301	0.15385619	3255.4	3526.8	2552	3847.8	22.4	18.4	16.4	14	6.8	6.4	371.2	309.2
blank	1	H	0.081352729	0.010013365	2400	231000	33.89697024	0.043347902	5898.2	8565.2	3606.4	5747.2	18	18.8	4.4	6.4	5.6	7.2	715.6	742
blank	1	H	0.065184378	0.001913193	1400	24800	46.56027003	0.077144863	10398.4	9610.8	5611	5825	7.6	10.8	4.4	5.2	5.2	8	448.8	458.8
blank	1	H	0.123096188	0.007042787	1000	34600	123.0961875	0.203548771	9159.8	12164.2	6206	5936.6	36.4	21.6	22.4	11.2	5.6	6	670	430.8
blank	1	H	0.11273277	0.008356697	2200	40400	51.24216837	0.206848928	4128.2	6913	1491.6	7631.4	14.8	108.4	5.6	8	5.6	6.4	126	304.8
blank	1	H	0.064509435	0.001967551	2200	19000	29.32247059	0.103555316	10.8	8.6	5.4	4066.4	4.4	48.4	3.6	5.2	4.8	10.8	36	436
blank	1	H	0.049212258	0.005646623	4200	35200	11.71720431	0.160415416	8.2	5.8	6	2087.2	4.4	18	4	5.2	4.8	12	36	88.4
blank	1	H	0.040427996	0.004560794	2800	156000	14.43856985	0.029235859	9.8	3.8	7	2958.6	4.4	17.2	4	5.6	4.8	9.2	35.6	99.2
blank	2	H	0.106824321	0.052037027	2000	119000	53.41216061	0.43728594	14769.8	6325.8	9391.6	6196	35.6	24.8	17.2	26.8	7.2	6.4	307.6	198
blank	2	H	0.141075052	0.111732132	2000	61200	70.53752594	1.825688435	6	4.8	9.4	3183	3.6	128	4.4	4.4	4	10	60.8	160
blank	2	H	0.089577636	0.096574387	800	64000	111.9720446	1.508974802	7466.4	4869	3634.2	7793.2	200	228.4	8	16.8	8	10.8	141.2	302.4
blank	2	H	0.079775306	0.080561246	1400	69200	56.98236114	1.164179851	10.8	6.6	8.4	3663	3.6	117.2	4.4	4.4	4.4	12	60	148.8
blank	2	H	0.122030258	0.076686502	1800	74200	67.79458785	1.033510803	4629.6	2043.6	1798.4	3067	25.6	24.8	5.2	6	13.2	12.8	198.4	260.8
blank	2	H	0.12633408	0.067239623	1200	58000	105.2784002	1.159303853	6587.6	7211.4	4274.2	3442	13.2	8.4	5.2	4.8	5.6	7.2	151.6	112.4
blank	2	H	0.108768469	0.128526349	0	69600	NA	1.84664294	9927.6	4609.6	7695.6	8341.8	21.6	17.6	10.4	10.4	5.6	5.2	360	318
blank	2	H	0.103955047	0.130745792	1200	118000	86.629206	1.10801519	4066.2	2217.2	5731.8	5823	26	12.4	5.6	4.8	6.4	6	235.2	187.6
blank	2	H	0.128526349	0.114753322	1400	36600	91.80453474	3.135336653	34.6	12.2	19.6	6643.6	2.8	78	5.2	4.4	4.8	8.8	56.8	301.2
blank	2	H	0.080561246	0.117832709	3800	31000	21.20032781	3.801055137	7126	3011.2	4073.8	5338	34.4	21.6	7.6	10.4	4.8	4.4	199.6	284.8
blank	2	H	0.078994885	0.070051782	1800	30200	43.88604706	2.319595416	6151.2	3547.8	2877.2	5127	20	40.4	8	12.8	4.8	5.2	513.2	635.6
blank	2	H	0.031203755	0.148278459	2600	71200	12.0014442	2.08256262	8213.4	7085.2	4363	3816.2	35.6	14.8	7.6	4.4	4.4	4.8	956	627.6
blank	2	H	0.137569213	0.103955047	1800	43400	76.42734053	2.395277585	13.6	10.4	34.4	6859.2	4.4	69.6	4.8	4.8	4.4	8	58	309.6
blank	2	H	0.104905245	0.10021595	3800	50000	27.60664345	2.004318995	5	7.4	8	4530.6	4	115.6	4.8	6.4	4.8	10.4	58.8	478.8
blank	2	H	0.115773284	0.13641463	1000	24400	115.7732843	5.590763541	2.4	9	7.6	5554.2	4	74.8	4.8	4.4	4.4	10	59.6	339.6
blank	2	H	0.130745792	0.172833373	1800	17800	72.63655133	9.70974007	5370.4	5701.4	6877	6684.4	67.2	41.2	36.4	43.6	32.8	7.2	306.4	172
blank	2	H	0.110737886	0.179751573	2000	16800	55.36894291	10.69949841	7241.8	5061.2	7251.6	8557.4	11.2	17.6	6	7.2	4.8	5.2	412.8	243.6
blank	2	H	0.08788698	0.118872221	2000	12600	43.94349008	9.434303291	7439.8	4891.2	12472.8	14109.8	28	12	11.2	4.8	6.4	5.2	463.6	466.8
blank	2	H	0.049212258	0.088729417	1800	64600	27.34014339	1.373520394	5986.6	5083.6	5699.4	6876	44	46.8	17.2	24.8	13.2	8.8	498	498.4
blank	2	H	0.028125493	0.078219959	1400	57200	20.08963817	1.367481809	4719.4	4118.8	4497.6	4341.8	42	24.4	18.8	17.2	6.4	5.6	301.6	201.2
blank	2	H	0.10021595	0.122030258	800	48600	125.2699372	2.510910661	5294.8	4500.8	6199	6850	47.6	27.2	6.8	6.8	5.6	5.6	734	566
blank	2	H	0.098383074	0.106824321	2600	51800	37.839644	2.062245583	7258.2	6298.4	8067	6045.8	16.8	8.4	6	4.4	5.2	6	355.6	302.8
blank	2	H	0.104905245	0.148278459	1400	63000	74.93231793	2.353626327	7449.2	11545.6	7563.4	5799	9.2	38	31.2	16.4	6	4.8	545.6	285.2
blank	2	H	0.094789694	0.114753322	1400	37000	67.7069242	3.101441122	5228.4	2536.6	3312.6	2189.4	37.2	15.6	6.8	5.6	6	4.8	215.2	118.4
blank	2	H	0.081352729	0.237279854	2200	26000	36.97851299	9.126148223	9.8	9.6	12.8	1822.4	4.4	78	4.4	6.4	4.4	6.4	58.8	400.8
blank	2	H	0.057412132	0.10021595	2200	53600	26.09642363	1.869700555	4.8	8	7.4	6207.4	4.4	79.6	4.8	4.4	4.4	10	59.6	327.2
blank	2	H	0.066549449	0.101141519	1800	62000	36.97191623	1.631314824	4.8	10.4	8	7566	4.4	77.6	4.4	4.4	4.4	5.6	59.6	416.4
blank	3	H	0.13526702	0.02169483	2400	54600	56.36125846	0.397341203	NA	3079	5598.8	2332.4	70.4	14	11.2	9.2	8	6.4	128.8	137.2
blank	3	H	0.387796159	0.063174621	338600	128200	1.14529285	0.492781756	NA	10.6	1446.2	2359.2	71.6	143.6	4.8	16.8	5.6	12	102	134.4
blank	3	H	0.233872192	0.066549449	8600	25600	27.19444098	2.59958786	NA	6192.6	7583.8	3635.8	64.4	110.4	17.2	15.6	8.4	8.4	89.2	126.4
blank	3	H	0.065864375	0.028873628	3200	64200	20.5826172	0.449744988	NA	14.4	2856	2760.2	37.6	38.4	4.8	10.4	5.6	6.4	58.8	59.2
blank	3	H	0.063839524	0.175577278	3600	87000	17.73320109	2.018129633	NA	3145.4	2716.2	2018.6	37.6	22	5.6	6.4	14	13.2	74	146.8
blank	3	H	0.220592055	0.114753322	176800	162600	1.247692621	0.705739985	NA	6630.6	5374	2888.8	18.8	10.4	5.2	7.6	7.2	6.4	78	97.2
blank	3	H	0.172833373	0.253056825	3400	80600	50.83334507	3.139662841	NA	5001.2	6361.4	4558.6	28.8	11.2	12.4	9.2	5.6	5.6	66.8	142.8
blank	3	H	0.271454717	0.284891439	130600	42000	2.078520036	6.783129505	NA	3561.8	3961.2	2570.8	31.6	10.8	5.2	6	10	6.4	78.4	114.8
blank	3	H	0.524011087	0.279075757	99400	31800	5.271741318	8.775967204	NA	26.6	113	3798	8	38	4.4	4.8	5.6	6.4	53.6	169.6
blank	3	H	0.294776825	0.260304882	117600	54000	2.506605655	4.820460773	NA	6343.4	3673.4	2706.4	37.2	13.6	9.6	10.4	6.4	5.6	60.4	149.2
blank	3	H	0.249487668	0.428212787	253600	270600	0.98378418	1.582456716	NA	6925.2	5691	3851.2	85.6	19.2	6.8	9.6	6.4	6.8	176.4	156
blank	3	H	0.153224993	0.05928911	1400	23600	109.4464238	2.512250427	NA	10569.6	8649	4842.4	198.4	58.8	9.2	9.6	7.2	6	276	1124.8
blank	3	H	0.179751573	0.050893528	38600	30800	4.656776508	1.652387285	NA	6643.6	6928.8	3020.4	92.8	10.8	12.4	6	6.4	5.2	182	192.4
blank	3	H	0.363972581	0.038537407	5200	68800	69.99472705	0.560136723	NA	15.8	529.2	2293.8	296.8	714.8	31.2	105.6	6	7.6	58.4	218
blank	3	H	0.075927922	0.049768181	3200	18200	23.72747563	2.734515415	NA	11.8	4409.6	2524	89.6	233.2	8	24	6	10.8	68	90.8
blank	3	H	0.179751573	0.034516696	4200	18800	42.79799362	1.835994449	NA	4595	5406.6	3134.6	133.6	40	24.8	22	14.8	8.8	109.6	112.8
blank	3	H	0.227162466	0.043895377	20400	22200	11.13541502	1.977269245	NA	4324.2	4662.2	2139.2	80.8	14.8	5.6	5.6	7.2	6	121.6	177.6
blank	3	H	0.10021595	0.034089385	4400	36400	22.77635222	0.93652157	NA	4383.8	10311.2	14683.6	18.8	10	6.8	6	6.4	5.6	76.4	466.4
blank	3	H	0.118872221	0.019905175	116200	47800	1.022996742	0.416426251	NA	1908.2	3063.8	2477.4	32.8	13.2	4.4	5.2	6.4	5.6	78.4	115.2
blank	3	H	0.206308844	0.013570273	16200	23200	12.73511384	0.584925581	NA	4053.6	4378	2204.6	78.4	18	10.4	10.8	6	6	133.2	174
blank	3	H	0.085394115	0.011893538	78600	11200	1.08643912	1.061923027	NA	4232.8	4536.8	2998	50	17.2	6.8	6.4	6.8	6.4	147.2	196.4
blank	3	H	0.0870503	0.012712069	8800	13400	9.892079537	0.948661891	NA	4606	5802.6	2343.6	22	9.6	11.2	6.8	6.8	5.6	146	204
blank	3	H	0.596956282	0.015652237	67800	15600	8.804664933	1.003348544	NA	7142.2	6906.4	2766.6	190.8	41.2	30	14.8	8.8	6	188	221.6
blank	3	H	0.033665885	0.01401461	13800	28800	2.439556908	0.486618413	NA	4472.8	3139.8	872.6	71.6	12.4	8.4	5.2	7.2	6	94.8	76.8
blank	3	H	0.122030258	0.012094514	9600	26200	12.71148522	0.461622658	NA	16.2	4280.4	3824.2	17.2	21.6	10.8	44.8	5.6	7.2	95.6	701.6
blank	3	H	0.086219353	0.008512792	6800	55800	12.67931659	0.152558998	NA	13.2	4800.4	3028.6	32.8	26.8	4.8	7.6	6.4	9.2	78.4	59.2
blank	3	H	0.106824321	0.007900736	15400	25400	6.936644235	0.311052592	NA	5804.2	2162.2	1317.4	159.6	94.8	10	15.2	6.4	7.6	59.2	10
blank	4	H	0.028497799	0.041397833	2400	2200	11.87408273	18.81719678	4168.6	6293.2	7970.6	5053.8	24.4	18.8	7.2	12	11.6	20.8	760.4	443.6
blank	4	H	0.025964554	0.039474577	3200	1600	8.113923153	24.67161045	4.8	5.8	3.6	25.6	6	6	6	4.4	9.6	8.4	76.4	47.6
blank	4	H	0.038074862	0.041397833	1000	1800	38.07486177	22.99879607	2777	4125.2	4386.4	3609.8	251.2	1001.2	16.8	16	20.8	26.4	723.6	339.2
blank	4	H	0.096574387	0.113739825	1600	394200	60.35899209	0.288533296	5.6	9	8	24.6	6.8	6	6	6	10	8.8	77.6	48.8
blank	4	H	0.066549449	0.142257781	3600	277400	18.48595811	0.512825454	2575.6	2207.6	2145	1908.2	25.2	21.2	6.4	6.8	17.6	19.6	422.4	399.6
blank	4	H	0.081352729	0.035382832	2400	2000	33.89697024	17.69141588	2540.6	4365.2	2288.4	2417.4	15.2	20	6.4	6.8	10.8	10.4	391.6	226.4
blank	4	H	0.11273277	0.068635364	2000	343200	56.36638521	0.199986492	3561.6	5013.8	3801.4	2241.6	31.6	14.4	11.2	9.6	11.6	10	784	390.8
blank	4	H	0.094789694	0.043387445	800	32000	118.4871173	1.355857671	2699.4	1066.8	3099.8	2792	21.6	14	7.2	6.8	13.2	11.6	432.4	226.8
blank	4	H	0.038537407	0.047033067	1000	181400	38.53740653	0.259278207	13.4	17	17	1610	6.4	6.4	5.6	6	9.2	8.4	72	1505.2
blank	4	H	0.111732132	0.041888962	2800	112600	39.90433294	0.372015646	2560.4	2862.4	2974.2	2596.6	39.2	19.6	8.4	8.4	10.8	9.2	322.4	248.8
blank	4	H	0.114753322	0.022003947	2600	1800	44.13589289	12.22441498	3625	2419.2	3345.6	1935	39.6	22.8	11.2	9.6	9.2	9.2	1241.6	736.8
blank	4	H	0.092157217	0.021388842	2800	114400	32.91329177	0.186965403	3761	5754.8	3363	1580.8	45.6	14.4	7.2	6	10	7.6	1517.6	557.2
blank	4	H	0.117832709	0.029253003	2000	2200	58.91635463	13.29681938	9.4	13.4	9.8	2331.4	6.4	6.8	6	6	10	8.8	77.2	81.2
blank	4	H	0.109750006	0.054976342	2200	1800	49.8863665	30.5424123	5.2	7.6	5	13.8	6.4	5.6	5.6	5.6	10	8.4	70.8	46.8
blank	4	H	0.109750006	0.039474577	1600	318200	68.59375393	0.124055867	4.8	7	5.2	475	6.8	5.6	5.6	5.6	9.6	8	76.8	73.6
blank	4	H	0.036711136	0.030022467	600	9200	61.18522651	3.263311589	1519.4	5161	5716.8	2844	138.8	32.8	37.2	31.6	26.8	10.8	468.8	218
blank	4	H	0.084574562	0.034516696	2600	86800	32.52867776	0.397657784	3474.2	5408.4	4269.2	2883.8	34.8	23.2	6	6	10.4	8.8	972.8	502.8
[truncated: 1,841 more rows]
