# Supplementary material for: Replicating community dynamics reveals how initial composition shapes the functional outcomes of bacterial communities
Source: Nat Commun. 2025 Mar 31;16:3002. doi: 10.1038/s41467-025-57591-2 (PMC11958796; doi:10.1038/s41467-025-57591-2)
Supplement: Supplementary file 5 — Source data [file 41467_2025_57591_MOESM5_ESM.zip › README.md]

The files contained in this zip file are the source files needed to generate the figures
in the MS. Given the complexity of the figures and the large sizes of the source files, we encourage
those interested in working on this dataset to consider the [repository](https://github.com/apascualgarcia/ReplayEcology) provided, where
these files are available, together with an in-depth description of metadata and scripts to process them and generate the different figures unless third-party code was used (as described in Methods). Please note that there
also is a release permanently stored in [Zenodo](https://zenodo.org/doi/10.5281/zenodo.13785758) (potential updates will be published in the repository).

#### Source data files description

* `seqtable_readyforanalysis.biom`: Amplicon Sequence Variants table. Used in Figs. 1b and 1c; 2a and 2b; 3c; 4b, 4c, 4d and 4e; S1, S2, S3, T1, S4, S9, S10 and S11.
* `metadata_Time0D-7D-4M_May2022_wJSDpart-merged_ext.csv`: Metadata table. It is used in all figures.
* `taxa_wsp_readyforanalysis.csv`: ASV taxonomic assignments. Used in Figs. 1b, 2b and 4b.
* `KEGGs_vs_samples.L3.biom`: PICRUSt2 predictions. Used in Figs. 5a, S5, S6 and S7.

* `20241205_Functions_ALL.csv`: Functional measurements. Used in Fig. 5b.
