# Supplementary material for: Replicating community dynamics reveals how initial composition shapes the functional outcomes of bacterial communities
Source: Nat Commun. 2025 Mar 31;16:3002. doi: 10.1038/s41467-025-57591-2 (PMC11958796; doi:10.1038/s41467-025-57591-2)
Supplement: Supplementary file 5 — Source data [file 41467_2025_57591_MOESM5_ESM.zip › metadata_Time0D-7D-4M_May2022_wJSDpart-merged_ext.csv]

sampleid	Name.2	Community	Species	replicate	BreakingBag	parent	Location	Experiment	Part_Time0D_17	Part_Time0D_6	Part_Time4M_64	Part_Time7D_rep1_2	Part_Time7D_rep2_2	Part_Time7D_rep3_2	Part_Time7D_rep4_2	replicate.partition	partition	Time0D_7D_4M	Time0D_7D	Time0D_7D_matched	ExpCompact	exp.replicate.partition	exp.partition	ancestral.class	Examples	startnone_final_class
A1.Riz1.AE103.1.Com	Riz1Rep1Com1	1	Rhizobium.1	Rep0	no	AE103	AshridgeEstate	4M	NA	NA	1	NA	NA	NA	NA	Rep0.Class1	Class1	1	NA	NA	Evolved	Evolved.Rep0.Class1	Evolved.Class1	4	Other	Starting communities
A2.Riz1.BB22.1.Com	Riz1Rep1Com2	2	Rhizobium.1	Rep0	no	BB22	BurhamBeeches	4M	NA	NA	1	NA	NA	NA	NA	Rep0.Class1	Class1	1	NA	NA	Evolved	Evolved.Rep0.Class1	Evolved.Class1	3	Other	Starting communities
A3.Riz1.SP02.1.Com	Riz1Rep1Com3	3	Rhizobium.1	Rep0	no	SP02	SilwoodPark	4M	NA	NA	2	NA	NA	NA	NA	Rep0.Class2	Class2	1	NA	NA	Evolved	Evolved.Rep0.Class2	Evolved.Class2	NA	Other	Starting communities
A4.Riz1.SP03.1.Com	Riz1Rep1Com4	4	Rhizobium.1	Rep0	no	SP03	SilwoodPark	4M	NA	NA	2	NA	NA	NA	NA	Rep0.Class2	Class2	1	NA	NA	Evolved	Evolved.Rep0.Class2	Evolved.Class2	NA	Other	Starting communities
A5.Riz1.SP04.1.Com	Riz1Rep1Com5	5	Rhizobium.1	Rep0	no	SP04	SilwoodPark	4M	NA	NA	3	NA	NA	NA	NA	Rep0.Class3	Class3	1	NA	NA	Evolved	Evolved.Rep0.Class3	Evolved.Class3	NA	Other	Starting communities
A6.Riz1.WYC41.1.Com	Riz1Rep1Com6	6	Rhizobium.1	Rep0	no	WYC41	WythamWoods	4M	NA	NA	2	NA	NA	NA	NA	Rep0.Class2	Class2	1	NA	NA	Evolved	Evolved.Rep0.Class2	Evolved.Class2	3	Other	Starting communities
A7.Riz1.WYC42.1.Com	Riz1Rep1Com7	7	Rhizobium.1	Rep0	no	WYC42	WythamWoods	4M	NA	NA	4	NA	NA	NA	NA	Rep0.Class4	Class4	1	NA	NA	Evolved	Evolved.Rep0.Class4	Evolved.Class4	3	Other	Starting communities
A8.Riz1.WYM25.1.Com	Riz1Rep1Com8	8	Rhizobium.1	Rep0	no	WYM25	WythamWoods	4M	NA	NA	2	NA	NA	NA	NA	Rep0.Class2	Class2	1	NA	NA	Evolved	Evolved.Rep0.Class2	Evolved.Class2	3	Other	Starting communities
B1.Riz1.AE103.2.Com	Riz1Rep2Com1	1	Rhizobium.1	Rep0	no	AE103	AshridgeEstate	4M	NA	NA	5	NA	NA	NA	NA	Rep0.Class5	Class5	1	NA	NA	Evolved	Evolved.Rep0.Class5	Evolved.Class5	4	Other	Starting communities
B2.Riz1.BB22.2.Com	Riz1Rep2Com2	2	Rhizobium.1	Rep0	no	BB22	BurhamBeeches	4M	NA	NA	6	NA	NA	NA	NA	Rep0.Class6	Class6	1	NA	NA	Evolved	Evolved.Rep0.Class6	Evolved.Class6	3	Other	Starting communities
B3.Riz1.SP02.2.Com	Riz1Rep2Com3	3	Rhizobium.1	Rep0	no	SP02	SilwoodPark	4M	NA	NA	6	NA	NA	NA	NA	Rep0.Class6	Class6	1	NA	NA	Evolved	Evolved.Rep0.Class6	Evolved.Class6	NA	Other	Starting communities
B4.Riz1.SP03.2.Com	Riz1Rep2Com4	4	Rhizobium.1	Rep0	no	SP03	SilwoodPark	4M	NA	NA	6	NA	NA	NA	NA	Rep0.Class6	Class6	1	NA	NA	Evolved	Evolved.Rep0.Class6	Evolved.Class6	NA	Other	Starting communities
B5.Riz1.SP04.2.Com	Riz1Rep2Com5	5	Rhizobium.1	Rep0	no	SP04	SilwoodPark	4M	NA	NA	7	NA	NA	NA	NA	Rep0.Class7	Class7	1	NA	NA	Evolved	Evolved.Rep0.Class7	Evolved.Class7	NA	Other	Starting communities
B6.Riz1.WYC41.2.Com	Riz1Rep2Com6	6	Rhizobium.1	Rep0	no	WYC41	WythamWoods	4M	NA	NA	8	NA	NA	NA	NA	Rep0.Class8	Class8	1	NA	NA	Evolved	Evolved.Rep0.Class8	Evolved.Class8	3	Other	Starting communities
B7.Riz1.WYC42.2.Com	Riz1Rep2Com7	7	Rhizobium.1	Rep0	no	WYC42	WythamWoods	4M	NA	NA	7	NA	NA	NA	NA	Rep0.Class7	Class7	1	NA	NA	Evolved	Evolved.Rep0.Class7	Evolved.Class7	3	Other	Starting communities
B8.Riz1.WYM25.2.Com	Riz1Rep2Com8	8	Rhizobium.1	Rep0	no	WYM25	WythamWoods	4M	NA	NA	9	NA	NA	NA	NA	Rep0.Class9	Class9	1	NA	NA	Evolved	Evolved.Rep0.Class9	Evolved.Class9	3	Other	Starting communities
C1.Nov2.AE103.1.Com	Novo2Rep1Com1	1	Novosphingobium.2	Rep0	no	AE103	AshridgeEstate	4M	NA	NA	10	NA	NA	NA	NA	Rep0.Class10	Class10	1	NA	NA	Evolved	Evolved.Rep0.Class10	Evolved.Class10	4	Other	Starting communities
C2.Nov2.BB22.1.Com	Novo2Rep1Com2	2	Novosphingobium.2	Rep0	no	BB22	BurhamBeeches	4M	NA	NA	11	NA	NA	NA	NA	Rep0.Class11	Class11	1	NA	NA	Evolved	Evolved.Rep0.Class11	Evolved.Class11	3	Other	Starting communities
C3.Nov2.SP02.1.Com	Novo2Rep1Com3	3	Novosphingobium.2	Rep0	no	SP02	SilwoodPark	4M	NA	NA	11	NA	NA	NA	NA	Rep0.Class11	Class11	1	NA	NA	Evolved	Evolved.Rep0.Class11	Evolved.Class11	NA	Other	Starting communities
C4.Nov2.SP03.1.Com	Novo2Rep1Com4	4	Novosphingobium.2	Rep0	no	SP03	SilwoodPark	4M	NA	NA	11	NA	NA	NA	NA	Rep0.Class11	Class11	1	NA	NA	Evolved	Evolved.Rep0.Class11	Evolved.Class11	NA	Other	Starting communities
C5.Nov2.SP04.1.Com	Novo2Rep1Com5	5	Novosphingobium.2	Rep0	no	SP04	SilwoodPark	4M	NA	NA	12	NA	NA	NA	NA	Rep0.Class12	Class12	1	NA	NA	Evolved	Evolved.Rep0.Class12	Evolved.Class12	NA	Other	Starting communities
C6.Nov2.WYC41.1.Com	Novo2Rep1Com6	6	Novosphingobium.2	Rep0	no	WYC41	WythamWoods	4M	NA	NA	11	NA	NA	NA	NA	Rep0.Class11	Class11	1	NA	NA	Evolved	Evolved.Rep0.Class11	Evolved.Class11	3	Other	Starting communities
C7.Nov2.WYC42.1.Com	Novo2Rep1Com7	7	Novosphingobium.2	Rep0	no	WYC42	WythamWoods	4M	NA	NA	13	NA	NA	NA	NA	Rep0.Class13	Class13	1	NA	NA	Evolved	Evolved.Rep0.Class13	Evolved.Class13	3	Other	Starting communities
C8.Nov2.WYM25.1.Com	Novo2Rep1Com8	8	Novosphingobium.2	Rep0	no	WYM25	WythamWoods	4M	NA	NA	13	NA	NA	NA	NA	Rep0.Class13	Class13	1	NA	NA	Evolved	Evolved.Rep0.Class13	Evolved.Class13	3	Other	Starting communities
D1.Nov2.AE103.2.Com	Novo2Rep2Com1	1	Novosphingobium.2	Rep0	no	AE103	AshridgeEstate	4M	NA	NA	14	NA	NA	NA	NA	Rep0.Class14	Class14	2	NA	NA	Evolved	Evolved.Rep0.Class14	Evolved.Class14	4	Other	Starting communities
D2.Nov2.BB22.2.Com	Novo2Rep2Com2	2	Novosphingobium.2	Rep0	no	BB22	BurhamBeeches	4M	NA	NA	15	NA	NA	NA	NA	Rep0.Class15	Class15	1	NA	NA	Evolved	Evolved.Rep0.Class15	Evolved.Class15	3	Other	Starting communities
D3.Nov2.SP02.2.Com	Novo2Rep2Com3	3	Novosphingobium.2	Rep0	no	SP02	SilwoodPark	4M	NA	NA	16	NA	NA	NA	NA	Rep0.Class16	Class16	1	NA	NA	Evolved	Evolved.Rep0.Class16	Evolved.Class16	NA	Other	Starting communities
D4.Nov2.SP03.2.Com	Novo2Rep2Com4	4	Novosphingobium.2	Rep0	no	SP03	SilwoodPark	4M	NA	NA	17	NA	NA	NA	NA	Rep0.Class17	Class17	2	NA	NA	Evolved	Evolved.Rep0.Class17	Evolved.Class17	NA	Other	Starting communities
D5.Nov2.SP04.2.Com	Novo2Rep2Com5	5	Novosphingobium.2	Rep0	no	SP04	SilwoodPark	4M	NA	NA	18	NA	NA	NA	NA	Rep0.Class18	Class18	1	NA	NA	Evolved	Evolved.Rep0.Class18	Evolved.Class18	NA	Other	Starting communities
D6.Nov2.WYC41.2.Com	Novo2Rep2Com6	6	Novosphingobium.2	Rep0	no	WYC41	WythamWoods	4M	NA	NA	19	NA	NA	NA	NA	Rep0.Class19	Class19	1	NA	NA	Evolved	Evolved.Rep0.Class19	Evolved.Class19	3	Other	Starting communities
D7.Nov2.WYC42.2.Com	Novo2Rep2Com7	7	Novosphingobium.2	Rep0	no	WYC42	WythamWoods	4M	NA	NA	19	NA	NA	NA	NA	Rep0.Class19	Class19	1	NA	NA	Evolved	Evolved.Rep0.Class19	Evolved.Class19	3	Other	Starting communities
D8.Nov2.WYM25.2.Com	Novo2Rep2Com8	8	Novosphingobium.2	Rep0	no	WYM25	WythamWoods	4M	NA	NA	19	NA	NA	NA	NA	Rep0.Class19	Class19	1	NA	NA	Evolved	Evolved.Rep0.Class19	Evolved.Class19	3	Other	Starting communities
E1.IsoMix.AE103.1.Com	StrainMix1Rep1Com1	1	StrainMix	Rep0	no	AE103	AshridgeEstate	4M	NA	NA	20	NA	NA	NA	NA	Rep0.Class20	Class20	1	NA	NA	Evolved	Evolved.Rep0.Class20	Evolved.Class20	4	Other	Starting communities
E2.IsoMix.BB22.1.Com	StrainMix1Rep1Com2	2	StrainMix	Rep0	no	BB22	BurhamBeeches	4M	NA	NA	21	NA	NA	NA	NA	Rep0.Class21	Class21	1	NA	NA	Evolved	Evolved.Rep0.Class21	Evolved.Class21	3	Other	Starting communities
E3.IsoMix.SP02.1.Com	StrainMix1Rep1Com3	3	StrainMix	Rep0	no	SP02	SilwoodPark	4M	NA	NA	22	NA	NA	NA	NA	Rep0.Class22	Class22	1	NA	NA	Evolved	Evolved.Rep0.Class22	Evolved.Class22	NA	Other	Starting communities
E4.IsoMix.SP03.1.Com	StrainMix1Rep1Com4	4	StrainMix	Rep0	no	SP03	SilwoodPark	4M	NA	NA	23	NA	NA	NA	NA	Rep0.Class23	Class23	1	NA	NA	Evolved	Evolved.Rep0.Class23	Evolved.Class23	NA	Other	Starting communities
E5.IsoMix.SP04.1.Com	StrainMix1Rep1Com5	5	StrainMix	Rep0	no	SP04	SilwoodPark	4M	NA	NA	24	NA	NA	NA	NA	Rep0.Class24	Class24	1	NA	NA	Evolved	Evolved.Rep0.Class24	Evolved.Class24	NA	Other	Starting communities
E6.IsoMix.WYC41.1.Com	StrainMix1Rep1Com6	6	StrainMix	Rep0	no	WYC41	WythamWoods	4M	NA	NA	24	NA	NA	NA	NA	Rep0.Class24	Class24	1	NA	NA	Evolved	Evolved.Rep0.Class24	Evolved.Class24	3	Other	Starting communities
E7.IsoMix.WYC42.1.Com	StrainMix1Rep1Com7	7	StrainMix	Rep0	no	WYC42	WythamWoods	4M	NA	NA	25	NA	NA	NA	NA	Rep0.Class25	Class25	1	NA	NA	Evolved	Evolved.Rep0.Class25	Evolved.Class25	3	Other	Starting communities
E8.IsoMix.WYM25.1.Com	StrainMix1Rep1Com8	8	StrainMix	Rep0	no	WYM25	WythamWoods	4M	NA	NA	25	NA	NA	NA	NA	Rep0.Class25	Class25	1	NA	NA	Evolved	Evolved.Rep0.Class25	Evolved.Class25	3	Other	Starting communities
F1.IsoMix.AE103.2.Com	StrainMixRep2Com1	1	StrainMix	Rep0	no	AE103	AshridgeEstate	4M	NA	NA	26	NA	NA	NA	NA	Rep0.Class26	Class26	1	NA	NA	Evolved	Evolved.Rep0.Class26	Evolved.Class26	4	Other	Starting communities
F2.IsoMix.BB22.2.Com	StrainMixRep2Com2	2	StrainMix	Rep0	no	BB22	BurhamBeeches	4M	NA	NA	27	NA	NA	NA	NA	Rep0.Class27	Class27	1	NA	NA	Evolved	Evolved.Rep0.Class27	Evolved.Class27	3	Other	Starting communities
F3.IsoMix.SP02.2.Com	StrainMixRep2Com3	3	StrainMix	Rep0	no	SP02	SilwoodPark	4M	NA	NA	28	NA	NA	NA	NA	Rep0.Class28	Class28	1	NA	NA	Evolved	Evolved.Rep0.Class28	Evolved.Class28	NA	Other	Starting communities
F4.IsoMix.SP03.2.Com	StrainMixRep2Com4	4	StrainMix	Rep0	no	SP03	SilwoodPark	4M	NA	NA	29	NA	NA	NA	NA	Rep0.Class29	Class29	1	NA	NA	Evolved	Evolved.Rep0.Class29	Evolved.Class29	NA	Other	Starting communities
F5.IsoMix.SP04.2.Com	StrainMixRep2Com5	5	StrainMix	Rep0	no	SP04	SilwoodPark	4M	NA	NA	30	NA	NA	NA	NA	Rep0.Class30	Class30	1	NA	NA	Evolved	Evolved.Rep0.Class30	Evolved.Class30	NA	Other	Starting communities
F6.IsoMix.WYC41.2.Com	StrainMixRep2Com6	6	StrainMix	Rep0	no	WYC41	WythamWoods	4M	NA	NA	30	NA	NA	NA	NA	Rep0.Class30	Class30	1	NA	NA	Evolved	Evolved.Rep0.Class30	Evolved.Class30	3	Other	Starting communities
F7.IsoMix.WYC42.2.Com	StrainMixRep2Com7	7	StrainMix	Rep0	no	WYC42	WythamWoods	4M	NA	NA	31	NA	NA	NA	NA	Rep0.Class31	Class31	1	NA	NA	Evolved	Evolved.Rep0.Class31	Evolved.Class31	3	Other	Starting communities
F8.IsoMix.WYM25.2.Com	StrainMixRep2Com8	8	StrainMix	Rep0	no	WYM25	WythamWoods	4M	NA	NA	32	NA	NA	NA	NA	Rep0.Class32	Class32	1	NA	NA	Evolved	Evolved.Rep0.Class32	Evolved.Class32	3	Other	Starting communities
G1.CTRL.AE103.1.Com	CTRLRep1Com1	1	CTRL	Rep0	no	AE103	AshridgeEstate	4M	NA	NA	33	NA	NA	NA	NA	Rep0.Class33	Class33	1	NA	NA	Evolved	Evolved.Rep0.Class33	Evolved.Class33	4	Other	Starting communities
G2.CTRL.BB22.1.Com	CTRLRep1Com2	2	CTRL	Rep0	no	BB22	BurhamBeeches	4M	NA	NA	34	NA	NA	NA	NA	Rep0.Class34	Class34	1	NA	NA	Evolved	Evolved.Rep0.Class34	Evolved.Class34	3	Other	Starting communities
G3.CTRL.SP02.1.Com	CTRLRep1Com3	3	CTRL	Rep0	no	SP02	SilwoodPark	4M	NA	NA	35	NA	NA	NA	NA	Rep0.Class35	Class35	1	NA	NA	Evolved	Evolved.Rep0.Class35	Evolved.Class35	NA	Other	Starting communities
G4.CTRL.SP03.1.Com	CTRLRep1Com4	4	CTRL	Rep0	no	SP03	SilwoodPark	4M	NA	NA	36	NA	NA	NA	NA	Rep0.Class36	Class36	1	NA	NA	Evolved	Evolved.Rep0.Class36	Evolved.Class36	NA	Other	Starting communities
G5.CTRL.SP04.1.Com	CTRLRep1Com5	5	CTRL	Rep0	no	SP04	SilwoodPark	4M	NA	NA	37	NA	NA	NA	NA	Rep0.Class37	Class37	1	NA	NA	Evolved	Evolved.Rep0.Class37	Evolved.Class37	NA	Other	Starting communities
G6.CTRL.WYC41.1.Com	CTRLRep1Com6	6	CTRL	Rep0	no	WYC41	WythamWoods	4M	NA	NA	38	NA	NA	NA	NA	Rep0.Class38	Class38	1	NA	NA	Evolved	Evolved.Rep0.Class38	Evolved.Class38	3	Other	Starting communities
G7.CTRL.WYC42.1.Com	CTRLRep1Com7	7	CTRL	Rep0	no	WYC42	WythamWoods	4M	NA	NA	39	NA	NA	NA	NA	Rep0.Class39	Class39	1	NA	NA	Evolved	Evolved.Rep0.Class39	Evolved.Class39	3	Other	Starting communities
G8.CTRL.WYM25.1.Com	CTRLRep1Com8	8	CTRL	Rep0	no	WYM25	WythamWoods	4M	NA	NA	39	NA	NA	NA	NA	Rep0.Class39	Class39	1	NA	NA	Evolved	Evolved.Rep0.Class39	Evolved.Class39	3	Other	Starting communities
H1.CTRL.AE103.2.Com	CTRLRep2Com1	1	CTRL	Rep0	no	AE103	AshridgeEstate	4M	NA	NA	40	NA	NA	NA	NA	Rep0.Class40	Class40	1	NA	NA	Evolved	Evolved.Rep0.Class40	Evolved.Class40	4	Other	Starting communities
H2.CTRL.BB22.2.Com	CTRLRep2Com2	2	CTRL	Rep0	no	BB22	BurhamBeeches	4M	NA	NA	41	NA	NA	NA	NA	Rep0.Class41	Class41	1	NA	NA	Evolved	Evolved.Rep0.Class41	Evolved.Class41	3	Other	Starting communities
H3.CTRL.SP02.2.Com	CTRLRep2Com3	3	CTRL	Rep0	no	SP02	SilwoodPark	4M	NA	NA	33	NA	NA	NA	NA	Rep0.Class33	Class33	1	NA	NA	Evolved	Evolved.Rep0.Class33	Evolved.Class33	NA	Other	Starting communities
H4.CTRL.SP03.2.Com	CTRLRep2Com4	4	CTRL	Rep0	no	SP03	SilwoodPark	4M	NA	NA	42	NA	NA	NA	NA	Rep0.Class42	Class42	1	NA	NA	Evolved	Evolved.Rep0.Class42	Evolved.Class42	NA	Other	Starting communities
H5.CTRL.SP04.2.Com	CTRLRep2Com5	5	CTRL	Rep0	no	SP04	SilwoodPark	4M	NA	NA	43	NA	NA	NA	NA	Rep0.Class43	Class43	1	NA	NA	Evolved	Evolved.Rep0.Class43	Evolved.Class43	NA	Other	Starting communities
H6.CTRL.WYC41.2.Com	CTRLRep2Com6	6	CTRL	Rep0	no	WYC41	WythamWoods	4M	NA	NA	44	NA	NA	NA	NA	Rep0.Class44	Class44	1	NA	NA	Evolved	Evolved.Rep0.Class44	Evolved.Class44	3	Other	Starting communities
H7.CTRL.WYC42.2.Com	CTRLRep2Com7	7	CTRL	Rep0	no	WYC42	WythamWoods	4M	NA	NA	45	NA	NA	NA	NA	Rep0.Class45	Class45	2	NA	NA	Evolved	Evolved.Rep0.Class45	Evolved.Class45	3	Other	Starting communities
H8.CTRL.WYM25.2.Com	CTRLRep2Com8	8	CTRL	Rep0	no	WYM25	WythamWoods	4M	NA	NA	46	NA	NA	NA	NA	Rep0.Class46	Class46	2	NA	NA	Evolved	Evolved.Rep0.Class46	Evolved.Class46	3	Other	Starting communities
A9.Riz1.BB66.1.Com	NA	9	Rhizobium.1	Rep0	Yes	BB66	BurhamBeeches	4M	NA	NA	47	NA	NA	NA	NA	Rep0.Class47	Class47	1	NA	NA	Evolved	Evolved.Rep0.Class47	Evolved.Class47	2	Other	Starting communities
A10.Mix.AE103.1.Bag	NA	1	StrainMix	Rep0	Yes	AE103	AshridgeEstate	4M	NA	NA	47	NA	NA	NA	NA	Rep0.Class47	Class47	1	NA	NA	Evolved	Evolved.Rep0.Class47	Evolved.Class47	4	Other	Starting communities
A11.Mix.SP04.1.Bag	NA	5	StrainMix	Rep0	Yes	SP04	SilwoodPark	4M	NA	NA	6	NA	NA	NA	NA	Rep0.Class6	Class6	1	NA	NA	Evolved	Evolved.Rep0.Class6	Evolved.Class6	NA	Other	Starting communities
A12.Mix.BB66.1.Bag	NA	9	StrainMix	Rep0	Yes	BB66	BurhamBeeches	4M	NA	NA	6	NA	NA	NA	NA	Rep0.Class6	Class6	1	NA	NA	Evolved	Evolved.Rep0.Class6	Evolved.Class6	2	Other	Starting communities
B9.Riz1.BB66.2.Com	NA	9	Rhizobium.1	Rep0	Yes	BB66	BurhamBeeches	4M	NA	NA	48	NA	NA	NA	NA	Rep0.Class48	Class48	1	NA	NA	Evolved	Evolved.Rep0.Class48	Evolved.Class48	2	Other	Starting communities
B10.Mix.AE103.2.Bag	NA	1	StrainMix	Rep0	Yes	AE103	AshridgeEstate	4M	NA	NA	7	NA	NA	NA	NA	Rep0.Class7	Class7	1	NA	NA	Evolved	Evolved.Rep0.Class7	Evolved.Class7	4	Other	Starting communities
B11.Mix.SP04.2.Bag	NA	5	StrainMix	Rep0	Yes	SP04	SilwoodPark	4M	NA	NA	7	NA	NA	NA	NA	Rep0.Class7	Class7	1	NA	NA	Evolved	Evolved.Rep0.Class7	Evolved.Class7	NA	Other	Starting communities
B12.Mix.BB66.2.Bag	NA	9	StrainMix	Rep0	Yes	BB66	BurhamBeeches	4M	NA	NA	7	NA	NA	NA	NA	Rep0.Class7	Class7	1	NA	NA	Evolved	Evolved.Rep0.Class7	Evolved.Class7	2	Other	Starting communities
C9.Nov2.BB66.1.Com	NA	9	Novosphingobium.2	Rep0	Yes	BB66	BurhamBeeches	4M	NA	NA	49	NA	NA	NA	NA	Rep0.Class49	Class49	1	NA	NA	Evolved	Evolved.Rep0.Class49	Evolved.Class49	2	Other	Starting communities
C10.Mix.BB22.1.Bag	NA	9	StrainMix	Rep0	Yes	BB22	BurhamBeeches	4M	NA	NA	49	NA	NA	NA	NA	Rep0.Class49	Class49	1	NA	NA	Evolved	Evolved.Rep0.Class49	Evolved.Class49	3	Other	Starting communities
C11.Mix.WYC41.1.Bag	NA	6	StrainMix	Rep0	Yes	WYC41	WythamWoods	4M	NA	NA	50	NA	NA	NA	NA	Rep0.Class50	Class50	1	NA	NA	Evolved	Evolved.Rep0.Class50	Evolved.Class50	3	Other	Starting communities
C12.AE103.02.Iso	NA	1	Isolate	Rep0	Yes	AE103	AshridgeEstate	4M	NA	NA	51	NA	NA	NA	NA	Rep0.Class51	Class51	1	NA	NA	Evolved	Evolved.Rep0.Class51	Evolved.Class51	4	Other	Starting communities
D9.Nov2.BB66.2.Com	NA	9	Novosphingobium.2	Rep0	Yes	BB66	BurhamBeeches	4M	NA	NA	52	NA	NA	NA	NA	Rep0.Class52	Class52	1	NA	NA	Evolved	Evolved.Rep0.Class52	Evolved.Class52	2	Other	Starting communities
D10.Mix.BB22.2.Bag	NA	2	StrainMix	Rep0	Yes	BB22	BurhamBeeches	4M	NA	NA	53	NA	NA	NA	NA	Rep0.Class53	Class53	1	NA	NA	Evolved	Evolved.Rep0.Class53	Evolved.Class53	3	Other	Starting communities
D11.Mix.WYC41.2.Bag	NA	6	StrainMix	Rep0	Yes	WYC41	WythamWoods	4M	NA	NA	54	NA	NA	NA	NA	Rep0.Class54	Class54	1	NA	NA	Evolved	Evolved.Rep0.Class54	Evolved.Class54	3	Other	Starting communities
D12.BB22.01.Iso	NA	2	Isolate	Rep0	Yes	BB22	BurhamBeeches	4M	NA	NA	55	NA	NA	NA	NA	Rep0.Class55	Class55	1	NA	NA	Evolved	Evolved.Rep0.Class55	Evolved.Class55	3	Other	Starting communities
E9.IsoMix.BB66.1.Com	NA	9	Community	Rep0	Yes	BB66	BurhamBeeches	4M	NA	NA	29	NA	NA	NA	NA	Rep0.Class29	Class29	1	NA	NA	Evolved	Evolved.Rep0.Class29	Evolved.Class29	2	Other	Starting communities
E10.Mix.SP02.1.Bag	NA	3	StrainMix	Rep0	Yes	SP02	SilwoodPark	4M	NA	NA	28	NA	NA	NA	NA	Rep0.Class28	Class28	1	NA	NA	Evolved	Evolved.Rep0.Class28	Evolved.Class28	NA	Other	Starting communities
E11.Mix.WYC42.1.Bag	NA	7	StrainMix	Rep0	Yes	WYC42	WythamWoods	4M	NA	NA	56	NA	NA	NA	NA	Rep0.Class56	Class56	1	NA	NA	Evolved	Evolved.Rep0.Class56	Evolved.Class56	3	Other	Starting communities
E12.MQ.CTRL.1.NA	NA	NA	Water	Rep0	Yes	CTRL	NA	4M	NA	NA	28	NA	NA	NA	NA	Rep0.Class28	Class28	1	NA	NA	Evolved	Evolved.Rep0.Class28	Evolved.Class28	NA	Other	Starting communities
F9.NIsoMix.BB66.2.Com	NA	9	Community	Rep0	Yes	BB66	BurhamBeeches	4M	NA	NA	57	NA	NA	NA	NA	Rep0.Class57	Class57	1	NA	NA	Evolved	Evolved.Rep0.Class57	Evolved.Class57	2	Other	Starting communities
F10.Mix.SP02.2.Bag	NA	2	StrainMix	Rep0	Yes	SP02	SilwoodPark	4M	NA	NA	58	NA	NA	NA	NA	Rep0.Class58	Class58	1	NA	NA	Evolved	Evolved.Rep0.Class58	Evolved.Class58	NA	Other	Starting communities
F11.Mix.WYC42.2.Bag	NA	7	StrainMix	Rep0	Yes	WYC42	WythamWoods	4M	NA	NA	58	NA	NA	NA	NA	Rep0.Class58	Class58	1	NA	NA	Evolved	Evolved.Rep0.Class58	Evolved.Class58	3	Other	Starting communities
F12.MQ.CTRL.2.NA	NA	NS	Water	Rep0	Yes	CTRL	NA	4M	NA	NA	58	NA	NA	NA	NA	Rep0.Class58	Class58	1	NA	NA	Evolved	Evolved.Rep0.Class58	Evolved.Class58	NA	Other	Starting communities
G9.CTRL.BB66.1.Com	NA	9	Water	Rep0	Yes	BB66	BurhamBeeches	4M	NA	NA	59	NA	NA	NA	NA	Rep0.Class59	Class59	1	NA	NA	Evolved	Evolved.Rep0.Class59	Evolved.Class59	2	Other	Starting communities
G10.Mix.SP03.1.Bag	NA	4	Community	Rep0	Yes	SP03	SilwoodPark	4M	NA	NA	60	NA	NA	NA	NA	Rep0.Class60	Class60	1	NA	NA	Evolved	Evolved.Rep0.Class60	Evolved.Class60	NA	Other	Starting communities
G11.Mix.WYM25.1.Bag	NA	8	StrainMix	Rep0	Yes	WYM25	WythamWoods	4M	NA	NA	39	NA	NA	NA	NA	Rep0.Class39	Class39	1	NA	NA	Evolved	Evolved.Rep0.Class39	Evolved.Class39	3	Other	Starting communities
G12.PCR.CTRL.1.NA	NA	NA	Water	Rep0	Yes	CTRL	NA	4M	NA	NA	59	NA	NA	NA	NA	Rep0.Class59	Class59	1	NA	NA	Evolved	Evolved.Rep0.Class59	Evolved.Class59	NA	Other	Starting communities
H9.CTRL.BB66.2.Com	NA	9	Community	Rep0	Yes	BB66	BurhamBeeches	4M	NA	NA	61	NA	NA	NA	NA	Rep0.Class61	Class61	2	NA	NA	Evolved	Evolved.Rep0.Class61	Evolved.Class61	2	Other	Starting communities
H10.Mix.SP03.2.Bag	NA	4	StrainMix	Rep0	Yes	SP03	SilwoodPark	4M	NA	NA	62	NA	NA	NA	NA	Rep0.Class62	Class62	1	NA	NA	Evolved	Evolved.Rep0.Class62	Evolved.Class62	NA	Other	Starting communities
H11.Mix.WYM25.2.Bag	NA	8	StrainMix	Rep0	Yes	WYM25	WythamWoods	4M	NA	NA	63	NA	NA	NA	NA	Rep0.Class63	Class63	1	NA	NA	Evolved	Evolved.Rep0.Class63	Evolved.Class63	3	Other	Starting communities
H12.PCR.CTRL.2.NA	NA	NA	Water	Rep0	Yes	CTRL	NA	4M	NA	NA	64	NA	NA	NA	NA	Rep0.Class64	Class64	1	NA	NA	Evolved	Evolved.Rep0.Class64	Evolved.Class64	NA	Other	Starting communities
AE05.1	NA	NA	NA	Rep1	NA	AE05	AshridgeEstate	7D_rep1	NA	NA	NA	1	NA	NA	NA	Rep1.Class1	Class1	2	1	1	Final	Final.Rep1.Class1	Final.Class1	3	Other	Final Class1
AE05.2	NA	NA	NA	Rep2	NA	AE05	AshridgeEstate	7D_rep2	NA	NA	NA	NA	1	NA	NA	Rep2.Class1	Class1	2	1	1	Final	Final.Rep2.Class1	Final.Class1	3	Other	Final Class1
AE05.3	NA	NA	NA	Rep3	NA	AE05	AshridgeEstate	7D_rep3	NA	NA	NA	NA	NA	1	NA	Rep3.Class1	Class1	2	1	1	Final	Final.Rep3.Class1	Final.Class1	3	Other	Final Class1
AE05.4	NA	NA	NA	Rep4	NA	AE05	AshridgeEstate	7D_rep4	NA	NA	NA	NA	NA	NA	1	Rep4.Class1	Class1	2	1	1	Final	Final.Rep4.Class1	Final.Class1	3	Other	Final Class1
AE100.1	NA	NA	NA	Rep1	NA	AE100	AshridgeEstate	7D_rep1	NA	NA	NA	1	NA	NA	NA	Rep1.Class1	Class1	3	1	NA	Final	Final.Rep1.Class1	Final.Class1	NA	Other	Final Class1
AE100.2	NA	NA	NA	Rep2	NA	AE100	AshridgeEstate	7D_rep2	NA	NA	NA	NA	1	NA	NA	Rep2.Class1	Class1	3	1	NA	Final	Final.Rep2.Class1	Final.Class1	NA	Other	Final Class1
AE100.3	NA	NA	NA	Rep3	NA	AE100	AshridgeEstate	7D_rep3	NA	NA	NA	NA	NA	1	NA	Rep3.Class1	Class1	3	1	NA	Final	Final.Rep3.Class1	Final.Class1	NA	Other	Final Class1
AE100.4	NA	NA	NA	Rep4	NA	AE100	AshridgeEstate	7D_rep4	NA	NA	NA	NA	NA	NA	1	Rep4.Class1	Class1	2	1	NA	Final	Final.Rep4.Class1	Final.Class1	NA	Other	Final Class1
AE101.1	NA	NA	NA	Rep1	NA	AE101	AshridgeEstate	7D_rep1	NA	NA	NA	1	NA	NA	NA	Rep1.Class1	Class1	2	1	1	Final	Final.Rep1.Class1	Final.Class1	3	Other	Final Class1
AE101.2	NA	NA	NA	Rep2	NA	AE101	AshridgeEstate	7D_rep2	NA	NA	NA	NA	1	NA	NA	Rep2.Class1	Class1	2	1	1	Final	Final.Rep2.Class1	Final.Class1	3	Other	Final Class1
AE101.3	NA	NA	NA	Rep3	NA	AE101	AshridgeEstate	7D_rep3	NA	NA	NA	NA	NA	1	NA	Rep3.Class1	Class1	2	1	1	Final	Final.Rep3.Class1	Final.Class1	3	Other	Final Class1
AE101.4	NA	NA	NA	Rep4	NA	AE101	AshridgeEstate	7D_rep4	NA	NA	NA	NA	NA	NA	1	Rep4.Class1	Class1	2	1	1	Final	Final.Rep4.Class1	Final.Class1	3	Other	Final Class1
AE103.1	NA	NA	NA	Rep1	NA	AE103	AshridgeEstate	7D_rep1	NA	NA	NA	1	NA	NA	NA	Rep1.Class1	Class1	2	1	1	Final	Final.Rep1.Class1	Final.Class1	4	Other	Final Class1
AE103.2	NA	NA	NA	Rep2	NA	AE103	AshridgeEstate	7D_rep2	NA	NA	NA	NA	1	NA	NA	Rep2.Class1	Class1	2	1	1	Final	Final.Rep2.Class1	Final.Class1	4	Other	Final Class1
AE103.3	NA	NA	NA	Rep3	NA	AE103	AshridgeEstate	7D_rep3	NA	NA	NA	NA	NA	1	NA	Rep3.Class1	Class1	2	1	1	Final	Final.Rep3.Class1	Final.Class1	4	Other	Final Class1
AE103.4	NA	NA	NA	Rep4	NA	AE103	AshridgeEstate	7D_rep4	NA	NA	NA	NA	NA	NA	1	Rep4.Class1	Class1	2	1	1	Final	Final.Rep4.Class1	Final.Class1	4	Other	Final Class1
AE107.1	NA	NA	NA	Rep1	NA	AE107	AshridgeEstate	7D_rep1	NA	NA	NA	1	NA	NA	NA	Rep1.Class1	Class1	2	1	NA	Final	Final.Rep1.Class1	Final.Class1	NA	Other	Final Class1
AE107.2	NA	NA	NA	Rep2	NA	AE107	AshridgeEstate	7D_rep2	NA	NA	NA	NA	1	NA	NA	Rep2.Class1	Class1	2	1	NA	Final	Final.Rep2.Class1	Final.Class1	NA	Other	Final Class1
AE107.3	NA	NA	NA	Rep3	NA	AE107	AshridgeEstate	7D_rep3	NA	NA	NA	NA	NA	1	NA	Rep3.Class1	Class1	2	1	NA	Final	Final.Rep3.Class1	Final.Class1	NA	Other	Final Class1
AE107.4	NA	NA	NA	Rep4	NA	AE107	AshridgeEstate	7D_rep4	NA	NA	NA	NA	NA	NA	1	Rep4.Class1	Class1	2	1	NA	Final	Final.Rep4.Class1	Final.Class1	NA	Other	Final Class1
AE110.2	NA	NA	NA	Rep2	NA	AE110	AshridgeEstate	7D_rep2	NA	NA	NA	NA	1	NA	NA	Rep2.Class1	Class1	2	1	NA	Final	Final.Rep2.Class1	Final.Class1	NA	Other	Final Class1
AE110.4	NA	NA	NA	Rep4	NA	AE110	AshridgeEstate	7D_rep4	NA	NA	NA	NA	NA	NA	1	Rep4.Class1	Class1	2	1	NA	Final	Final.Rep4.Class1	Final.Class1	NA	Other	Final Class1
AE116.1	NA	NA	NA	Rep1	NA	AE116	AshridgeEstate	7D_rep1	NA	NA	NA	1	NA	NA	NA	Rep1.Class1	Class1	1	1	NA	Final	Final.Rep1.Class1	Final.Class1	NA	Other	Final Class1
AE116.2	NA	NA	NA	Rep2	NA	AE116	AshridgeEstate	7D_rep2	NA	NA	NA	NA	2	NA	NA	Rep2.Class2	Class2	3	2	NA	Final	Final.Rep2.Class2	Final.Class2	NA	Other	Final Class2
AE116.3	NA	NA	NA	Rep3	NA	AE116	AshridgeEstate	7D_rep3	NA	NA	NA	NA	NA	2	NA	Rep3.Class2	Class2	3	2	NA	Final	Final.Rep3.Class2	Final.Class2	NA	Other	Final Class2
AE116.4	NA	NA	NA	Rep4	NA	AE116	AshridgeEstate	7D_rep4	NA	NA	NA	NA	NA	NA	2	Rep4.Class2	Class2	4	2	NA	Final	Final.Rep4.Class2	Final.Class2	NA	Other	Final Class2
AE12.1	NA	NA	NA	Rep1	NA	AE12	AshridgeEstate	7D_rep1	NA	NA	NA	1	NA	NA	NA	Rep1.Class1	Class1	2	1	NA	Final	Final.Rep1.Class1	Final.Class1	3	Other	Final Class1
AE12.2	NA	NA	NA	Rep2	NA	AE12	AshridgeEstate	7D_rep2	NA	NA	NA	NA	1	NA	NA	Rep2.Class1	Class1	2	1	NA	Final	Final.Rep2.Class1	Final.Class1	3	Other	Final Class1
AE12.4	NA	NA	NA	Rep4	NA	AE12	AshridgeEstate	7D_rep4	NA	NA	NA	NA	NA	NA	1	Rep4.Class1	Class1	2	1	NA	Final	Final.Rep4.Class1	Final.Class1	3	Other	Final Class1
AE121.1	NA	NA	NA	Rep1	NA	AE121	AshridgeEstate	7D_rep1	NA	NA	NA	1	NA	NA	NA	Rep1.Class1	Class1	2	1	NA	Final	Final.Rep1.Class1	Final.Class1	NA	Other	Final Class1
AE121.2	NA	NA	NA	Rep2	NA	AE121	AshridgeEstate	7D_rep2	NA	NA	NA	NA	1	NA	NA	Rep2.Class1	Class1	2	1	NA	Final	Final.Rep2.Class1	Final.Class1	NA	Other	Final Class1
AE121.4	NA	NA	NA	Rep4	NA	AE121	AshridgeEstate	7D_rep4	NA	NA	NA	NA	NA	NA	1	Rep4.Class1	Class1	2	1	NA	Final	Final.Rep4.Class1	Final.Class1	NA	Other	Final Class1
AE126.1	NA	NA	NA	Rep1	NA	AE126	AshridgeEstate	7D_rep1	NA	NA	NA	2	NA	NA	NA	Rep1.Class2	Class2	4	2	2	Final	Final.Rep1.Class2	Final.Class2	3	Other	Final Class2
AE126.2	NA	NA	NA	Rep2	NA	AE126	AshridgeEstate	7D_rep2	NA	NA	NA	NA	1	NA	NA	Rep2.Class1	Class1	3	2	1	Final	Final.Rep2.Class1	Final.Class1	3	Other	Final Class1
AE126.3	NA	NA	NA	Rep3	NA	AE126	AshridgeEstate	7D_rep3	NA	NA	NA	NA	NA	2	NA	Rep3.Class2	Class2	3	2	2	Final	Final.Rep3.Class2	Final.Class2	3	Other	Final Class2
AE126.4	NA	NA	NA	Rep4	NA	AE126	AshridgeEstate	7D_rep4	NA	NA	NA	NA	NA	NA	2	Rep4.Class2	Class2	3	2	2	Final	Final.Rep4.Class2	Final.Class2	3	Other	Final Class2
AE148.1	NA	NA	NA	Rep1	NA	AE148	AshridgeEstate	7D_rep1	NA	NA	NA	2	NA	NA	NA	Rep1.Class2	Class2	4	2	NA	Final	Final.Rep1.Class2	Final.Class2	NA	Other	Final Class2
AE148.2	NA	NA	NA	Rep2	NA	AE148	AshridgeEstate	7D_rep2	NA	NA	NA	NA	1	NA	NA	Rep2.Class1	Class1	2	1	NA	Final	Final.Rep2.Class1	Final.Class1	NA	Other	Final Class1
AE155.1	NA	NA	NA	Rep1	NA	AE155	AshridgeEstate	7D_rep1	NA	NA	NA	1	NA	NA	NA	Rep1.Class1	Class1	2	1	1	Final	Final.Rep1.Class1	Final.Class1	5	Other	Final Class1
AE155.2	NA	NA	NA	Rep2	NA	AE155	AshridgeEstate	7D_rep2	NA	NA	NA	NA	1	NA	NA	Rep2.Class1	Class1	2	1	1	Final	Final.Rep2.Class1	Final.Class1	5	Other	Final Class1
AE155.3	NA	NA	NA	Rep3	NA	AE155	AshridgeEstate	7D_rep3	NA	NA	NA	NA	NA	1	NA	Rep3.Class1	Class1	2	1	1	Final	Final.Rep3.Class1	Final.Class1	5	Other	Final Class1
AE155.4	NA	NA	NA	Rep4	NA	AE155	AshridgeEstate	7D_rep4	NA	NA	NA	NA	NA	NA	1	Rep4.Class1	Class1	2	1	1	Final	Final.Rep4.Class1	Final.Class1	5	Other	Final Class1
AE172.1	NA	NA	NA	Rep1	NA	AE172	AshridgeEstate	7D_rep1	NA	NA	NA	1	NA	NA	NA	Rep1.Class1	Class1	2	1	1	Final	Final.Rep1.Class1	Final.Class1	1	Other	Final Class1
AE172.2	NA	NA	NA	Rep2	NA	AE172	AshridgeEstate	7D_rep2	NA	NA	NA	NA	1	NA	NA	Rep2.Class1	Class1	2	1	1	Final	Final.Rep2.Class1	Final.Class1	1	Other	Final Class1
AE172.3	NA	NA	NA	Rep3	NA	AE172	AshridgeEstate	7D_rep3	NA	NA	NA	NA	NA	1	NA	Rep3.Class1	Class1	2	1	1	Final	Final.Rep3.Class1	Final.Class1	1	Other	Final Class1
AE172.4	NA	NA	NA	Rep4	NA	AE172	AshridgeEstate	7D_rep4	NA	NA	NA	NA	NA	NA	1	Rep4.Class1	Class1	2	1	1	Final	Final.Rep4.Class1	Final.Class1	1	Other	Final Class1
AE198.3	NA	NA	NA	Rep3	NA	AE198	AshridgeEstate	7D_rep3	NA	NA	NA	NA	NA	2	NA	Rep3.Class2	Class2	2	1	NA	Final	Final.Rep3.Class2	Final.Class2	NA	Other	Final Class2
AE198.4	NA	NA	NA	Rep4	NA	AE198	AshridgeEstate	7D_rep4	NA	NA	NA	NA	NA	NA	1	Rep4.Class1	Class1	2	1	NA	Final	Final.Rep4.Class1	Final.Class1	NA	Other	Final Class1
AE22.1	NA	NA	NA	Rep1	NA	AE22	AshridgeEstate	7D_rep1	NA	NA	NA	1	NA	NA	NA	Rep1.Class1	Class1	2	1	1	Final	Final.Rep1.Class1	Final.Class1	3	Other	Final Class1
AE22.2	NA	NA	NA	Rep2	NA	AE22	AshridgeEstate	7D_rep2	NA	NA	NA	NA	1	NA	NA	Rep2.Class1	Class1	2	1	1	Final	Final.Rep2.Class1	Final.Class1	3	Other	Final Class1
AE22.3	NA	NA	NA	Rep3	NA	AE22	AshridgeEstate	7D_rep3	NA	NA	NA	NA	NA	1	NA	Rep3.Class1	Class1	2	1	1	Final	Final.Rep3.Class1	Final.Class1	3	Other	Final Class1
AE22.4	NA	NA	NA	Rep4	NA	AE22	AshridgeEstate	7D_rep4	NA	NA	NA	NA	NA	NA	1	Rep4.Class1	Class1	2	1	1	Final	Final.Rep4.Class1	Final.Class1	3	Other	Final Class1
AE23.1	NA	NA	NA	Rep1	NA	AE23	AshridgeEstate	7D_rep1	NA	NA	NA	1	NA	NA	NA	Rep1.Class1	Class1	2	1	1	Final	Final.Rep1.Class1	Final.Class1	4	Other	Final Class1
AE23.2	NA	NA	NA	Rep2	NA	AE23	AshridgeEstate	7D_rep2	NA	NA	NA	NA	1	NA	NA	Rep2.Class1	Class1	2	1	1	Final	Final.Rep2.Class1	Final.Class1	4	Other	Final Class1
AE23.3	NA	NA	NA	Rep3	NA	AE23	AshridgeEstate	7D_rep3	NA	NA	NA	NA	NA	1	NA	Rep3.Class1	Class1	2	1	1	Final	Final.Rep3.Class1	Final.Class1	4	Other	Final Class1
AE23.4	NA	NA	NA	Rep4	NA	AE23	AshridgeEstate	7D_rep4	NA	NA	NA	NA	NA	NA	1	Rep4.Class1	Class1	2	1	1	Final	Final.Rep4.Class1	Final.Class1	4	Other	Final Class1
AE26.1	NA	NA	NA	Rep1	NA	AE26	AshridgeEstate	7D_rep1	NA	NA	NA	1	NA	NA	NA	Rep1.Class1	Class1	1	1	1	Final	Final.Rep1.Class1	Final.Class1	3	Other	Final Class1
AE26.2	NA	NA	NA	Rep2	NA	AE26	AshridgeEstate	7D_rep2	NA	NA	NA	NA	1	NA	NA	Rep2.Class1	Class1	1	1	1	Final	Final.Rep2.Class1	Final.Class1	3	Other	Final Class1
AE26.3	NA	NA	NA	Rep3	NA	AE26	AshridgeEstate	7D_rep3	NA	NA	NA	NA	NA	1	NA	Rep3.Class1	Class1	1	1	1	Final	Final.Rep3.Class1	Final.Class1	3	Other	Final Class1
AE26.4	NA	NA	NA	Rep4	NA	AE26	AshridgeEstate	7D_rep4	NA	NA	NA	NA	NA	NA	1	Rep4.Class1	Class1	1	1	1	Final	Final.Rep4.Class1	Final.Class1	3	Other	Final Class1
AE27.1	NA	NA	NA	Rep1	NA	AE27	AshridgeEstate	7D_rep1	NA	NA	NA	1	NA	NA	NA	Rep1.Class1	Class1	3	1	1	Final	Final.Rep1.Class1	Final.Class1	3	Other	Final Class1
AE27.2	NA	NA	NA	Rep2	NA	AE27	AshridgeEstate	7D_rep2	NA	NA	NA	NA	1	NA	NA	Rep2.Class1	Class1	3	1	1	Final	Final.Rep2.Class1	Final.Class1	3	Other	Final Class1
AE27.3	NA	NA	NA	Rep3	NA	AE27	AshridgeEstate	7D_rep3	NA	NA	NA	NA	NA	1	NA	Rep3.Class1	Class1	3	1	1	Final	Final.Rep3.Class1	Final.Class1	3	Other	Final Class1
AE27.4	NA	NA	NA	Rep4	NA	AE27	AshridgeEstate	7D_rep4	NA	NA	NA	NA	NA	NA	1	Rep4.Class1	Class1	2	1	1	Final	Final.Rep4.Class1	Final.Class1	3	Other	Final Class1
AE50.1	NA	NA	NA	Rep1	NA	AE50	AshridgeEstate	7D_rep1	NA	NA	NA	1	NA	NA	NA	Rep1.Class1	Class1	3	1	NA	Final	Final.Rep1.Class1	Final.Class1	NA	Other	Final Class1
AE50.2	NA	NA	NA	Rep2	NA	AE50	AshridgeEstate	7D_rep2	NA	NA	NA	NA	1	NA	NA	Rep2.Class1	Class1	2	1	NA	Final	Final.Rep2.Class1	Final.Class1	NA	Other	Final Class1
AE50.3	NA	NA	NA	Rep3	NA	AE50	AshridgeEstate	7D_rep3	NA	NA	NA	NA	NA	1	NA	Rep3.Class1	Class1	3	1	NA	Final	Final.Rep3.Class1	Final.Class1	NA	Other	Final Class1
AE50.4	NA	NA	NA	Rep4	NA	AE50	AshridgeEstate	7D_rep4	NA	NA	NA	NA	NA	NA	1	Rep4.Class1	Class1	2	1	NA	Final	Final.Rep4.Class1	Final.Class1	NA	Other	Final Class1
AE52.1	NA	NA	NA	Rep1	NA	AE52	AshridgeEstate	7D_rep1	NA	NA	NA	1	NA	NA	NA	Rep1.Class1	Class1	3	1	NA	Final	Final.Rep1.Class1	Final.Class1	3	Other	Final Class1
AE52.2	NA	NA	NA	Rep2	NA	AE52	AshridgeEstate	7D_rep2	NA	NA	NA	NA	1	NA	NA	Rep2.Class1	Class1	2	1	NA	Final	Final.Rep2.Class1	Final.Class1	3	Other	Final Class1
AE52.3	NA	NA	NA	Rep3	NA	AE52	AshridgeEstate	7D_rep3	NA	NA	NA	NA	NA	1	NA	Rep3.Class1	Class1	1	1	NA	Final	Final.Rep3.Class1	Final.Class1	3	Other	Final Class1
AE75.1	NA	NA	NA	Rep1	NA	AE75	AshridgeEstate	7D_rep1	NA	NA	NA	1	NA	NA	NA	Rep1.Class1	Class1	2	1	NA	Final	Final.Rep1.Class1	Final.Class1	NA	Other	Final Class1
AE75.2	NA	NA	NA	Rep2	NA	AE75	AshridgeEstate	7D_rep2	NA	NA	NA	NA	1	NA	NA	Rep2.Class1	Class1	2	1	NA	Final	Final.Rep2.Class1	Final.Class1	NA	Other	Final Class1
AE75.3	NA	NA	NA	Rep3	NA	AE75	AshridgeEstate	7D_rep3	NA	NA	NA	NA	NA	1	NA	Rep3.Class1	Class1	1	1	NA	Final	Final.Rep3.Class1	Final.Class1	NA	Other	Final Class1
AE75.4	NA	NA	NA	Rep4	NA	AE75	AshridgeEstate	7D_rep4	NA	NA	NA	NA	NA	NA	1	Rep4.Class1	Class1	2	1	NA	Final	Final.Rep4.Class1	Final.Class1	NA	Other	Final Class1
AE95.1	NA	NA	NA	Rep1	NA	AE95	AshridgeEstate	7D_rep1	NA	NA	NA	1	NA	NA	NA	Rep1.Class1	Class1	2	1	1	Final	Final.Rep1.Class1	Final.Class1	3	Other	Final Class1
AE95.2	NA	NA	NA	Rep2	NA	AE95	AshridgeEstate	7D_rep2	NA	NA	NA	NA	1	NA	NA	Rep2.Class1	Class1	2	1	1	Final	Final.Rep2.Class1	Final.Class1	3	Other	Final Class1
AE95.3	NA	NA	NA	Rep3	NA	AE95	AshridgeEstate	7D_rep3	NA	NA	NA	NA	NA	1	NA	Rep3.Class1	Class1	2	1	1	Final	Final.Rep3.Class1	Final.Class1	3	Other	Final Class1
AE95.4	NA	NA	NA	Rep4	NA	AE95	AshridgeEstate	7D_rep4	NA	NA	NA	NA	NA	NA	1	Rep4.Class1	Class1	2	1	1	Final	Final.Rep4.Class1	Final.Class1	3	Other	Final Class1
AE97.1	NA	NA	NA	Rep1	NA	AE97	AshridgeEstate	7D_rep1	NA	NA	NA	1	NA	NA	NA	Rep1.Class1	Class1	2	1	NA	Final	Final.Rep1.Class1	Final.Class1	NA	Other	Final Class1
AE97.2	NA	NA	NA	Rep2	NA	AE97	AshridgeEstate	7D_rep2	NA	NA	NA	NA	1	NA	NA	Rep2.Class1	Class1	2	1	NA	Final	Final.Rep2.Class1	Final.Class1	NA	Other	Final Class1
AE97.3	NA	NA	NA	Rep3	NA	AE97	AshridgeEstate	7D_rep3	NA	NA	NA	NA	NA	1	NA	Rep3.Class1	Class1	2	1	NA	Final	Final.Rep3.Class1	Final.Class1	NA	Other	Final Class1
AE97.4	NA	NA	NA	Rep4	NA	AE97	AshridgeEstate	7D_rep4	NA	NA	NA	NA	NA	NA	1	Rep4.Class1	Class1	2	1	NA	Final	Final.Rep4.Class1	Final.Class1	NA	Other	Final Class1
AE98.1	NA	NA	NA	Rep1	NA	AE98	AshridgeEstate	7D_rep1	NA	NA	NA	1	NA	NA	NA	Rep1.Class1	Class1	2	1	NA	Final	Final.Rep1.Class1	Final.Class1	NA	Other	Final Class1
AE98.2	NA	NA	NA	Rep2	NA	AE98	AshridgeEstate	7D_rep2	NA	NA	NA	NA	1	NA	NA	Rep2.Class1	Class1	1	1	NA	Final	Final.Rep2.Class1	Final.Class1	NA	Other	Final Class1
AE98.3	NA	NA	NA	Rep3	NA	AE98	AshridgeEstate	7D_rep3	NA	NA	NA	NA	NA	1	NA	Rep3.Class1	Class1	1	1	NA	Final	Final.Rep3.Class1	Final.Class1	NA	Other	Final Class1
AE98.4	NA	NA	NA	Rep4	NA	AE98	AshridgeEstate	7D_rep4	NA	NA	NA	NA	NA	NA	1	Rep4.Class1	Class1	1	1	NA	Final	Final.Rep4.Class1	Final.Class1	NA	Other	Final Class1
BB01.1	NA	NA	NA	Rep1	NA	BB01	BurhamBeeches	7D_rep1	NA	NA	NA	1	NA	NA	NA	Rep1.Class1	Class1	2	1	1	Final	Final.Rep1.Class1	Final.Class1	4	BurhamBeeches	Final Class1
BB01.2	NA	NA	NA	Rep2	NA	BB01	BurhamBeeches	7D_rep2	NA	NA	NA	NA	1	NA	NA	Rep2.Class1	Class1	2	1	1	Final	Final.Rep2.Class1	Final.Class1	4	BurhamBeeches	Final Class1
BB01.3	NA	NA	NA	Rep3	NA	BB01	BurhamBeeches	7D_rep3	NA	NA	NA	NA	NA	1	NA	Rep3.Class1	Class1	2	1	1	Final	Final.Rep3.Class1	Final.Class1	4	BurhamBeeches	Final Class1
BB01.4	NA	NA	NA	Rep4	NA	BB01	BurhamBeeches	7D_rep4	NA	NA	NA	NA	NA	NA	1	Rep4.Class1	Class1	2	1	1	Final	Final.Rep4.Class1	Final.Class1	4	BurhamBeeches	Final Class1
BB02.1	NA	NA	NA	Rep1	NA	BB02	BurhamBeeches	7D_rep1	NA	NA	NA	2	NA	NA	NA	Rep1.Class2	Class2	4	2	2	Final	Final.Rep1.Class2	Final.Class2	3	Other	Final Class2
BB02.2	NA	NA	NA	Rep2	NA	BB02	BurhamBeeches	7D_rep2	NA	NA	NA	NA	2	NA	NA	Rep2.Class2	Class2	4	2	2	Final	Final.Rep2.Class2	Final.Class2	3	Other	Final Class2
BB02.3	NA	NA	NA	Rep3	NA	BB02	BurhamBeeches	7D_rep3	NA	NA	NA	NA	NA	2	NA	Rep3.Class2	Class2	4	2	2	Final	Final.Rep3.Class2	Final.Class2	3	Other	Final Class2
BB02.4	NA	NA	NA	Rep4	NA	BB02	BurhamBeeches	7D_rep4	NA	NA	NA	NA	NA	NA	2	Rep4.Class2	Class2	4	2	2	Final	Final.Rep4.Class2	Final.Class2	3	Other	Final Class2
BB03.1	NA	NA	NA	Rep1	NA	BB03	BurhamBeeches	7D_rep1	NA	NA	NA	1	NA	NA	NA	Rep1.Class1	Class1	1	1	1	Final	Final.Rep1.Class1	Final.Class1	3	Other	Final Class1
BB03.2	NA	NA	NA	Rep2	NA	BB03	BurhamBeeches	7D_rep2	NA	NA	NA	NA	1	NA	NA	Rep2.Class1	Class1	1	1	1	Final	Final.Rep2.Class1	Final.Class1	3	Other	Final Class1
BB03.3	NA	NA	NA	Rep3	NA	BB03	BurhamBeeches	7D_rep3	NA	NA	NA	NA	NA	1	NA	Rep3.Class1	Class1	1	1	1	Final	Final.Rep3.Class1	Final.Class1	3	Other	Final Class1
BB03.4	NA	NA	NA	Rep4	NA	BB03	BurhamBeeches	7D_rep4	NA	NA	NA	NA	NA	NA	1	Rep4.Class1	Class1	1	1	1	Final	Final.Rep4.Class1	Final.Class1	3	Other	Final Class1
BB04.1	NA	NA	NA	Rep1	NA	BB04	BurhamBeeches	7D_rep1	NA	NA	NA	1	NA	NA	NA	Rep1.Class1	Class1	2	1	NA	Final	Final.Rep1.Class1	Final.Class1	NA	Other	Final Class1
BB04.2	NA	NA	NA	Rep2	NA	BB04	BurhamBeeches	7D_rep2	NA	NA	NA	NA	1	NA	NA	Rep2.Class1	Class1	2	1	NA	Final	Final.Rep2.Class1	Final.Class1	NA	Other	Final Class1
BB04.3	NA	NA	NA	Rep3	NA	BB04	BurhamBeeches	7D_rep3	NA	NA	NA	NA	NA	1	NA	Rep3.Class1	Class1	2	1	NA	Final	Final.Rep3.Class1	Final.Class1	NA	Other	Final Class1
BB04.4	NA	NA	NA	Rep4	NA	BB04	BurhamBeeches	7D_rep4	NA	NA	NA	NA	NA	NA	1	Rep4.Class1	Class1	2	1	NA	Final	Final.Rep4.Class1	Final.Class1	NA	Other	Final Class1
BB05.1	NA	NA	NA	Rep1	NA	BB05	BurhamBeeches	7D_rep1	NA	NA	NA	1	NA	NA	NA	Rep1.Class1	Class1	2	1	1	Final	Final.Rep1.Class1	Final.Class1	1	Other	Final Class1
BB05.2	NA	NA	NA	Rep2	NA	BB05	BurhamBeeches	7D_rep2	NA	NA	NA	NA	1	NA	NA	Rep2.Class1	Class1	2	1	1	Final	Final.Rep2.Class1	Final.Class1	1	Other	Final Class1
BB05.3	NA	NA	NA	Rep3	NA	BB05	BurhamBeeches	7D_rep3	NA	NA	NA	NA	NA	2	NA	Rep3.Class2	Class2	2	1	1	Final	Final.Rep3.Class2	Final.Class2	1	Other	Final Class2
BB05.4	NA	NA	NA	Rep4	NA	BB05	BurhamBeeches	7D_rep4	NA	NA	NA	NA	NA	NA	1	Rep4.Class1	Class1	2	1	1	Final	Final.Rep4.Class1	Final.Class1	1	Other	Final Class1
BB06.1	NA	NA	NA	Rep1	NA	BB06	BurhamBeeches	7D_rep1	NA	NA	NA	1	NA	NA	NA	Rep1.Class1	Class1	2	1	1	Final	Final.Rep1.Class1	Final.Class1	3	Other	Final Class1
BB06.2	NA	NA	NA	Rep2	NA	BB06	BurhamBeeches	7D_rep2	NA	NA	NA	NA	2	NA	NA	Rep2.Class2	Class2	2	1	1	Final	Final.Rep2.Class2	Final.Class2	3	Other	Final Class2
BB06.3	NA	NA	NA	Rep3	NA	BB06	BurhamBeeches	7D_rep3	NA	NA	NA	NA	NA	2	NA	Rep3.Class2	Class2	4	2	2	Final	Final.Rep3.Class2	Final.Class2	3	Other	Final Class2
BB06.4	NA	NA	NA	Rep4	NA	BB06	BurhamBeeches	7D_rep4	NA	NA	NA	NA	NA	NA	2	Rep4.Class2	Class2	2	1	1	Final	Final.Rep4.Class2	Final.Class2	3	Other	Final Class2
BB07.1	NA	NA	NA	Rep1	NA	BB07	BurhamBeeches	7D_rep1	NA	NA	NA	1	NA	NA	NA	Rep1.Class1	Class1	2	1	1	Final	Final.Rep1.Class1	Final.Class1	3	Other	Final Class1
BB07.2	NA	NA	NA	Rep2	NA	BB07	BurhamBeeches	7D_rep2	NA	NA	NA	NA	1	NA	NA	Rep2.Class1	Class1	2	1	1	Final	Final.Rep2.Class1	Final.Class1	3	Other	Final Class1
BB07.3	NA	NA	NA	Rep3	NA	BB07	BurhamBeeches	7D_rep3	NA	NA	NA	NA	NA	1	NA	Rep3.Class1	Class1	2	1	1	Final	Final.Rep3.Class1	Final.Class1	3	Other	Final Class1
BB07.4	NA	NA	NA	Rep4	NA	BB07	BurhamBeeches	7D_rep4	NA	NA	NA	NA	NA	NA	1	Rep4.Class1	Class1	2	1	1	Final	Final.Rep4.Class1	Final.Class1	3	Other	Final Class1
BB08.1	NA	NA	NA	Rep1	NA	BB08	BurhamBeeches	7D_rep1	NA	NA	NA	2	NA	NA	NA	Rep1.Class2	Class2	4	2	NA	Final	Final.Rep1.Class2	Final.Class2	3	Other	Final Class2
BB08.2	NA	NA	NA	Rep2	NA	BB08	BurhamBeeches	7D_rep2	NA	NA	NA	NA	2	NA	NA	Rep2.Class2	Class2	4	2	NA	Final	Final.Rep2.Class2	Final.Class2	3	Other	Final Class2
BB08.4	NA	NA	NA	Rep4	NA	BB08	BurhamBeeches	7D_rep4	NA	NA	NA	NA	NA	NA	2	Rep4.Class2	Class2	4	2	NA	Final	Final.Rep4.Class2	Final.Class2	3	Other	Final Class2
BB09.1	NA	NA	NA	Rep1	NA	BB09	BurhamBeeches	7D_rep1	NA	NA	NA	1	NA	NA	NA	Rep1.Class1	Class1	2	1	1	Final	Final.Rep1.Class1	Final.Class1	4	Other	Final Class1
BB09.2	NA	NA	NA	Rep2	NA	BB09	BurhamBeeches	7D_rep2	NA	NA	NA	NA	1	NA	NA	Rep2.Class1	Class1	2	1	1	Final	Final.Rep2.Class1	Final.Class1	4	Other	Final Class1
BB09.3	NA	NA	NA	Rep3	NA	BB09	BurhamBeeches	7D_rep3	NA	NA	NA	NA	NA	1	NA	Rep3.Class1	Class1	2	1	1	Final	Final.Rep3.Class1	Final.Class1	4	Other	Final Class1
BB09.4	NA	NA	NA	Rep4	NA	BB09	BurhamBeeches	7D_rep4	NA	NA	NA	NA	NA	NA	1	Rep4.Class1	Class1	2	1	1	Final	Final.Rep4.Class1	Final.Class1	4	Other	Final Class1
BB10.1	NA	NA	NA	Rep1	NA	BB10	BurhamBeeches	7D_rep1	NA	NA	NA	2	NA	NA	NA	Rep1.Class2	Class2	4	2	2	Final	Final.Rep1.Class2	Final.Class2	3	Other	Final Class2
BB10.2	NA	NA	NA	Rep2	NA	BB10	BurhamBeeches	7D_rep2	NA	NA	NA	NA	2	NA	NA	Rep2.Class2	Class2	4	2	2	Final	Final.Rep2.Class2	Final.Class2	3	Other	Final Class2
BB10.3	NA	NA	NA	Rep3	NA	BB10	BurhamBeeches	7D_rep3	NA	NA	NA	NA	NA	2	NA	Rep3.Class2	Class2	2	1	1	Final	Final.Rep3.Class2	Final.Class2	3	Other	Final Class2
BB10.4	NA	NA	NA	Rep4	NA	BB10	BurhamBeeches	7D_rep4	NA	NA	NA	NA	NA	NA	1	Rep4.Class1	Class1	2	1	1	Final	Final.Rep4.Class1	Final.Class1	3	Other	Final Class1
BB100.1	NA	NA	NA	Rep1	NA	BB100	BurhamBeeches	7D_rep1	NA	NA	NA	2	NA	NA	NA	Rep1.Class2	Class2	4	2	NA	Final	Final.Rep1.Class2	Final.Class2	NA	Other	Final Class2
BB100.2	NA	NA	NA	Rep2	NA	BB100	BurhamBeeches	7D_rep2	NA	NA	NA	NA	1	NA	NA	Rep2.Class1	Class1	2	1	NA	Final	Final.Rep2.Class1	Final.Class1	NA	Other	Final Class1
BB100.3	NA	NA	NA	Rep3	NA	BB100	BurhamBeeches	7D_rep3	NA	NA	NA	NA	NA	2	NA	Rep3.Class2	Class2	3	2	NA	Final	Final.Rep3.Class2	Final.Class2	NA	Other	Final Class2
BB100.4	NA	NA	NA	Rep4	NA	BB100	BurhamBeeches	7D_rep4	NA	NA	NA	NA	NA	NA	2	Rep4.Class2	Class2	3	2	NA	Final	Final.Rep4.Class2	Final.Class2	NA	Other	Final Class2
BB11.1	NA	NA	NA	Rep1	NA	BB11	BurhamBeeches	7D_rep1	NA	NA	NA	1	NA	NA	NA	Rep1.Class1	Class1	2	1	1	Final	Final.Rep1.Class1	Final.Class1	1	Other	Final Class1
BB11.2	NA	NA	NA	Rep2	NA	BB11	BurhamBeeches	7D_rep2	NA	NA	NA	NA	1	NA	NA	Rep2.Class1	Class1	2	1	1	Final	Final.Rep2.Class1	Final.Class1	1	Other	Final Class1
BB11.3	NA	NA	NA	Rep3	NA	BB11	BurhamBeeches	7D_rep3	NA	NA	NA	NA	NA	1	NA	Rep3.Class1	Class1	2	1	1	Final	Final.Rep3.Class1	Final.Class1	1	Other	Final Class1
BB11.4	NA	NA	NA	Rep4	NA	BB11	BurhamBeeches	7D_rep4	NA	NA	NA	NA	NA	NA	1	Rep4.Class1	Class1	2	1	1	Final	Final.Rep4.Class1	Final.Class1	1	Other	Final Class1
BB12.1	NA	NA	NA	Rep1	NA	BB12	BurhamBeeches	7D_rep1	NA	NA	NA	1	NA	NA	NA	Rep1.Class1	Class1	2	1	1	Final	Final.Rep1.Class1	Final.Class1	1	Other	Final Class1
BB12.2	NA	NA	NA	Rep2	NA	BB12	BurhamBeeches	7D_rep2	NA	NA	NA	NA	1	NA	NA	Rep2.Class1	Class1	2	1	1	Final	Final.Rep2.Class1	Final.Class1	1	Other	Final Class1
BB12.3	NA	NA	NA	Rep3	NA	BB12	BurhamBeeches	7D_rep3	NA	NA	NA	NA	NA	1	NA	Rep3.Class1	Class1	2	1	1	Final	Final.Rep3.Class1	Final.Class1	1	Other	Final Class1
BB12.4	NA	NA	NA	Rep4	NA	BB12	BurhamBeeches	7D_rep4	NA	NA	NA	NA	NA	NA	1	Rep4.Class1	Class1	2	1	1	Final	Final.Rep4.Class1	Final.Class1	1	Other	Final Class1
BB13.1	NA	NA	NA	Rep1	NA	BB13	BurhamBeeches	7D_rep1	NA	NA	NA	1	NA	NA	NA	Rep1.Class1	Class1	2	1	1	Final	Final.Rep1.Class1	Final.Class1	3	Other	Final Class1
BB13.2	NA	NA	NA	Rep2	NA	BB13	BurhamBeeches	7D_rep2	NA	NA	NA	NA	1	NA	NA	Rep2.Class1	Class1	2	1	1	Final	Final.Rep2.Class1	Final.Class1	3	Other	Final Class1
BB13.3	NA	NA	NA	Rep3	NA	BB13	BurhamBeeches	7D_rep3	NA	NA	NA	NA	NA	1	NA	Rep3.Class1	Class1	2	1	1	Final	Final.Rep3.Class1	Final.Class1	3	Other	Final Class1
BB13.4	NA	NA	NA	Rep4	NA	BB13	BurhamBeeches	7D_rep4	NA	NA	NA	NA	NA	NA	1	Rep4.Class1	Class1	2	1	1	Final	Final.Rep4.Class1	Final.Class1	3	Other	Final Class1
BB14.1	NA	NA	NA	Rep1	NA	BB14	BurhamBeeches	7D_rep1	NA	NA	NA	1	NA	NA	NA	Rep1.Class1	Class1	2	1	1	Final	Final.Rep1.Class1	Final.Class1	4	Other	Final Class1
BB14.2	NA	NA	NA	Rep2	NA	BB14	BurhamBeeches	7D_rep2	NA	NA	NA	NA	2	NA	NA	Rep2.Class2	Class2	4	2	2	Final	Final.Rep2.Class2	Final.Class2	4	Other	Final Class2
BB14.3	NA	NA	NA	Rep3	NA	BB14	BurhamBeeches	7D_rep3	NA	NA	NA	NA	NA	1	NA	Rep3.Class1	Class1	2	1	1	Final	Final.Rep3.Class1	Final.Class1	4	Other	Final Class1
BB14.4	NA	NA	NA	Rep4	NA	BB14	BurhamBeeches	7D_rep4	NA	NA	NA	NA	NA	NA	1	Rep4.Class1	Class1	2	1	2	Final	Final.Rep4.Class1	Final.Class1	4	Other	Final Class1
BB15.1	NA	NA	NA	Rep1	NA	BB15	BurhamBeeches	7D_rep1	NA	NA	NA	1	NA	NA	NA	Rep1.Class1	Class1	2	1	1	Final	Final.Rep1.Class1	Final.Class1	3	Other	Final Class1
BB15.2	NA	NA	NA	Rep2	NA	BB15	BurhamBeeches	7D_rep2	NA	NA	NA	NA	1	NA	NA	Rep2.Class1	Class1	2	1	1	Final	Final.Rep2.Class1	Final.Class1	3	Other	Final Class1
BB15.3	NA	NA	NA	Rep3	NA	BB15	BurhamBeeches	7D_rep3	NA	NA	NA	NA	NA	1	NA	Rep3.Class1	Class1	2	1	1	Final	Final.Rep3.Class1	Final.Class1	3	Other	Final Class1
BB15.4	NA	NA	NA	Rep4	NA	BB15	BurhamBeeches	7D_rep4	NA	NA	NA	NA	NA	NA	1	Rep4.Class1	Class1	2	1	1	Final	Final.Rep4.Class1	Final.Class1	3	Other	Final Class1
BB16.1	NA	NA	NA	Rep1	NA	BB16	BurhamBeeches	7D_rep1	NA	NA	NA	1	NA	NA	NA	Rep1.Class1	Class1	2	1	1	Final	Final.Rep1.Class1	Final.Class1	4	Other	Final Class1
BB16.2	NA	NA	NA	Rep2	NA	BB16	BurhamBeeches	7D_rep2	NA	NA	NA	NA	2	NA	NA	Rep2.Class2	Class2	2	1	2	Final	Final.Rep2.Class2	Final.Class2	4	Other	Final Class2
BB16.3	NA	NA	NA	Rep3	NA	BB16	BurhamBeeches	7D_rep3	NA	NA	NA	NA	NA	2	NA	Rep3.Class2	Class2	2	1	1	Final	Final.Rep3.Class2	Final.Class2	4	Other	Final Class2
BB16.4	NA	NA	NA	Rep4	NA	BB16	BurhamBeeches	7D_rep4	NA	NA	NA	NA	NA	NA	2	Rep4.Class2	Class2	4	2	2	Final	Final.Rep4.Class2	Final.Class2	4	Other	Final Class2
BB17.1	NA	NA	NA	Rep1	NA	BB17	BurhamBeeches	7D_rep1	NA	NA	NA	1	NA	NA	NA	Rep1.Class1	Class1	2	1	1	Final	Final.Rep1.Class1	Final.Class1	1	Other	Final Class1
BB17.2	NA	NA	NA	Rep2	NA	BB17	BurhamBeeches	7D_rep2	NA	NA	NA	NA	1	NA	NA	Rep2.Class1	Class1	2	1	1	Final	Final.Rep2.Class1	Final.Class1	1	Other	Final Class1
BB17.3	NA	NA	NA	Rep3	NA	BB17	BurhamBeeches	7D_rep3	NA	NA	NA	NA	NA	1	NA	Rep3.Class1	Class1	2	1	1	Final	Final.Rep3.Class1	Final.Class1	1	Other	Final Class1
BB17.4	NA	NA	NA	Rep4	NA	BB17	BurhamBeeches	7D_rep4	NA	NA	NA	NA	NA	NA	1	Rep4.Class1	Class1	2	1	1	Final	Final.Rep4.Class1	Final.Class1	1	Other	Final Class1
BB18.1	NA	NA	NA	Rep1	NA	BB18	BurhamBeeches	7D_rep1	NA	NA	NA	2	NA	NA	NA	Rep1.Class2	Class2	4	2	1	Final	Final.Rep1.Class2	Final.Class2	1	Other	Final Class2
BB18.2	NA	NA	NA	Rep2	NA	BB18	BurhamBeeches	7D_rep2	NA	NA	NA	NA	2	NA	NA	Rep2.Class2	Class2	4	2	1	Final	Final.Rep2.Class2	Final.Class2	1	Other	Final Class2
BB18.3	NA	NA	NA	Rep3	NA	BB18	BurhamBeeches	7D_rep3	NA	NA	NA	NA	NA	2	NA	Rep3.Class2	Class2	4	2	1	Final	Final.Rep3.Class2	Final.Class2	1	Other	Final Class2
BB18.4	NA	NA	NA	Rep4	NA	BB18	BurhamBeeches	7D_rep4	NA	NA	NA	NA	NA	NA	1	Rep4.Class1	Class1	4	2	1	Final	Final.Rep4.Class1	Final.Class1	1	Other	Final Class1
BB19.1	NA	NA	NA	Rep1	NA	BB19	BurhamBeeches	7D_rep1	NA	NA	NA	1	NA	NA	NA	Rep1.Class1	Class1	2	1	1	Final	Final.Rep1.Class1	Final.Class1	3	Other	Final Class1
BB19.2	NA	NA	NA	Rep2	NA	BB19	BurhamBeeches	7D_rep2	NA	NA	NA	NA	1	NA	NA	Rep2.Class1	Class1	1	1	1	Final	Final.Rep2.Class1	Final.Class1	3	Other	Final Class1
BB19.3	NA	NA	NA	Rep3	NA	BB19	BurhamBeeches	7D_rep3	NA	NA	NA	NA	NA	1	NA	Rep3.Class1	Class1	1	1	1	Final	Final.Rep3.Class1	Final.Class1	3	Other	Final Class1
BB19.4	NA	NA	NA	Rep4	NA	BB19	BurhamBeeches	7D_rep4	NA	NA	NA	NA	NA	NA	1	Rep4.Class1	Class1	2	1	1	Final	Final.Rep4.Class1	Final.Class1	3	Other	Final Class1
BB20.1	NA	NA	NA	Rep1	NA	BB20	BurhamBeeches	7D_rep1	NA	NA	NA	1	NA	NA	NA	Rep1.Class1	Class1	2	1	1	Final	Final.Rep1.Class1	Final.Class1	4	Other	Final Class1
BB20.2	NA	NA	NA	Rep2	NA	BB20	BurhamBeeches	7D_rep2	NA	NA	NA	NA	2	NA	NA	Rep2.Class2	Class2	2	1	1	Final	Final.Rep2.Class2	Final.Class2	4	Other	Final Class2
BB20.3	NA	NA	NA	Rep3	NA	BB20	BurhamBeeches	7D_rep3	NA	NA	NA	NA	NA	1	NA	Rep3.Class1	Class1	2	1	1	Final	Final.Rep3.Class1	Final.Class1	4	Other	Final Class1
BB20.4	NA	NA	NA	Rep4	NA	BB20	BurhamBeeches	7D_rep4	NA	NA	NA	NA	NA	NA	1	Rep4.Class1	Class1	2	1	1	Final	Final.Rep4.Class1	Final.Class1	4	Other	Final Class1
BB21.1	NA	NA	NA	Rep1	NA	BB21	BurhamBeeches	7D_rep1	NA	NA	NA	1	NA	NA	NA	Rep1.Class1	Class1	2	1	1	Final	Final.Rep1.Class1	Final.Class1	1	Other	Final Class1
BB21.2	NA	NA	NA	Rep2	NA	BB21	BurhamBeeches	7D_rep2	NA	NA	NA	NA	2	NA	NA	Rep2.Class2	Class2	2	1	1	Final	Final.Rep2.Class2	Final.Class2	1	Other	Final Class2
BB21.3	NA	NA	NA	Rep3	NA	BB21	BurhamBeeches	7D_rep3	NA	NA	NA	NA	NA	1	NA	Rep3.Class1	Class1	2	1	1	Final	Final.Rep3.Class1	Final.Class1	1	Other	Final Class1
BB21.4	NA	NA	NA	Rep4	NA	BB21	BurhamBeeches	7D_rep4	NA	NA	NA	NA	NA	NA	1	Rep4.Class1	Class1	2	1	1	Final	Final.Rep4.Class1	Final.Class1	1	Other	Final Class1
BB22.1	NA	NA	NA	Rep1	NA	BB22	BurhamBeeches	7D_rep1	NA	NA	NA	1	NA	NA	NA	Rep1.Class1	Class1	2	1	1	Final	Final.Rep1.Class1	Final.Class1	3	Other	Final Class1
BB22.2	NA	NA	NA	Rep2	NA	BB22	BurhamBeeches	7D_rep2	NA	NA	NA	NA	1	NA	NA	Rep2.Class1	Class1	2	1	1	Final	Final.Rep2.Class1	Final.Class1	3	Other	Final Class1
BB22.3	NA	NA	NA	Rep3	NA	BB22	BurhamBeeches	7D_rep3	NA	NA	NA	NA	NA	1	NA	Rep3.Class1	Class1	2	1	1	Final	Final.Rep3.Class1	Final.Class1	3	Other	Final Class1
BB22.4	NA	NA	NA	Rep4	NA	BB22	BurhamBeeches	7D_rep4	NA	NA	NA	NA	NA	NA	1	Rep4.Class1	Class1	2	1	1	Final	Final.Rep4.Class1	Final.Class1	3	Other	Final Class1
BB23.1	NA	NA	NA	Rep1	NA	BB23	BurhamBeeches	7D_rep1	NA	NA	NA	1	NA	NA	NA	Rep1.Class1	Class1	4	2	2	Final	Final.Rep1.Class1	Final.Class1	4	Other	Final Class1
BB23.2	NA	NA	NA	Rep2	NA	BB23	BurhamBeeches	7D_rep2	NA	NA	NA	NA	2	NA	NA	Rep2.Class2	Class2	4	2	1	Final	Final.Rep2.Class2	Final.Class2	4	Other	Final Class2
BB23.3	NA	NA	NA	Rep3	NA	BB23	BurhamBeeches	7D_rep3	NA	NA	NA	NA	NA	2	NA	Rep3.Class2	Class2	4	2	1	Final	Final.Rep3.Class2	Final.Class2	4	Other	Final Class2
BB23.4	NA	NA	NA	Rep4	NA	BB23	BurhamBeeches	7D_rep4	NA	NA	NA	NA	NA	NA	1	Rep4.Class1	Class1	4	2	1	Final	Final.Rep4.Class1	Final.Class1	4	Other	Final Class1
BB24.1	NA	NA	NA	Rep1	NA	BB24	BurhamBeeches	7D_rep1	NA	NA	NA	1	NA	NA	NA	Rep1.Class1	Class1	2	1	NA	Final	Final.Rep1.Class1	Final.Class1	NA	Other	Final Class1
BB24.2	NA	NA	NA	Rep2	NA	BB24	BurhamBeeches	7D_rep2	NA	NA	NA	NA	1	NA	NA	Rep2.Class1	Class1	2	1	NA	Final	Final.Rep2.Class1	Final.Class1	NA	Other	Final Class1
BB24.3	NA	NA	NA	Rep3	NA	BB24	BurhamBeeches	7D_rep3	NA	NA	NA	NA	NA	1	NA	Rep3.Class1	Class1	2	1	NA	Final	Final.Rep3.Class1	Final.Class1	NA	Other	Final Class1
BB24.4	NA	NA	NA	Rep4	NA	BB24	BurhamBeeches	7D_rep4	NA	NA	NA	NA	NA	NA	1	Rep4.Class1	Class1	2	1	NA	Final	Final.Rep4.Class1	Final.Class1	NA	Other	Final Class1
BB25.1	NA	NA	NA	Rep1	NA	BB25	BurhamBeeches	7D_rep1	NA	NA	NA	1	NA	NA	NA	Rep1.Class1	Class1	2	1	1	Final	Final.Rep1.Class1	Final.Class1	4	Other	Final Class1
BB25.2	NA	NA	NA	Rep2	NA	BB25	BurhamBeeches	7D_rep2	NA	NA	NA	NA	1	NA	NA	Rep2.Class1	Class1	2	1	1	Final	Final.Rep2.Class1	Final.Class1	4	Other	Final Class1
BB25.3	NA	NA	NA	Rep3	NA	BB25	BurhamBeeches	7D_rep3	NA	NA	NA	NA	NA	1	NA	Rep3.Class1	Class1	2	1	1	Final	Final.Rep3.Class1	Final.Class1	4	Other	Final Class1
BB25.4	NA	NA	NA	Rep4	NA	BB25	BurhamBeeches	7D_rep4	NA	NA	NA	NA	NA	NA	1	Rep4.Class1	Class1	2	1	1	Final	Final.Rep4.Class1	Final.Class1	4	Other	Final Class1
BB26.1	NA	NA	NA	Rep1	NA	BB26	BurhamBeeches	7D_rep1	NA	NA	NA	2	NA	NA	NA	Rep1.Class2	Class2	4	2	2	Final	Final.Rep1.Class2	Final.Class2	1	Other	Final Class2
BB26.2	NA	NA	NA	Rep2	NA	BB26	BurhamBeeches	7D_rep2	NA	NA	NA	NA	2	NA	NA	Rep2.Class2	Class2	4	2	1	Final	Final.Rep2.Class2	Final.Class2	1	Other	Final Class2
BB26.3	NA	NA	NA	Rep3	NA	BB26	BurhamBeeches	7D_rep3	NA	NA	NA	NA	NA	2	NA	Rep3.Class2	Class2	4	2	1	Final	Final.Rep3.Class2	Final.Class2	1	Other	Final Class2
BB26.4	NA	NA	NA	Rep4	NA	BB26	BurhamBeeches	7D_rep4	NA	NA	NA	NA	NA	NA	2	Rep4.Class2	Class2	4	2	2	Final	Final.Rep4.Class2	Final.Class2	1	Other	Final Class2
BB27.1	NA	NA	NA	Rep1	NA	BB27	BurhamBeeches	7D_rep1	NA	NA	NA	2	NA	NA	NA	Rep1.Class2	Class2	3	2	NA	Final	Final.Rep1.Class2	Final.Class2	NA	Other	Final Class2
BB27.2	NA	NA	NA	Rep2	NA	BB27	BurhamBeeches	7D_rep2	NA	NA	NA	NA	1	NA	NA	Rep2.Class1	Class1	3	2	NA	Final	Final.Rep2.Class1	Final.Class1	NA	Other	Final Class1
BB27.3	NA	NA	NA	Rep3	NA	BB27	BurhamBeeches	7D_rep3	NA	NA	NA	NA	NA	2	NA	Rep3.Class2	Class2	3	2	NA	Final	Final.Rep3.Class2	Final.Class2	NA	Other	Final Class2
BB27.4	NA	NA	NA	Rep4	NA	BB27	BurhamBeeches	7D_rep4	NA	NA	NA	NA	NA	NA	2	Rep4.Class2	Class2	3	2	NA	Final	Final.Rep4.Class2	Final.Class2	NA	Other	Final Class2
BB28.1	NA	NA	NA	Rep1	NA	BB28	BurhamBeeches	7D_rep1	NA	NA	NA	2	NA	NA	NA	Rep1.Class2	Class2	4	2	NA	Final	Final.Rep1.Class2	Final.Class2	NA	Other	Final Class2
BB28.2	NA	NA	NA	Rep2	NA	BB28	BurhamBeeches	7D_rep2	NA	NA	NA	NA	2	NA	NA	Rep2.Class2	Class2	4	2	NA	Final	Final.Rep2.Class2	Final.Class2	NA	Other	Final Class2
BB28.3	NA	NA	NA	Rep3	NA	BB28	BurhamBeeches	7D_rep3	NA	NA	NA	NA	NA	2	NA	Rep3.Class2	Class2	4	2	NA	Final	Final.Rep3.Class2	Final.Class2	NA	Other	Final Class2
BB28.4	NA	NA	NA	Rep4	NA	BB28	BurhamBeeches	7D_rep4	NA	NA	NA	NA	NA	NA	1	Rep4.Class1	Class1	2	1	NA	Final	Final.Rep4.Class1	Final.Class1	NA	Other	Final Class1
BB29.1	NA	NA	NA	Rep1	NA	BB29	BurhamBeeches	7D_rep1	NA	NA	NA	2	NA	NA	NA	Rep1.Class2	Class2	4	2	2	Final	Final.Rep1.Class2	Final.Class2	3	Other	Final Class2
BB29.2	NA	NA	NA	Rep2	NA	BB29	BurhamBeeches	7D_rep2	NA	NA	NA	NA	1	NA	NA	Rep2.Class1	Class1	2	1	1	Final	Final.Rep2.Class1	Final.Class1	3	Other	Final Class1
BB29.3	NA	NA	NA	Rep3	NA	BB29	BurhamBeeches	7D_rep3	NA	NA	NA	NA	NA	2	NA	Rep3.Class2	Class2	4	2	2	Final	Final.Rep3.Class2	Final.Class2	3	Other	Final Class2
BB29.4	NA	NA	NA	Rep4	NA	BB29	BurhamBeeches	7D_rep4	NA	NA	NA	NA	NA	NA	2	Rep4.Class2	Class2	4	2	2	Final	Final.Rep4.Class2	Final.Class2	3	Other	Final Class2
BB30.1	NA	NA	NA	Rep1	NA	BB30	BurhamBeeches	7D_rep1	NA	NA	NA	1	NA	NA	NA	Rep1.Class1	Class1	1	1	NA	Final	Final.Rep1.Class1	Final.Class1	NA	Other	Final Class1
BB30.2	NA	NA	NA	Rep2	NA	BB30	BurhamBeeches	7D_rep2	NA	NA	NA	NA	1	NA	NA	Rep2.Class1	Class1	3	2	NA	Final	Final.Rep2.Class1	Final.Class1	NA	Other	Final Class1
BB30.3	NA	NA	NA	Rep3	NA	BB30	BurhamBeeches	7D_rep3	NA	NA	NA	NA	NA	2	NA	Rep3.Class2	Class2	3	2	NA	Final	Final.Rep3.Class2	Final.Class2	NA	Other	Final Class2
BB30.4	NA	NA	NA	Rep4	NA	BB30	BurhamBeeches	7D_rep4	NA	NA	NA	NA	NA	NA	1	Rep4.Class1	Class1	3	1	NA	Final	Final.Rep4.Class1	Final.Class1	NA	Other	Final Class1
BB31.1	NA	NA	NA	Rep1	NA	BB31	BurhamBeeches	7D_rep1	NA	NA	NA	2	NA	NA	NA	Rep1.Class2	Class2	4	2	NA	Final	Final.Rep1.Class2	Final.Class2	NA	Other	Final Class2
BB31.2	NA	NA	NA	Rep2	NA	BB31	BurhamBeeches	7D_rep2	NA	NA	NA	NA	1	NA	NA	Rep2.Class1	Class1	4	2	NA	Final	Final.Rep2.Class1	Final.Class1	NA	Other	Final Class1
BB31.3	NA	NA	NA	Rep3	NA	BB31	BurhamBeeches	7D_rep3	NA	NA	NA	NA	NA	2	NA	Rep3.Class2	Class2	4	2	NA	Final	Final.Rep3.Class2	Final.Class2	NA	Other	Final Class2
BB31.4	NA	NA	NA	Rep4	NA	BB31	BurhamBeeches	7D_rep4	NA	NA	NA	NA	NA	NA	2	Rep4.Class2	Class2	4	2	NA	Final	Final.Rep4.Class2	Final.Class2	NA	Other	Final Class2
BB32.1	NA	NA	NA	Rep1	NA	BB32	BurhamBeeches	7D_rep1	NA	NA	NA	2	NA	NA	NA	Rep1.Class2	Class2	4	2	NA	Final	Final.Rep1.Class2	Final.Class2	NA	Other	Final Class2
BB32.2	NA	NA	NA	Rep2	NA	BB32	BurhamBeeches	7D_rep2	NA	NA	NA	NA	2	NA	NA	Rep2.Class2	Class2	4	2	NA	Final	Final.Rep2.Class2	Final.Class2	NA	Other	Final Class2
BB32.3	NA	NA	NA	Rep3	NA	BB32	BurhamBeeches	7D_rep3	NA	NA	NA	NA	NA	2	NA	Rep3.Class2	Class2	2	1	NA	Final	Final.Rep3.Class2	Final.Class2	NA	Other	Final Class2
BB32.4	NA	NA	NA	Rep4	NA	BB32	BurhamBeeches	7D_rep4	NA	NA	NA	NA	NA	NA	1	Rep4.Class1	Class1	2	1	NA	Final	Final.Rep4.Class1	Final.Class1	NA	Other	Final Class1
BB35.1	NA	NA	NA	Rep1	NA	BB35	BurhamBeeches	7D_rep1	NA	NA	NA	1	NA	NA	NA	Rep1.Class1	Class1	2	1	1	Final	Final.Rep1.Class1	Final.Class1	4	Other	Final Class1
BB35.2	NA	NA	NA	Rep2	NA	BB35	BurhamBeeches	7D_rep2	NA	NA	NA	NA	1	NA	NA	Rep2.Class1	Class1	2	1	1	Final	Final.Rep2.Class1	Final.Class1	4	Other	Final Class1
BB35.3	NA	NA	NA	Rep3	NA	BB35	BurhamBeeches	7D_rep3	NA	NA	NA	NA	NA	1	NA	Rep3.Class1	Class1	2	1	1	Final	Final.Rep3.Class1	Final.Class1	4	Other	Final Class1
BB35.4	NA	NA	NA	Rep4	NA	BB35	BurhamBeeches	7D_rep4	NA	NA	NA	NA	NA	NA	1	Rep4.Class1	Class1	2	1	1	Final	Final.Rep4.Class1	Final.Class1	4	Other	Final Class1
BB40.1	NA	NA	NA	Rep1	NA	BB40	BurhamBeeches	7D_rep1	NA	NA	NA	1	NA	NA	NA	Rep1.Class1	Class1	4	2	1	Final	Final.Rep1.Class1	Final.Class1	5	Other	Final Class1
BB40.2	NA	NA	NA	Rep2	NA	BB40	BurhamBeeches	7D_rep2	NA	NA	NA	NA	1	NA	NA	Rep2.Class1	Class1	4	2	1	Final	Final.Rep2.Class1	Final.Class1	5	Other	Final Class1
BB40.3	NA	NA	NA	Rep3	NA	BB40	BurhamBeeches	7D_rep3	NA	NA	NA	NA	NA	2	NA	Rep3.Class2	Class2	4	2	2	Final	Final.Rep3.Class2	Final.Class2	5	Other	Final Class2
BB40.4	NA	NA	NA	Rep4	NA	BB40	BurhamBeeches	7D_rep4	NA	NA	NA	NA	NA	NA	2	Rep4.Class2	Class2	4	2	2	Final	Final.Rep4.Class2	Final.Class2	5	Other	Final Class2
BB42.1	NA	NA	NA	Rep1	NA	BB42	BurhamBeeches	7D_rep1	NA	NA	NA	1	NA	NA	NA	Rep1.Class1	Class1	1	1	NA	Final	Final.Rep1.Class1	Final.Class1	NA	Other	Final Class1
BB42.2	NA	NA	NA	Rep2	NA	BB42	BurhamBeeches	7D_rep2	NA	NA	NA	NA	1	NA	NA	Rep2.Class1	Class1	3	1	NA	Final	Final.Rep2.Class1	Final.Class1	NA	Other	Final Class1
BB42.3	NA	NA	NA	Rep3	NA	BB42	BurhamBeeches	7D_rep3	NA	NA	NA	NA	NA	1	NA	Rep3.Class1	Class1	3	1	NA	Final	Final.Rep3.Class1	Final.Class1	NA	Other	Final Class1
BB42.4	NA	NA	NA	Rep4	NA	BB42	BurhamBeeches	7D_rep4	NA	NA	NA	NA	NA	NA	1	Rep4.Class1	Class1	3	1	NA	Final	Final.Rep4.Class1	Final.Class1	NA	Other	Final Class1
BB52.1	NA	NA	NA	Rep1	NA	BB52	BurhamBeeches	7D_rep1	NA	NA	NA	2	NA	NA	NA	Rep1.Class2	Class2	4	2	2	Final	Final.Rep1.Class2	Final.Class2	4	Other	Final Class2
BB52.2	NA	NA	NA	Rep2	NA	BB52	BurhamBeeches	7D_rep2	NA	NA	NA	NA	2	NA	NA	Rep2.Class2	Class2	4	2	2	Final	Final.Rep2.Class2	Final.Class2	4	Other	Final Class2
BB52.3	NA	NA	NA	Rep3	NA	BB52	BurhamBeeches	7D_rep3	NA	NA	NA	NA	NA	2	NA	Rep3.Class2	Class2	4	2	2	Final	Final.Rep3.Class2	Final.Class2	4	Other	Final Class2
BB52.4	NA	NA	NA	Rep4	NA	BB52	BurhamBeeches	7D_rep4	NA	NA	NA	NA	NA	NA	2	Rep4.Class2	Class2	4	2	1	Final	Final.Rep4.Class2	Final.Class2	4	Other	Final Class2
BB57.1	NA	NA	NA	Rep1	NA	BB57	BurhamBeeches	7D_rep1	NA	NA	NA	2	NA	NA	NA	Rep1.Class2	Class2	4	2	2	Final	Final.Rep1.Class2	Final.Class2	3	Other	Final Class2
BB57.2	NA	NA	NA	Rep2	NA	BB57	BurhamBeeches	7D_rep2	NA	NA	NA	NA	1	NA	NA	Rep2.Class1	Class1	2	1	1	Final	Final.Rep2.Class1	Final.Class1	3	Other	Final Class1
BB57.3	NA	NA	NA	Rep3	NA	BB57	BurhamBeeches	7D_rep3	NA	NA	NA	NA	NA	2	NA	Rep3.Class2	Class2	3	2	2	Final	Final.Rep3.Class2	Final.Class2	3	Other	Final Class2
BB57.4	NA	NA	NA	Rep4	NA	BB57	BurhamBeeches	7D_rep4	NA	NA	NA	NA	NA	NA	2	Rep4.Class2	Class2	2	1	2	Final	Final.Rep4.Class2	Final.Class2	3	Other	Final Class2
BB58.1	NA	NA	NA	Rep1	NA	BB58	BurhamBeeches	7D_rep1	NA	NA	NA	2	NA	NA	NA	Rep1.Class2	Class2	4	2	NA	Final	Final.Rep1.Class2	Final.Class2	NA	Other	Final Class2
BB58.2	NA	NA	NA	Rep2	NA	BB58	BurhamBeeches	7D_rep2	NA	NA	NA	NA	2	NA	NA	Rep2.Class2	Class2	4	2	NA	Final	Final.Rep2.Class2	Final.Class2	NA	Other	Final Class2
BB58.3	NA	NA	NA	Rep3	NA	BB58	BurhamBeeches	7D_rep3	NA	NA	NA	NA	NA	2	NA	Rep3.Class2	Class2	4	2	NA	Final	Final.Rep3.Class2	Final.Class2	NA	Other	Final Class2
BB58.4	NA	NA	NA	Rep4	NA	BB58	BurhamBeeches	7D_rep4	NA	NA	NA	NA	NA	NA	2	Rep4.Class2	Class2	4	2	NA	Final	Final.Rep4.Class2	Final.Class2	NA	Other	Final Class2
BB60.1	NA	NA	NA	Rep1	NA	BB60	BurhamBeeches	7D_rep1	NA	NA	NA	1	NA	NA	NA	Rep1.Class1	Class1	2	1	1	Final	Final.Rep1.Class1	Final.Class1	2	Other	Final Class1
BB60.2	NA	NA	NA	Rep2	NA	BB60	BurhamBeeches	7D_rep2	NA	NA	NA	NA	1	NA	NA	Rep2.Class1	Class1	4	2	2	Final	Final.Rep2.Class1	Final.Class1	2	Other	Final Class1
BB60.3	NA	NA	NA	Rep3	NA	BB60	BurhamBeeches	7D_rep3	NA	NA	NA	NA	NA	1	NA	Rep3.Class1	Class1	2	1	1	Final	Final.Rep3.Class1	Final.Class1	2	Other	Final Class1
BB60.4	NA	NA	NA	Rep4	NA	BB60	BurhamBeeches	7D_rep4	NA	NA	NA	NA	NA	NA	2	Rep4.Class2	Class2	4	2	2	Final	Final.Rep4.Class2	Final.Class2	2	Other	Final Class2
BB61.1	NA	NA	NA	Rep1	NA	BB61	BurhamBeeches	7D_rep1	NA	NA	NA	2	NA	NA	NA	Rep1.Class2	Class2	4	2	2	Final	Final.Rep1.Class2	Final.Class2	3	Other	Final Class2
BB61.2	NA	NA	NA	Rep2	NA	BB61	BurhamBeeches	7D_rep2	NA	NA	NA	NA	2	NA	NA	Rep2.Class2	Class2	4	2	2	Final	Final.Rep2.Class2	Final.Class2	3	Other	Final Class2
BB61.3	NA	NA	NA	Rep3	NA	BB61	BurhamBeeches	7D_rep3	NA	NA	NA	NA	NA	2	NA	Rep3.Class2	Class2	1	2	2	Final	Final.Rep3.Class2	Final.Class2	3	Other	Final Class2
BB61.4	NA	NA	NA	Rep4	NA	BB61	BurhamBeeches	7D_rep4	NA	NA	NA	NA	NA	NA	1	Rep4.Class1	Class1	1	1	1	Final	Final.Rep4.Class1	Final.Class1	3	Other	Final Class1
BB63.1	NA	NA	NA	Rep1	NA	BB63	BurhamBeeches	7D_rep1	NA	NA	NA	1	NA	NA	NA	Rep1.Class1	Class1	1	1	NA	Final	Final.Rep1.Class1	Final.Class1	NA	Other	Final Class1
BB63.2	NA	NA	NA	Rep2	NA	BB63	BurhamBeeches	7D_rep2	NA	NA	NA	NA	1	NA	NA	Rep2.Class1	Class1	4	2	NA	Final	Final.Rep2.Class1	Final.Class1	NA	Other	Final Class1
BB63.3	NA	NA	NA	Rep3	NA	BB63	BurhamBeeches	7D_rep3	NA	NA	NA	NA	NA	2	NA	Rep3.Class2	Class2	4	2	NA	Final	Final.Rep3.Class2	Final.Class2	NA	Other	Final Class2
BB63.4	NA	NA	NA	Rep4	NA	BB63	BurhamBeeches	7D_rep4	NA	NA	NA	NA	NA	NA	1	Rep4.Class1	Class1	4	2	NA	Final	Final.Rep4.Class1	Final.Class1	NA	Other	Final Class1
BB66.1	NA	NA	NA	Rep1	NA	BB66	BurhamBeeches	7D_rep1	NA	NA	NA	1	NA	NA	NA	Rep1.Class1	Class1	1	1	1	Final	Final.Rep1.Class1	Final.Class1	2	Other	Final Class1
BB66.2	NA	NA	NA	Rep2	NA	BB66	BurhamBeeches	7D_rep2	NA	NA	NA	NA	1	NA	NA	Rep2.Class1	Class1	1	1	1	Final	Final.Rep2.Class1	Final.Class1	2	Other	Final Class1
BB66.3	NA	NA	NA	Rep3	NA	BB66	BurhamBeeches	7D_rep3	NA	NA	NA	NA	NA	1	NA	Rep3.Class1	Class1	1	1	1	Final	Final.Rep3.Class1	Final.Class1	2	Other	Final Class1
BB66.4	NA	NA	NA	Rep4	NA	BB66	BurhamBeeches	7D_rep4	NA	NA	NA	NA	NA	NA	1	Rep4.Class1	Class1	1	1	1	Final	Final.Rep4.Class1	Final.Class1	2	Other	Final Class1
BB88.1	NA	NA	NA	Rep1	NA	BB88	BurhamBeeches	7D_rep1	NA	NA	NA	1	NA	NA	NA	Rep1.Class1	Class1	4	2	2	Final	Final.Rep1.Class1	Final.Class1	3	Other	Final Class1
BB88.2	NA	NA	NA	Rep2	NA	BB88	BurhamBeeches	7D_rep2	NA	NA	NA	NA	2	NA	NA	Rep2.Class2	Class2	4	2	2	Final	Final.Rep2.Class2	Final.Class2	3	Other	Final Class2
BB88.3	NA	NA	NA	Rep3	NA	BB88	BurhamBeeches	7D_rep3	NA	NA	NA	NA	NA	2	NA	Rep3.Class2	Class2	4	2	2	Final	Final.Rep3.Class2	Final.Class2	3	Other	Final Class2
BB88.4	NA	NA	NA	Rep4	NA	BB88	BurhamBeeches	7D_rep4	NA	NA	NA	NA	NA	NA	2	Rep4.Class2	Class2	4	2	2	Final	Final.Rep4.Class2	Final.Class2	3	Other	Final Class2
BB96.1	NA	NA	NA	Rep1	NA	BB96	BurhamBeeches	7D_rep1	NA	NA	NA	2	NA	NA	NA	Rep1.Class2	Class2	3	2	NA	Final	Final.Rep1.Class2	Final.Class2	NA	Other	Final Class2
BB96.2	NA	NA	NA	Rep2	NA	BB96	BurhamBeeches	7D_rep2	NA	NA	NA	NA	2	NA	NA	Rep2.Class2	Class2	3	2	NA	Final	Final.Rep2.Class2	Final.Class2	NA	Other	Final Class2
BB96.3	NA	NA	NA	Rep3	NA	BB96	BurhamBeeches	7D_rep3	NA	NA	NA	NA	NA	2	NA	Rep3.Class2	Class2	3	2	NA	Final	Final.Rep3.Class2	Final.Class2	NA	Other	Final Class2
BB96.4	NA	NA	NA	Rep4	NA	BB96	BurhamBeeches	7D_rep4	NA	NA	NA	NA	NA	NA	2	Rep4.Class2	Class2	3	2	NA	Final	Final.Rep4.Class2	Final.Class2	NA	Other	Final Class2
BWd01.1	NA	NA	NA	Rep1	NA	BWd01	BeechWood	7D_rep1	NA	NA	NA	1	NA	NA	NA	Rep1.Class1	Class1	2	1	1	Final	Final.Rep1.Class1	Final.Class1	1	Other	Final Class1
BWd01.2	NA	NA	NA	Rep2	NA	BWd01	BeechWood	7D_rep2	NA	NA	NA	NA	1	NA	NA	Rep2.Class1	Class1	2	1	1	Final	Final.Rep2.Class1	Final.Class1	1	Other	Final Class1
BWd01.3	NA	NA	NA	Rep3	NA	BWd01	BeechWood	7D_rep3	NA	NA	NA	NA	NA	1	NA	Rep3.Class1	Class1	2	1	1	Final	Final.Rep3.Class1	Final.Class1	1	Other	Final Class1
BWd01.4	NA	NA	NA	Rep4	NA	BWd01	BeechWood	7D_rep4	NA	NA	NA	NA	NA	NA	1	Rep4.Class1	Class1	2	1	1	Final	Final.Rep4.Class1	Final.Class1	1	Other	Final Class1
BWd02.1	NA	NA	NA	Rep1	NA	BWd02	BeechWood	7D_rep1	NA	NA	NA	1	NA	NA	NA	Rep1.Class1	Class1	2	1	1	Final	Final.Rep1.Class1	Final.Class1	4	Other	Final Class1
BWd02.2	NA	NA	NA	Rep2	NA	BWd02	BeechWood	7D_rep2	NA	NA	NA	NA	2	NA	NA	Rep2.Class2	Class2	1	1	1	Final	Final.Rep2.Class2	Final.Class2	4	Other	Final Class2
BWd02.3	NA	NA	NA	Rep3	NA	BWd02	BeechWood	7D_rep3	NA	NA	NA	NA	NA	1	NA	Rep3.Class1	Class1	2	1	1	Final	Final.Rep3.Class1	Final.Class1	4	Other	Final Class1
BWd02.4	NA	NA	NA	Rep4	NA	BWd02	BeechWood	7D_rep4	NA	NA	NA	NA	NA	NA	1	Rep4.Class1	Class1	2	1	1	Final	Final.Rep4.Class1	Final.Class1	4	Other	Final Class1
BWd03.1	NA	NA	NA	Rep1	NA	BWd03	BeechWood	7D_rep1	NA	NA	NA	1	NA	NA	NA	Rep1.Class1	Class1	2	1	1	Final	Final.Rep1.Class1	Final.Class1	4	Other	Final Class1
BWd03.2	NA	NA	NA	Rep2	NA	BWd03	BeechWood	7D_rep2	NA	NA	NA	NA	1	NA	NA	Rep2.Class1	Class1	2	1	1	Final	Final.Rep2.Class1	Final.Class1	4	Other	Final Class1
BWd03.3	NA	NA	NA	Rep3	NA	BWd03	BeechWood	7D_rep3	NA	NA	NA	NA	NA	1	NA	Rep3.Class1	Class1	2	1	1	Final	Final.Rep3.Class1	Final.Class1	4	Other	Final Class1
BWd03.4	NA	NA	NA	Rep4	NA	BWd03	BeechWood	7D_rep4	NA	NA	NA	NA	NA	NA	1	Rep4.Class1	Class1	2	1	1	Final	Final.Rep4.Class1	Final.Class1	4	Other	Final Class1
BWd04.1	NA	NA	NA	Rep1	NA	BWd04	BeechWood	7D_rep1	NA	NA	NA	1	NA	NA	NA	Rep1.Class1	Class1	1	1	1	Final	Final.Rep1.Class1	Final.Class1	4	Other	Final Class1
BWd04.2	NA	NA	NA	Rep2	NA	BWd04	BeechWood	7D_rep2	NA	NA	NA	NA	1	NA	NA	Rep2.Class1	Class1	2	1	1	Final	Final.Rep2.Class1	Final.Class1	4	Other	Final Class1
BWd04.3	NA	NA	NA	Rep3	NA	BWd04	BeechWood	7D_rep3	NA	NA	NA	NA	NA	1	NA	Rep3.Class1	Class1	1	1	1	Final	Final.Rep3.Class1	Final.Class1	4	Other	Final Class1
BWd04.4	NA	NA	NA	Rep4	NA	BWd04	BeechWood	7D_rep4	NA	NA	NA	NA	NA	NA	1	Rep4.Class1	Class1	2	1	1	Final	Final.Rep4.Class1	Final.Class1	4	Other	Final Class1
BWd05.1	NA	NA	NA	Rep1	NA	BWd05	BeechWood	7D_rep1	NA	NA	NA	1	NA	NA	NA	Rep1.Class1	Class1	2	1	1	Final	Final.Rep1.Class1	Final.Class1	1	Other	Final Class1
BWd05.2	NA	NA	NA	Rep2	NA	BWd05	BeechWood	7D_rep2	NA	NA	NA	NA	1	NA	NA	Rep2.Class1	Class1	2	1	1	Final	Final.Rep2.Class1	Final.Class1	1	Other	Final Class1
BWd05.3	NA	NA	NA	Rep3	NA	BWd05	BeechWood	7D_rep3	NA	NA	NA	NA	NA	1	NA	Rep3.Class1	Class1	2	1	1	Final	Final.Rep3.Class1	Final.Class1	1	Other	Final Class1
BWd05.4	NA	NA	NA	Rep4	NA	BWd05	BeechWood	7D_rep4	NA	NA	NA	NA	NA	NA	1	Rep4.Class1	Class1	2	1	1	Final	Final.Rep4.Class1	Final.Class1	1	Other	Final Class1
BWd06.1	NA	NA	NA	Rep1	NA	BWd06	BeechWood	7D_rep1	NA	NA	NA	1	NA	NA	NA	Rep1.Class1	Class1	2	1	NA	Final	Final.Rep1.Class1	Final.Class1	NA	Other	Final Class1
BWd06.2	NA	NA	NA	Rep2	NA	BWd06	BeechWood	7D_rep2	NA	NA	NA	NA	1	NA	NA	Rep2.Class1	Class1	2	1	NA	Final	Final.Rep2.Class1	Final.Class1	NA	Other	Final Class1
BWd06.3	NA	NA	NA	Rep3	NA	BWd06	BeechWood	7D_rep3	NA	NA	NA	NA	NA	1	NA	Rep3.Class1	Class1	2	1	NA	Final	Final.Rep3.Class1	Final.Class1	NA	Other	Final Class1
BWd06.4	NA	NA	NA	Rep4	NA	BWd06	BeechWood	7D_rep4	NA	NA	NA	NA	NA	NA	1	Rep4.Class1	Class1	2	1	NA	Final	Final.Rep4.Class1	Final.Class1	NA	Other	Final Class1
BWd07.1	NA	NA	NA	Rep1	NA	BWd07	BeechWood	7D_rep1	NA	NA	NA	1	NA	NA	NA	Rep1.Class1	Class1	2	1	1	Final	Final.Rep1.Class1	Final.Class1	4	Other	Final Class1
BWd07.2	NA	NA	NA	Rep2	NA	BWd07	BeechWood	7D_rep2	NA	NA	NA	NA	1	NA	NA	Rep2.Class1	Class1	2	1	1	Final	Final.Rep2.Class1	Final.Class1	4	Other	Final Class1
BWd07.3	NA	NA	NA	Rep3	NA	BWd07	BeechWood	7D_rep3	NA	NA	NA	NA	NA	1	NA	Rep3.Class1	Class1	1	1	1	Final	Final.Rep3.Class1	Final.Class1	4	Other	Final Class1
BWd07.4	NA	NA	NA	Rep4	NA	BWd07	BeechWood	7D_rep4	NA	NA	NA	NA	NA	NA	1	Rep4.Class1	Class1	1	1	1	Final	Final.Rep4.Class1	Final.Class1	4	Other	Final Class1
BWd08.1	NA	NA	NA	Rep1	NA	BWd08	BeechWood	7D_rep1	NA	NA	NA	1	NA	NA	NA	Rep1.Class1	Class1	2	1	NA	Final	Final.Rep1.Class1	Final.Class1	NA	Other	Final Class1
BWd08.2	NA	NA	NA	Rep2	NA	BWd08	BeechWood	7D_rep2	NA	NA	NA	NA	1	NA	NA	Rep2.Class1	Class1	2	1	NA	Final	Final.Rep2.Class1	Final.Class1	NA	Other	Final Class1
BWd08.3	NA	NA	NA	Rep3	NA	BWd08	BeechWood	7D_rep3	NA	NA	NA	NA	NA	1	NA	Rep3.Class1	Class1	2	1	NA	Final	Final.Rep3.Class1	Final.Class1	NA	Other	Final Class1
BWd08.4	NA	NA	NA	Rep4	NA	BWd08	BeechWood	7D_rep4	NA	NA	NA	NA	NA	NA	1	Rep4.Class1	Class1	2	1	NA	Final	Final.Rep4.Class1	Final.Class1	NA	Other	Final Class1
CHE01.1	NA	NA	NA	Rep1	NA	CHE01	KnightshayesCourt	7D_rep1	NA	NA	NA	1	NA	NA	NA	Rep1.Class1	Class1	2	1	NA	Final	Final.Rep1.Class1	Final.Class1	NA	Other	Final Class1
CHE01.2	NA	NA	NA	Rep2	NA	CHE01	KnightshayesCourt	7D_rep2	NA	NA	NA	NA	1	NA	NA	Rep2.Class1	Class1	2	1	NA	Final	Final.Rep2.Class1	Final.Class1	NA	Other	Final Class1
CHE01.3	NA	NA	NA	Rep3	NA	CHE01	KnightshayesCourt	7D_rep3	NA	NA	NA	NA	NA	1	NA	Rep3.Class1	Class1	2	1	NA	Final	Final.Rep3.Class1	Final.Class1	NA	Other	Final Class1
CHE01.4	NA	NA	NA	Rep4	NA	CHE01	KnightshayesCourt	7D_rep4	NA	NA	NA	NA	NA	NA	1	Rep4.Class1	Class1	2	1	NA	Final	Final.Rep4.Class1	Final.Class1	NA	Other	Final Class1
CHE02.1	NA	NA	NA	Rep1	NA	CHE02	KnightshayesCourt	7D_rep1	NA	NA	NA	2	NA	NA	NA	Rep1.Class2	Class2	4	2	NA	Final	Final.Rep1.Class2	Final.Class2	NA	Other	Final Class2
CHE02.2	NA	NA	NA	Rep2	NA	CHE02	KnightshayesCourt	7D_rep2	NA	NA	NA	NA	2	NA	NA	Rep2.Class2	Class2	1	1	NA	Final	Final.Rep2.Class2	Final.Class2	NA	Other	Final Class2
CHE02.3	NA	NA	NA	Rep3	NA	CHE02	KnightshayesCourt	7D_rep3	NA	NA	NA	NA	NA	2	NA	Rep3.Class2	Class2	4	2	NA	Final	Final.Rep3.Class2	Final.Class2	NA	Other	Final Class2
CHE02.4	NA	NA	NA	Rep4	NA	CHE02	KnightshayesCourt	7D_rep4	NA	NA	NA	NA	NA	NA	1	Rep4.Class1	Class1	1	1	NA	Final	Final.Rep4.Class1	Final.Class1	NA	Other	Final Class1
CHE03.1	NA	NA	NA	Rep1	NA	CHE03	KnightshayesCourt	7D_rep1	NA	NA	NA	2	NA	NA	NA	Rep1.Class2	Class2	4	2	NA	Final	Final.Rep1.Class2	Final.Class2	NA	Other	Final Class2
CHE03.2	NA	NA	NA	Rep2	NA	CHE03	KnightshayesCourt	7D_rep2	NA	NA	NA	NA	1	NA	NA	Rep2.Class1	Class1	2	1	NA	Final	Final.Rep2.Class1	Final.Class1	NA	Other	Final Class1
CHE03.3	NA	NA	NA	Rep3	NA	CHE03	KnightshayesCourt	7D_rep3	NA	NA	NA	NA	NA	2	NA	Rep3.Class2	Class2	2	1	NA	Final	Final.Rep3.Class2	Final.Class2	NA	Other	Final Class2
CHE03.4	NA	NA	NA	Rep4	NA	CHE03	KnightshayesCourt	7D_rep4	NA	NA	NA	NA	NA	NA	1	Rep4.Class1	Class1	2	1	NA	Final	Final.Rep4.Class1	Final.Class1	NA	Other	Final Class1
CHE04.1	NA	NA	NA	Rep1	NA	CHE04	KnightshayesCourt	7D_rep1	NA	NA	NA	2	NA	NA	NA	Rep1.Class2	Class2	4	2	NA	Final	Final.Rep1.Class2	Final.Class2	NA	Other	Final Class2
CHE04.2	NA	NA	NA	Rep2	NA	CHE04	KnightshayesCourt	7D_rep2	NA	NA	NA	NA	2	NA	NA	Rep2.Class2	Class2	2	1	NA	Final	Final.Rep2.Class2	Final.Class2	NA	Other	Final Class2
CHE04.3	NA	NA	NA	Rep3	NA	CHE04	KnightshayesCourt	7D_rep3	NA	NA	NA	NA	NA	2	NA	Rep3.Class2	Class2	2	1	NA	Final	Final.Rep3.Class2	Final.Class2	NA	Other	Final Class2
CHE04.4	NA	NA	NA	Rep4	NA	CHE04	KnightshayesCourt	7D_rep4	NA	NA	NA	NA	NA	NA	2	Rep4.Class2	Class2	2	1	NA	Final	Final.Rep4.Class2	Final.Class2	NA	Other	Final Class2
CHE05.1	NA	NA	NA	Rep1	NA	CHE05	KnightshayesCourt	7D_rep1	NA	NA	NA	2	NA	NA	NA	Rep1.Class2	Class2	4	2	NA	Final	Final.Rep1.Class2	Final.Class2	NA	Other	Final Class2
CHE05.2	NA	NA	NA	Rep2	NA	CHE05	KnightshayesCourt	7D_rep2	NA	NA	NA	NA	1	NA	NA	Rep2.Class1	Class1	2	1	NA	Final	Final.Rep2.Class1	Final.Class1	NA	Other	Final Class1
CHE05.3	NA	NA	NA	Rep3	NA	CHE05	KnightshayesCourt	7D_rep3	NA	NA	NA	NA	NA	1	NA	Rep3.Class1	Class1	2	1	NA	Final	Final.Rep3.Class1	Final.Class1	NA	Other	Final Class1
CHE05.4	NA	NA	NA	Rep4	NA	CHE05	KnightshayesCourt	7D_rep4	NA	NA	NA	NA	NA	NA	1	Rep4.Class1	Class1	2	1	NA	Final	Final.Rep4.Class1	Final.Class1	NA	Other	Final Class1
CHE06.1	NA	NA	NA	Rep1	NA	CHE06	KnightshayesCourt	7D_rep1	NA	NA	NA	1	NA	NA	NA	Rep1.Class1	Class1	1	1	NA	Final	Final.Rep1.Class1	Final.Class1	NA	Other	Final Class1
CHE06.2	NA	NA	NA	Rep2	NA	CHE06	KnightshayesCourt	7D_rep2	NA	NA	NA	NA	2	NA	NA	Rep2.Class2	Class2	3	2	NA	Final	Final.Rep2.Class2	Final.Class2	NA	Other	Final Class2
CHE06.3	NA	NA	NA	Rep3	NA	CHE06	KnightshayesCourt	7D_rep3	NA	NA	NA	NA	NA	2	NA	Rep3.Class2	Class2	4	2	NA	Final	Final.Rep3.Class2	Final.Class2	NA	Other	Final Class2
CHE06.4	NA	NA	NA	Rep4	NA	CHE06	KnightshayesCourt	7D_rep4	NA	NA	NA	NA	NA	NA	1	Rep4.Class1	Class1	2	1	NA	Final	Final.Rep4.Class1	Final.Class1	NA	Other	Final Class1
CHE07.1	NA	NA	NA	Rep1	NA	CHE07	KnightshayesCourt	7D_rep1	NA	NA	NA	2	NA	NA	NA	Rep1.Class2	Class2	4	2	NA	Final	Final.Rep1.Class2	Final.Class2	NA	Other	Final Class2
CHE07.2	NA	NA	NA	Rep2	NA	CHE07	KnightshayesCourt	7D_rep2	NA	NA	NA	NA	2	NA	NA	Rep2.Class2	Class2	4	2	NA	Final	Final.Rep2.Class2	Final.Class2	NA	Other	Final Class2
CHE07.3	NA	NA	NA	Rep3	NA	CHE07	KnightshayesCourt	7D_rep3	NA	NA	NA	NA	NA	2	NA	Rep3.Class2	Class2	4	2	NA	Final	Final.Rep3.Class2	Final.Class2	NA	Other	Final Class2
CHE07.4	NA	NA	NA	Rep4	NA	CHE07	KnightshayesCourt	7D_rep4	NA	NA	NA	NA	NA	NA	1	Rep4.Class1	Class1	4	2	NA	Final	Final.Rep4.Class1	Final.Class1	NA	Other	Final Class1
CHE08.1	NA	NA	NA	Rep1	NA	CHE08	KnightshayesCourt	7D_rep1	NA	NA	NA	1	NA	NA	NA	Rep1.Class1	Class1	1	1	NA	Final	Final.Rep1.Class1	Final.Class1	NA	Other	Final Class1
CHE08.2	NA	NA	NA	Rep2	NA	CHE08	KnightshayesCourt	7D_rep2	NA	NA	NA	NA	2	NA	NA	Rep2.Class2	Class2	4	2	NA	Final	Final.Rep2.Class2	Final.Class2	NA	Other	Final Class2
CHE08.3	NA	NA	NA	Rep3	NA	CHE08	KnightshayesCourt	7D_rep3	NA	NA	NA	NA	NA	2	NA	Rep3.Class2	Class2	4	2	NA	Final	Final.Rep3.Class2	Final.Class2	NA	Other	Final Class2
CHE08.4	NA	NA	NA	Rep4	NA	CHE08	KnightshayesCourt	7D_rep4	NA	NA	NA	NA	NA	NA	2	Rep4.Class2	Class2	4	2	NA	Final	Final.Rep4.Class2	Final.Class2	NA	Other	Final Class2
CHE09.1	NA	NA	NA	Rep1	NA	CHE09	KnightshayesCourt	7D_rep1	NA	NA	NA	2	NA	NA	NA	Rep1.Class2	Class2	4	2	NA	Final	Final.Rep1.Class2	Final.Class2	NA	Other	Final Class2
CHE09.2	NA	NA	NA	Rep2	NA	CHE09	KnightshayesCourt	7D_rep2	NA	NA	NA	NA	1	NA	NA	Rep2.Class1	Class1	1	1	NA	Final	Final.Rep2.Class1	Final.Class1	NA	Other	Final Class1
CHE09.3	NA	NA	NA	Rep3	NA	CHE09	KnightshayesCourt	7D_rep3	NA	NA	NA	NA	NA	2	NA	Rep3.Class2	Class2	2	1	NA	Final	Final.Rep3.Class2	Final.Class2	NA	Other	Final Class2
CHE09.4	NA	NA	NA	Rep4	NA	CHE09	KnightshayesCourt	7D_rep4	NA	NA	NA	NA	NA	NA	1	Rep4.Class1	Class1	2	1	NA	Final	Final.Rep4.Class1	Final.Class1	NA	Other	Final Class1
CHE10.1	NA	NA	NA	Rep1	NA	CHE10	KnightshayesCourt	7D_rep1	NA	NA	NA	2	NA	NA	NA	Rep1.Class2	Class2	4	2	NA	Final	Final.Rep1.Class2	Final.Class2	NA	Other	Final Class2
CHE10.2	NA	NA	NA	Rep2	NA	CHE10	KnightshayesCourt	7D_rep2	NA	NA	NA	NA	2	NA	NA	Rep2.Class2	Class2	4	2	NA	Final	Final.Rep2.Class2	Final.Class2	NA	Other	Final Class2
CHE10.3	NA	NA	NA	Rep3	NA	CHE10	KnightshayesCourt	7D_rep3	NA	NA	NA	NA	NA	2	NA	Rep3.Class2	Class2	4	2	NA	Final	Final.Rep3.Class2	Final.Class2	NA	Other	Final Class2
CHE10.4	NA	NA	NA	Rep4	NA	CHE10	KnightshayesCourt	7D_rep4	NA	NA	NA	NA	NA	NA	2	Rep4.Class2	Class2	4	2	NA	Final	Final.Rep4.Class2	Final.Class2	NA	Other	Final Class2
CHE11.1	NA	NA	NA	Rep1	NA	CHE11	KnightshayesCourt	7D_rep1	NA	NA	NA	2	NA	NA	NA	Rep1.Class2	Class2	4	2	NA	Final	Final.Rep1.Class2	Final.Class2	NA	Other	Final Class2
CHE11.2	NA	NA	NA	Rep2	NA	CHE11	KnightshayesCourt	7D_rep2	NA	NA	NA	NA	2	NA	NA	Rep2.Class2	Class2	4	2	NA	Final	Final.Rep2.Class2	Final.Class2	NA	Other	Final Class2
CHE11.3	NA	NA	NA	Rep3	NA	CHE11	KnightshayesCourt	7D_rep3	NA	NA	NA	NA	NA	2	NA	Rep3.Class2	Class2	4	2	NA	Final	Final.Rep3.Class2	Final.Class2	NA	Other	Final Class2
CHE11.4	NA	NA	NA	Rep4	NA	CHE11	KnightshayesCourt	7D_rep4	NA	NA	NA	NA	NA	NA	2	Rep4.Class2	Class2	4	2	NA	Final	Final.Rep4.Class2	Final.Class2	NA	Other	Final Class2
CHE12.1	NA	NA	NA	Rep1	NA	CHE12	KnightshayesCourt	7D_rep1	NA	NA	NA	2	NA	NA	NA	Rep1.Class2	Class2	4	2	NA	Final	Final.Rep1.Class2	Final.Class2	NA	Other	Final Class2
CHE12.2	NA	NA	NA	Rep2	NA	CHE12	KnightshayesCourt	7D_rep2	NA	NA	NA	NA	2	NA	NA	Rep2.Class2	Class2	4	2	NA	Final	Final.Rep2.Class2	Final.Class2	NA	Other	Final Class2
CHE12.3	NA	NA	NA	Rep3	NA	CHE12	KnightshayesCourt	7D_rep3	NA	NA	NA	NA	NA	2	NA	Rep3.Class2	Class2	4	2	NA	Final	Final.Rep3.Class2	Final.Class2	NA	Other	Final Class2
CHE12.4	NA	NA	NA	Rep4	NA	CHE12	KnightshayesCourt	7D_rep4	NA	NA	NA	NA	NA	NA	2	Rep4.Class2	Class2	4	2	NA	Final	Final.Rep4.Class2	Final.Class2	NA	Other	Final Class2
CHE13.1	NA	NA	NA	Rep1	NA	CHE13	KnightshayesCourt	7D_rep1	NA	NA	NA	2	NA	NA	NA	Rep1.Class2	Class2	2	1	NA	Final	Final.Rep1.Class2	Final.Class2	NA	Other	Final Class2
CHE13.2	NA	NA	NA	Rep2	NA	CHE13	KnightshayesCourt	7D_rep2	NA	NA	NA	NA	2	NA	NA	Rep2.Class2	Class2	4	2	NA	Final	Final.Rep2.Class2	Final.Class2	NA	Other	Final Class2
CHE13.3	NA	NA	NA	Rep3	NA	CHE13	KnightshayesCourt	7D_rep3	NA	NA	NA	NA	NA	2	NA	Rep3.Class2	Class2	4	2	NA	Final	Final.Rep3.Class2	Final.Class2	NA	Other	Final Class2
CHE13.4	NA	NA	NA	Rep4	NA	CHE13	KnightshayesCourt	7D_rep4	NA	NA	NA	NA	NA	NA	1	Rep4.Class1	Class1	2	1	NA	Final	Final.Rep4.Class1	Final.Class1	NA	Other	Final Class1
CHE14.1	NA	NA	NA	Rep1	NA	CHE14	KnightshayesCourt	7D_rep1	NA	NA	NA	1	NA	NA	NA	Rep1.Class1	Class1	2	1	NA	Final	Final.Rep1.Class1	Final.Class1	NA	Other	Final Class1
CHE14.2	NA	NA	NA	Rep2	NA	CHE14	KnightshayesCourt	7D_rep2	NA	NA	NA	NA	1	NA	NA	Rep2.Class1	Class1	2	1	NA	Final	Final.Rep2.Class1	Final.Class1	NA	Other	Final Class1
CHE14.3	NA	NA	NA	Rep3	NA	CHE14	KnightshayesCourt	7D_rep3	NA	NA	NA	NA	NA	1	NA	Rep3.Class1	Class1	2	1	NA	Final	Final.Rep3.Class1	Final.Class1	NA	Other	Final Class1
CHE14.4	NA	NA	NA	Rep4	NA	CHE14	KnightshayesCourt	7D_rep4	NA	NA	NA	NA	NA	NA	1	Rep4.Class1	Class1	2	1	NA	Final	Final.Rep4.Class1	Final.Class1	NA	Other	Final Class1
LW01.1	NA	NA	NA	Rep1	NA	LW01	LongWood	7D_rep1	NA	NA	NA	1	NA	NA	NA	Rep1.Class1	Class1	2	1	1	Final	Final.Rep1.Class1	Final.Class1	1	Other	Final Class1
LW01.2	NA	NA	NA	Rep2	NA	LW01	LongWood	7D_rep2	NA	NA	NA	NA	1	NA	NA	Rep2.Class1	Class1	2	1	1	Final	Final.Rep2.Class1	Final.Class1	1	Other	Final Class1
LW01.3	NA	NA	NA	Rep3	NA	LW01	LongWood	7D_rep3	NA	NA	NA	NA	NA	1	NA	Rep3.Class1	Class1	2	1	1	Final	Final.Rep3.Class1	Final.Class1	1	Other	Final Class1
LW01.4	NA	NA	NA	Rep4	NA	LW01	LongWood	7D_rep4	NA	NA	NA	NA	NA	NA	1	Rep4.Class1	Class1	2	1	1	Final	Final.Rep4.Class1	Final.Class1	1	Other	Final Class1
LW02.1	NA	NA	NA	Rep1	NA	LW02	LongWood	7D_rep1	NA	NA	NA	1	NA	NA	NA	Rep1.Class1	Class1	2	1	NA	Final	Final.Rep1.Class1	Final.Class1	NA	Other	Final Class1
LW02.2	NA	NA	NA	Rep2	NA	LW02	LongWood	7D_rep2	NA	NA	NA	NA	1	NA	NA	Rep2.Class1	Class1	2	1	NA	Final	Final.Rep2.Class1	Final.Class1	NA	Other	Final Class1
LW02.3	NA	NA	NA	Rep3	NA	LW02	LongWood	7D_rep3	NA	NA	NA	NA	NA	1	NA	Rep3.Class1	Class1	2	1	NA	Final	Final.Rep3.Class1	Final.Class1	NA	Other	Final Class1
LW02.4	NA	NA	NA	Rep4	NA	LW02	LongWood	7D_rep4	NA	NA	NA	NA	NA	NA	1	Rep4.Class1	Class1	2	1	NA	Final	Final.Rep4.Class1	Final.Class1	NA	Other	Final Class1
LW03.1	NA	NA	NA	Rep1	NA	LW03	LongWood	7D_rep1	NA	NA	NA	1	NA	NA	NA	Rep1.Class1	Class1	2	1	1	Final	Final.Rep1.Class1	Final.Class1	1	Other	Final Class1
LW03.2	NA	NA	NA	Rep2	NA	LW03	LongWood	7D_rep2	NA	NA	NA	NA	1	NA	NA	Rep2.Class1	Class1	2	1	1	Final	Final.Rep2.Class1	Final.Class1	1	Other	Final Class1
LW03.3	NA	NA	NA	Rep3	NA	LW03	LongWood	7D_rep3	NA	NA	NA	NA	NA	1	NA	Rep3.Class1	Class1	2	1	1	Final	Final.Rep3.Class1	Final.Class1	1	Other	Final Class1
LW03.4	NA	NA	NA	Rep4	NA	LW03	LongWood	7D_rep4	NA	NA	NA	NA	NA	NA	1	Rep4.Class1	Class1	2	1	1	Final	Final.Rep4.Class1	Final.Class1	1	Other	Final Class1
LW04.1	NA	NA	NA	Rep1	NA	LW04	LongWood	7D_rep1	NA	NA	NA	1	NA	NA	NA	Rep1.Class1	Class1	2	1	1	Final	Final.Rep1.Class1	Final.Class1	1	Other	Final Class1
LW04.2	NA	NA	NA	Rep2	NA	LW04	LongWood	7D_rep2	NA	NA	NA	NA	1	NA	NA	Rep2.Class1	Class1	2	1	1	Final	Final.Rep2.Class1	Final.Class1	1	Other	Final Class1
LW04.3	NA	NA	NA	Rep3	NA	LW04	LongWood	7D_rep3	NA	NA	NA	NA	NA	1	NA	Rep3.Class1	Class1	2	1	1	Final	Final.Rep3.Class1	Final.Class1	1	Other	Final Class1
LW04.4	NA	NA	NA	Rep4	NA	LW04	LongWood	7D_rep4	NA	NA	NA	NA	NA	NA	1	Rep4.Class1	Class1	2	1	1	Final	Final.Rep4.Class1	Final.Class1	1	Other	Final Class1
LW05.1	NA	NA	NA	Rep1	NA	LW05	LongWood	7D_rep1	NA	NA	NA	1	NA	NA	NA	Rep1.Class1	Class1	2	1	1	Final	Final.Rep1.Class1	Final.Class1	4	Other	Final Class1
LW05.2	NA	NA	NA	Rep2	NA	LW05	LongWood	7D_rep2	NA	NA	NA	NA	1	NA	NA	Rep2.Class1	Class1	2	1	1	Final	Final.Rep2.Class1	Final.Class1	4	Other	Final Class1
LW05.3	NA	NA	NA	Rep3	NA	LW05	LongWood	7D_rep3	NA	NA	NA	NA	NA	1	NA	Rep3.Class1	Class1	2	1	1	Final	Final.Rep3.Class1	Final.Class1	4	Other	Final Class1
LW05.4	NA	NA	NA	Rep4	NA	LW05	LongWood	7D_rep4	NA	NA	NA	NA	NA	NA	1	Rep4.Class1	Class1	2	1	1	Final	Final.Rep4.Class1	Final.Class1	4	Other	Final Class1
LW06.1	NA	NA	NA	Rep1	NA	LW06	LongWood	7D_rep1	NA	NA	NA	1	NA	NA	NA	Rep1.Class1	Class1	2	1	1	Final	Final.Rep1.Class1	Final.Class1	1	Other	Final Class1
LW06.2	NA	NA	NA	Rep2	NA	LW06	LongWood	7D_rep2	NA	NA	NA	NA	1	NA	NA	Rep2.Class1	Class1	2	1	1	Final	Final.Rep2.Class1	Final.Class1	1	Other	Final Class1
LW06.3	NA	NA	NA	Rep3	NA	LW06	LongWood	7D_rep3	NA	NA	NA	NA	NA	1	NA	Rep3.Class1	Class1	2	1	1	Final	Final.Rep3.Class1	Final.Class1	1	Other	Final Class1
LW06.4	NA	NA	NA	Rep4	NA	LW06	LongWood	7D_rep4	NA	NA	NA	NA	NA	NA	1	Rep4.Class1	Class1	2	1	1	Final	Final.Rep4.Class1	Final.Class1	1	Other	Final Class1
LW07.1	NA	NA	NA	Rep1	NA	LW07	LongWood	7D_rep1	NA	NA	NA	1	NA	NA	NA	Rep1.Class1	Class1	2	1	1	Final	Final.Rep1.Class1	Final.Class1	1	Other	Final Class1
LW07.2	NA	NA	NA	Rep2	NA	LW07	LongWood	7D_rep2	NA	NA	NA	NA	1	NA	NA	Rep2.Class1	Class1	2	1	1	Final	Final.Rep2.Class1	Final.Class1	1	Other	Final Class1
LW07.3	NA	NA	NA	Rep3	NA	LW07	LongWood	7D_rep3	NA	NA	NA	NA	NA	1	NA	Rep3.Class1	Class1	2	1	1	Final	Final.Rep3.Class1	Final.Class1	1	Other	Final Class1
LW07.4	NA	NA	NA	Rep4	NA	LW07	LongWood	7D_rep4	NA	NA	NA	NA	NA	NA	1	Rep4.Class1	Class1	2	1	1	Final	Final.Rep4.Class1	Final.Class1	1	Other	Final Class1
LW08.1	NA	NA	NA	Rep1	NA	LW08	LongWood	7D_rep1	NA	NA	NA	1	NA	NA	NA	Rep1.Class1	Class1	2	1	1	Final	Final.Rep1.Class1	Final.Class1	1	Other	Final Class1
LW08.2	NA	NA	NA	Rep2	NA	LW08	LongWood	7D_rep2	NA	NA	NA	NA	1	NA	NA	Rep2.Class1	Class1	2	1	1	Final	Final.Rep2.Class1	Final.Class1	1	Other	Final Class1
LW08.3	NA	NA	NA	Rep3	NA	LW08	LongWood	7D_rep3	NA	NA	NA	NA	NA	1	NA	Rep3.Class1	Class1	2	1	1	Final	Final.Rep3.Class1	Final.Class1	1	Other	Final Class1
LW08.4	NA	NA	NA	Rep4	NA	LW08	LongWood	7D_rep4	NA	NA	NA	NA	NA	NA	1	Rep4.Class1	Class1	2	1	1	Final	Final.Rep4.Class1	Final.Class1	1	Other	Final Class1
LW09.1	NA	NA	NA	Rep1	NA	LW09	LongWood	7D_rep1	NA	NA	NA	1	NA	NA	NA	Rep1.Class1	Class1	1	1	1	Final	Final.Rep1.Class1	Final.Class1	4	Other	Final Class1
LW09.2	NA	NA	NA	Rep2	NA	LW09	LongWood	7D_rep2	NA	NA	NA	NA	1	NA	NA	Rep2.Class1	Class1	1	1	1	Final	Final.Rep2.Class1	Final.Class1	4	Other	Final Class1
LW09.3	NA	NA	NA	Rep3	NA	LW09	LongWood	7D_rep3	NA	NA	NA	NA	NA	1	NA	Rep3.Class1	Class1	1	1	1	Final	Final.Rep3.Class1	Final.Class1	4	Other	Final Class1
LW09.4	NA	NA	NA	Rep4	NA	LW09	LongWood	7D_rep4	NA	NA	NA	NA	NA	NA	1	Rep4.Class1	Class1	1	1	1	Final	Final.Rep4.Class1	Final.Class1	4	Other	Final Class1
LW10.1	NA	NA	NA	Rep1	NA	LW10	LongWood	7D_rep1	NA	NA	NA	1	NA	NA	NA	Rep1.Class1	Class1	2	1	1	Final	Final.Rep1.Class1	Final.Class1	4	Other	Final Class1
LW10.2	NA	NA	NA	Rep2	NA	LW10	LongWood	7D_rep2	NA	NA	NA	NA	1	NA	NA	Rep2.Class1	Class1	2	1	1	Final	Final.Rep2.Class1	Final.Class1	4	Other	Final Class1
LW10.3	NA	NA	NA	Rep3	NA	LW10	LongWood	7D_rep3	NA	NA	NA	NA	NA	1	NA	Rep3.Class1	Class1	2	1	1	Final	Final.Rep3.Class1	Final.Class1	4	Other	Final Class1
LW10.4	NA	NA	NA	Rep4	NA	LW10	LongWood	7D_rep4	NA	NA	NA	NA	NA	NA	1	Rep4.Class1	Class1	2	1	1	Final	Final.Rep4.Class1	Final.Class1	4	Other	Final Class1
LW11.1	NA	NA	NA	Rep1	NA	LW11	LongWood	7D_rep1	NA	NA	NA	1	NA	NA	NA	Rep1.Class1	Class1	2	1	1	Final	Final.Rep1.Class1	Final.Class1	1	Other	Final Class1
LW11.2	NA	NA	NA	Rep2	NA	LW11	LongWood	7D_rep2	NA	NA	NA	NA	1	NA	NA	Rep2.Class1	Class1	2	1	1	Final	Final.Rep2.Class1	Final.Class1	1	Other	Final Class1
LW11.3	NA	NA	NA	Rep3	NA	LW11	LongWood	7D_rep3	NA	NA	NA	NA	NA	1	NA	Rep3.Class1	Class1	2	1	1	Final	Final.Rep3.Class1	Final.Class1	1	Other	Final Class1
LW11.4	NA	NA	NA	Rep4	NA	LW11	LongWood	7D_rep4	NA	NA	NA	NA	NA	NA	1	Rep4.Class1	Class1	2	1	1	Final	Final.Rep4.Class1	Final.Class1	1	Other	Final Class1
LW12.1	NA	NA	NA	Rep1	NA	LW12	LongWood	7D_rep1	NA	NA	NA	1	NA	NA	NA	Rep1.Class1	Class1	1	1	1	Final	Final.Rep1.Class1	Final.Class1	1	Other	Final Class1
LW12.2	NA	NA	NA	Rep2	NA	LW12	LongWood	7D_rep2	NA	NA	NA	NA	1	NA	NA	Rep2.Class1	Class1	1	1	1	Final	Final.Rep2.Class1	Final.Class1	1	Other	Final Class1
LW12.3	NA	NA	NA	Rep3	NA	LW12	LongWood	7D_rep3	NA	NA	NA	NA	NA	1	NA	Rep3.Class1	Class1	1	1	1	Final	Final.Rep3.Class1	Final.Class1	1	Other	Final Class1
LW12.4	NA	NA	NA	Rep4	NA	LW12	LongWood	7D_rep4	NA	NA	NA	NA	NA	NA	1	Rep4.Class1	Class1	1	1	1	Final	Final.Rep4.Class1	Final.Class1	1	Other	Final Class1
OWW01.1	NA	NA	NA	Rep1	NA	OWW01	OldWindsorWood	7D_rep1	NA	NA	NA	1	NA	NA	NA	Rep1.Class1	Class1	1	1	1	Final	Final.Rep1.Class1	Final.Class1	4	OldWindsorWood	Final Class1
OWW01.2	NA	NA	NA	Rep2	NA	OWW01	OldWindsorWood	7D_rep2	NA	NA	NA	NA	1	NA	NA	Rep2.Class1	Class1	2	1	1	Final	Final.Rep2.Class1	Final.Class1	4	OldWindsorWood	Final Class1
OWW01.3	NA	NA	NA	Rep3	NA	OWW01	OldWindsorWood	7D_rep3	NA	NA	NA	NA	NA	1	NA	Rep3.Class1	Class1	2	1	1	Final	Final.Rep3.Class1	Final.Class1	4	OldWindsorWood	Final Class1
OWW01.4	NA	NA	NA	Rep4	NA	OWW01	OldWindsorWood	7D_rep4	NA	NA	NA	NA	NA	NA	1	Rep4.Class1	Class1	2	1	1	Final	Final.Rep4.Class1	Final.Class1	4	OldWindsorWood	Final Class1
OWW02.1	NA	NA	NA	Rep1	NA	OWW02	OldWindsorWood	7D_rep1	NA	NA	NA	1	NA	NA	NA	Rep1.Class1	Class1	1	1	1	Final	Final.Rep1.Class1	Final.Class1	4	Other	Final Class1
OWW02.2	NA	NA	NA	Rep2	NA	OWW02	OldWindsorWood	7D_rep2	NA	NA	NA	NA	1	NA	NA	Rep2.Class1	Class1	2	1	1	Final	Final.Rep2.Class1	Final.Class1	4	Other	Final Class1
OWW02.3	NA	NA	NA	Rep3	NA	OWW02	OldWindsorWood	7D_rep3	NA	NA	NA	NA	NA	1	NA	Rep3.Class1	Class1	1	1	1	Final	Final.Rep3.Class1	Final.Class1	4	Other	Final Class1
OWW02.4	NA	NA	NA	Rep4	NA	OWW02	OldWindsorWood	7D_rep4	NA	NA	NA	NA	NA	NA	1	Rep4.Class1	Class1	2	1	1	Final	Final.Rep4.Class1	Final.Class1	4	Other	Final Class1
OWW03.1	NA	NA	NA	Rep1	NA	OWW03	OldWindsorWood	7D_rep1	NA	NA	NA	1	NA	NA	NA	Rep1.Class1	Class1	2	1	NA	Final	Final.Rep1.Class1	Final.Class1	1	Other	Final Class1
OWW03.2	NA	NA	NA	Rep2	NA	OWW03	OldWindsorWood	7D_rep2	NA	NA	NA	NA	1	NA	NA	Rep2.Class1	Class1	2	1	NA	Final	Final.Rep2.Class1	Final.Class1	1	Other	Final Class1
OWW03.3	NA	NA	NA	Rep3	NA	OWW03	OldWindsorWood	7D_rep3	NA	NA	NA	NA	NA	1	NA	Rep3.Class1	Class1	2	1	NA	Final	Final.Rep3.Class1	Final.Class1	1	Other	Final Class1
OWW04.1	NA	NA	NA	Rep1	NA	OWW04	OldWindsorWood	7D_rep1	NA	NA	NA	1	NA	NA	NA	Rep1.Class1	Class1	1	1	1	Final	Final.Rep1.Class1	Final.Class1	4	Other	Final Class1
OWW04.2	NA	NA	NA	Rep2	NA	OWW04	OldWindsorWood	7D_rep2	NA	NA	NA	NA	1	NA	NA	Rep2.Class1	Class1	2	1	1	Final	Final.Rep2.Class1	Final.Class1	4	Other	Final Class1
OWW04.3	NA	NA	NA	Rep3	NA	OWW04	OldWindsorWood	7D_rep3	NA	NA	NA	NA	NA	1	NA	Rep3.Class1	Class1	1	1	1	Final	Final.Rep3.Class1	Final.Class1	4	Other	Final Class1
OWW04.4	NA	NA	NA	Rep4	NA	OWW04	OldWindsorWood	7D_rep4	NA	NA	NA	NA	NA	NA	1	Rep4.Class1	Class1	2	1	1	Final	Final.Rep4.Class1	Final.Class1	4	Other	Final Class1
OWW05.1	NA	NA	NA	Rep1	NA	OWW05	OldWindsorWood	7D_rep1	NA	NA	NA	1	NA	NA	NA	Rep1.Class1	Class1	1	1	1	Final	Final.Rep1.Class1	Final.Class1	1	Other	Final Class1
OWW05.2	NA	NA	NA	Rep2	NA	OWW05	OldWindsorWood	7D_rep2	NA	NA	NA	NA	1	NA	NA	Rep2.Class1	Class1	2	1	1	Final	Final.Rep2.Class1	Final.Class1	1	Other	Final Class1
OWW05.3	NA	NA	NA	Rep3	NA	OWW05	OldWindsorWood	7D_rep3	NA	NA	NA	NA	NA	1	NA	Rep3.Class1	Class1	2	1	1	Final	Final.Rep3.Class1	Final.Class1	1	Other	Final Class1
OWW05.4	NA	NA	NA	Rep4	NA	OWW05	OldWindsorWood	7D_rep4	NA	NA	NA	NA	NA	NA	1	Rep4.Class1	Class1	2	1	1	Final	Final.Rep4.Class1	Final.Class1	1	Other	Final Class1
OWW06.1	NA	NA	NA	Rep1	NA	OWW06	OldWindsorWood	7D_rep1	NA	NA	NA	1	NA	NA	NA	Rep1.Class1	Class1	1	1	1	Final	Final.Rep1.Class1	Final.Class1	4	Other	Final Class1
OWW06.2	NA	NA	NA	Rep2	NA	OWW06	OldWindsorWood	7D_rep2	NA	NA	NA	NA	1	NA	NA	Rep2.Class1	Class1	2	1	1	Final	Final.Rep2.Class1	Final.Class1	4	Other	Final Class1
OWW06.3	NA	NA	NA	Rep3	NA	OWW06	OldWindsorWood	7D_rep3	NA	NA	NA	NA	NA	1	NA	Rep3.Class1	Class1	1	1	1	Final	Final.Rep3.Class1	Final.Class1	4	Other	Final Class1
OWW06.4	NA	NA	NA	Rep4	NA	OWW06	OldWindsorWood	7D_rep4	NA	NA	NA	NA	NA	NA	1	Rep4.Class1	Class1	2	1	1	Final	Final.Rep4.Class1	Final.Class1	4	Other	Final Class1
OWW07.1	NA	NA	NA	Rep1	NA	OWW07	OldWindsorWood	7D_rep1	NA	NA	NA	1	NA	NA	NA	Rep1.Class1	Class1	1	1	1	Final	Final.Rep1.Class1	Final.Class1	4	Other	Final Class1
OWW07.2	NA	NA	NA	Rep2	NA	OWW07	OldWindsorWood	7D_rep2	NA	NA	NA	NA	1	NA	NA	Rep2.Class1	Class1	1	1	1	Final	Final.Rep2.Class1	Final.Class1	4	Other	Final Class1
OWW07.3	NA	NA	NA	Rep3	NA	OWW07	OldWindsorWood	7D_rep3	NA	NA	NA	NA	NA	1	NA	Rep3.Class1	Class1	1	1	1	Final	Final.Rep3.Class1	Final.Class1	4	Other	Final Class1
OWW07.4	NA	NA	NA	Rep4	NA	OWW07	OldWindsorWood	7D_rep4	NA	NA	NA	NA	NA	NA	1	Rep4.Class1	Class1	2	1	1	Final	Final.Rep4.Class1	Final.Class1	4	Other	Final Class1
OWW08.1	NA	NA	NA	Rep1	NA	OWW08	OldWindsorWood	7D_rep1	NA	NA	NA	1	NA	NA	NA	Rep1.Class1	Class1	2	1	1	Final	Final.Rep1.Class1	Final.Class1	4	Other	Final Class1
OWW08.2	NA	NA	NA	Rep2	NA	OWW08	OldWindsorWood	7D_rep2	NA	NA	NA	NA	1	NA	NA	Rep2.Class1	Class1	1	1	1	Final	Final.Rep2.Class1	Final.Class1	4	Other	Final Class1
OWW08.3	NA	NA	NA	Rep3	NA	OWW08	OldWindsorWood	7D_rep3	NA	NA	NA	NA	NA	1	NA	Rep3.Class1	Class1	2	1	1	Final	Final.Rep3.Class1	Final.Class1	4	Other	Final Class1
OWW08.4	NA	NA	NA	Rep4	NA	OWW08	OldWindsorWood	7D_rep4	NA	NA	NA	NA	NA	NA	1	Rep4.Class1	Class1	2	1	1	Final	Final.Rep4.Class1	Final.Class1	4	Other	Final Class1
OWW09.1	NA	NA	NA	Rep1	NA	OWW09	OldWindsorWood	7D_rep1	NA	NA	NA	1	NA	NA	NA	Rep1.Class1	Class1	1	1	1	Final	Final.Rep1.Class1	Final.Class1	4	Other	Final Class1
OWW09.2	NA	NA	NA	Rep2	NA	OWW09	OldWindsorWood	7D_rep2	NA	NA	NA	NA	1	NA	NA	Rep2.Class1	Class1	2	1	1	Final	Final.Rep2.Class1	Final.Class1	4	Other	Final Class1
OWW09.3	NA	NA	NA	Rep3	NA	OWW09	OldWindsorWood	7D_rep3	NA	NA	NA	NA	NA	1	NA	Rep3.Class1	Class1	1	1	1	Final	Final.Rep3.Class1	Final.Class1	4	Other	Final Class1
OWW09.4	NA	NA	NA	Rep4	NA	OWW09	OldWindsorWood	7D_rep4	NA	NA	NA	NA	NA	NA	1	Rep4.Class1	Class1	2	1	1	Final	Final.Rep4.Class1	Final.Class1	4	Other	Final Class1
OWW10.1	NA	NA	NA	Rep1	NA	OWW10	OldWindsorWood	7D_rep1	NA	NA	NA	1	NA	NA	NA	Rep1.Class1	Class1	1	1	NA	Final	Final.Rep1.Class1	Final.Class1	NA	Other	Final Class1
OWW10.2	NA	NA	NA	Rep2	NA	OWW10	OldWindsorWood	7D_rep2	NA	NA	NA	NA	1	NA	NA	Rep2.Class1	Class1	1	1	NA	Final	Final.Rep2.Class1	Final.Class1	NA	Other	Final Class1
OWW10.3	NA	NA	NA	Rep3	NA	OWW10	OldWindsorWood	7D_rep3	NA	NA	NA	NA	NA	1	NA	Rep3.Class1	Class1	1	1	NA	Final	Final.Rep3.Class1	Final.Class1	NA	Other	Final Class1
OWW10.4	NA	NA	NA	Rep4	NA	OWW10	OldWindsorWood	7D_rep4	NA	NA	NA	NA	NA	NA	1	Rep4.Class1	Class1	2	1	NA	Final	Final.Rep4.Class1	Final.Class1	NA	Other	Final Class1
OWW11.1	NA	NA	NA	Rep1	NA	OWW11	OldWindsorWood	7D_rep1	NA	NA	NA	1	NA	NA	NA	Rep1.Class1	Class1	2	1	1	Final	Final.Rep1.Class1	Final.Class1	4	Other	Final Class1
OWW11.2	NA	NA	NA	Rep2	NA	OWW11	OldWindsorWood	7D_rep2	NA	NA	NA	NA	2	NA	NA	Rep2.Class2	Class2	4	2	2	Final	Final.Rep2.Class2	Final.Class2	4	Other	Final Class2
OWW11.3	NA	NA	NA	Rep3	NA	OWW11	OldWindsorWood	7D_rep3	NA	NA	NA	NA	NA	1	NA	Rep3.Class1	Class1	2	1	1	Final	Final.Rep3.Class1	Final.Class1	4	Other	Final Class1
OWW11.4	NA	NA	NA	Rep4	NA	OWW11	OldWindsorWood	7D_rep4	NA	NA	NA	NA	NA	NA	1	Rep4.Class1	Class1	1	1	1	Final	Final.Rep4.Class1	Final.Class1	4	Other	Final Class1
OWW12.1	NA	NA	NA	Rep1	NA	OWW12	OldWindsorWood	7D_rep1	NA	NA	NA	1	NA	NA	NA	Rep1.Class1	Class1	2	1	1	Final	Final.Rep1.Class1	Final.Class1	4	Other	Final Class1
OWW12.2	NA	NA	NA	Rep2	NA	OWW12	OldWindsorWood	7D_rep2	NA	NA	NA	NA	1	NA	NA	Rep2.Class1	Class1	1	1	1	Final	Final.Rep2.Class1	Final.Class1	4	Other	Final Class1
OWW12.3	NA	NA	NA	Rep3	NA	OWW12	OldWindsorWood	7D_rep3	NA	NA	NA	NA	NA	1	NA	Rep3.Class1	Class1	1	1	1	Final	Final.Rep3.Class1	Final.Class1	4	Other	Final Class1
OWW12.4	NA	NA	NA	Rep4	NA	OWW12	OldWindsorWood	7D_rep4	NA	NA	NA	NA	NA	NA	1	Rep4.Class1	Class1	1	1	1	Final	Final.Rep4.Class1	Final.Class1	4	Other	Final Class1
OWW13.1	NA	NA	NA	Rep1	NA	OWW13	OldWindsorWood	7D_rep1	NA	NA	NA	1	NA	NA	NA	Rep1.Class1	Class1	2	1	1	Final	Final.Rep1.Class1	Final.Class1	3	Other	Final Class1
OWW13.2	NA	NA	NA	Rep2	NA	OWW13	OldWindsorWood	7D_rep2	NA	NA	NA	NA	1	NA	NA	Rep2.Class1	Class1	1	1	1	Final	Final.Rep2.Class1	Final.Class1	3	Other	Final Class1
OWW13.3	NA	NA	NA	Rep3	NA	OWW13	OldWindsorWood	7D_rep3	NA	NA	NA	NA	NA	1	NA	Rep3.Class1	Class1	2	1	1	Final	Final.Rep3.Class1	Final.Class1	3	Other	Final Class1
OWW13.4	NA	NA	NA	Rep4	NA	OWW13	OldWindsorWood	7D_rep4	NA	NA	NA	NA	NA	NA	1	Rep4.Class1	Class1	2	1	1	Final	Final.Rep4.Class1	Final.Class1	3	Other	Final Class1
OWW14.1	NA	NA	NA	Rep1	NA	OWW14	OldWindsorWood	7D_rep1	NA	NA	NA	1	NA	NA	NA	Rep1.Class1	Class1	2	1	1	Final	Final.Rep1.Class1	Final.Class1	1	Other	Final Class1
OWW14.2	NA	NA	NA	Rep2	NA	OWW14	OldWindsorWood	7D_rep2	NA	NA	NA	NA	1	NA	NA	Rep2.Class1	Class1	2	1	1	Final	Final.Rep2.Class1	Final.Class1	1	Other	Final Class1
OWW14.3	NA	NA	NA	Rep3	NA	OWW14	OldWindsorWood	7D_rep3	NA	NA	NA	NA	NA	1	NA	Rep3.Class1	Class1	2	1	1	Final	Final.Rep3.Class1	Final.Class1	1	Other	Final Class1
OWW14.4	NA	NA	NA	Rep4	NA	OWW14	OldWindsorWood	7D_rep4	NA	NA	NA	NA	NA	NA	1	Rep4.Class1	Class1	2	1	1	Final	Final.Rep4.Class1	Final.Class1	1	Other	Final Class1
OWW15.1	NA	NA	NA	Rep1	NA	OWW15	OldWindsorWood	7D_rep1	NA	NA	NA	1	NA	NA	NA	Rep1.Class1	Class1	1	1	1	Final	Final.Rep1.Class1	Final.Class1	4	Other	Final Class1
OWW15.2	NA	NA	NA	Rep2	NA	OWW15	OldWindsorWood	7D_rep2	NA	NA	NA	NA	1	NA	NA	Rep2.Class1	Class1	2	1	1	Final	Final.Rep2.Class1	Final.Class1	4	Other	Final Class1
OWW15.3	NA	NA	NA	Rep3	NA	OWW15	OldWindsorWood	7D_rep3	NA	NA	NA	NA	NA	1	NA	Rep3.Class1	Class1	1	1	1	Final	Final.Rep3.Class1	Final.Class1	4	Other	Final Class1
OWW15.4	NA	NA	NA	Rep4	NA	OWW15	OldWindsorWood	7D_rep4	NA	NA	NA	NA	NA	NA	1	Rep4.Class1	Class1	1	1	1	Final	Final.Rep4.Class1	Final.Class1	4	Other	Final Class1
OWW16.1	NA	NA	NA	Rep1	NA	OWW16	OldWindsorWood	7D_rep1	NA	NA	NA	1	NA	NA	NA	Rep1.Class1	Class1	2	1	1	Final	Final.Rep1.Class1	Final.Class1	4	Other	Final Class1
OWW16.2	NA	NA	NA	Rep2	NA	OWW16	OldWindsorWood	7D_rep2	NA	NA	NA	NA	1	NA	NA	Rep2.Class1	Class1	2	1	1	Final	Final.Rep2.Class1	Final.Class1	4	Other	Final Class1
OWW16.3	NA	NA	NA	Rep3	NA	OWW16	OldWindsorWood	7D_rep3	NA	NA	NA	NA	NA	1	NA	Rep3.Class1	Class1	2	1	1	Final	Final.Rep3.Class1	Final.Class1	4	Other	Final Class1
OWW16.4	NA	NA	NA	Rep4	NA	OWW16	OldWindsorWood	7D_rep4	NA	NA	NA	NA	NA	NA	1	Rep4.Class1	Class1	2	1	1	Final	Final.Rep4.Class1	Final.Class1	4	Other	Final Class1
PH01.1	NA	NA	NA	Rep1	NA	PH01	PullingshillWood	7D_rep1	NA	NA	NA	2	NA	NA	NA	Rep1.Class2	Class2	4	2	2	Final	Final.Rep1.Class2	Final.Class2	1	PullingshillWood	Final Class2
PH01.2	NA	NA	NA	Rep2	NA	PH01	PullingshillWood	7D_rep2	NA	NA	NA	NA	2	NA	NA	Rep2.Class2	Class2	4	2	2	Final	Final.Rep2.Class2	Final.Class2	1	PullingshillWood	Final Class2
PH01.3	NA	NA	NA	Rep3	NA	PH01	PullingshillWood	7D_rep3	NA	NA	NA	NA	NA	2	NA	Rep3.Class2	Class2	4	2	2	Final	Final.Rep3.Class2	Final.Class2	1	PullingshillWood	Final Class2
PH01.4	NA	NA	NA	Rep4	NA	PH01	PullingshillWood	7D_rep4	NA	NA	NA	NA	NA	NA	2	Rep4.Class2	Class2	4	2	2	Final	Final.Rep4.Class2	Final.Class2	1	PullingshillWood	Final Class2
PH02.1	NA	NA	NA	Rep1	NA	PH02	PullingshillWood	7D_rep1	NA	NA	NA	2	NA	NA	NA	Rep1.Class2	Class2	4	2	2	Final	Final.Rep1.Class2	Final.Class2	1	Other	Final Class2
PH02.2	NA	NA	NA	Rep2	NA	PH02	PullingshillWood	7D_rep2	NA	NA	NA	NA	2	NA	NA	Rep2.Class2	Class2	4	2	2	Final	Final.Rep2.Class2	Final.Class2	1	Other	Final Class2
PH02.3	NA	NA	NA	Rep3	NA	PH02	PullingshillWood	7D_rep3	NA	NA	NA	NA	NA	2	NA	Rep3.Class2	Class2	4	2	2	Final	Final.Rep3.Class2	Final.Class2	1	Other	Final Class2
PH02.4	NA	NA	NA	Rep4	NA	PH02	PullingshillWood	7D_rep4	NA	NA	NA	NA	NA	NA	2	Rep4.Class2	Class2	4	2	2	Final	Final.Rep4.Class2	Final.Class2	1	Other	Final Class2
PH03.1	NA	NA	NA	Rep1	NA	PH03	PullingshillWood	7D_rep1	NA	NA	NA	2	NA	NA	NA	Rep1.Class2	Class2	4	2	2	Final	Final.Rep1.Class2	Final.Class2	4	Other	Final Class2
PH03.2	NA	NA	NA	Rep2	NA	PH03	PullingshillWood	7D_rep2	NA	NA	NA	NA	2	NA	NA	Rep2.Class2	Class2	4	2	2	Final	Final.Rep2.Class2	Final.Class2	4	Other	Final Class2
PH03.3	NA	NA	NA	Rep3	NA	PH03	PullingshillWood	7D_rep3	NA	NA	NA	NA	NA	2	NA	Rep3.Class2	Class2	4	2	2	Final	Final.Rep3.Class2	Final.Class2	4	Other	Final Class2
PH03.4	NA	NA	NA	Rep4	NA	PH03	PullingshillWood	7D_rep4	NA	NA	NA	NA	NA	NA	2	Rep4.Class2	Class2	4	2	2	Final	Final.Rep4.Class2	Final.Class2	4	Other	Final Class2
PH04.1	NA	NA	NA	Rep1	NA	PH04	PullingshillWood	7D_rep1	NA	NA	NA	2	NA	NA	NA	Rep1.Class2	Class2	3	2	2	Final	Final.Rep1.Class2	Final.Class2	2	Other	Final Class2
PH04.2	NA	NA	NA	Rep2	NA	PH04	PullingshillWood	7D_rep2	NA	NA	NA	NA	2	NA	NA	Rep2.Class2	Class2	3	2	2	Final	Final.Rep2.Class2	Final.Class2	2	Other	Final Class2
PH04.3	NA	NA	NA	Rep3	NA	PH04	PullingshillWood	7D_rep3	NA	NA	NA	NA	NA	2	NA	Rep3.Class2	Class2	3	2	2	Final	Final.Rep3.Class2	Final.Class2	2	Other	Final Class2
PH04.4	NA	NA	NA	Rep4	NA	PH04	PullingshillWood	7D_rep4	NA	NA	NA	NA	NA	NA	2	Rep4.Class2	Class2	3	2	2	Final	Final.Rep4.Class2	Final.Class2	2	Other	Final Class2
PH05.1	NA	NA	NA	Rep1	NA	PH05	PullingshillWood	7D_rep1	NA	NA	NA	2	NA	NA	NA	Rep1.Class2	Class2	4	2	2	Final	Final.Rep1.Class2	Final.Class2	1	Other	Final Class2
PH05.2	NA	NA	NA	Rep2	NA	PH05	PullingshillWood	7D_rep2	NA	NA	NA	NA	2	NA	NA	Rep2.Class2	Class2	4	2	2	Final	Final.Rep2.Class2	Final.Class2	1	Other	Final Class2
PH05.3	NA	NA	NA	Rep3	NA	PH05	PullingshillWood	7D_rep3	NA	NA	NA	NA	NA	2	NA	Rep3.Class2	Class2	4	2	2	Final	Final.Rep3.Class2	Final.Class2	1	Other	Final Class2
PH05.4	NA	NA	NA	Rep4	NA	PH05	PullingshillWood	7D_rep4	NA	NA	NA	NA	NA	NA	2	Rep4.Class2	Class2	4	2	2	Final	Final.Rep4.Class2	Final.Class2	1	Other	Final Class2
PH06.1	NA	NA	NA	Rep1	NA	PH06	PullingshillWood	7D_rep1	NA	NA	NA	2	NA	NA	NA	Rep1.Class2	Class2	4	2	2	Final	Final.Rep1.Class2	Final.Class2	1	Other	Final Class2
PH06.2	NA	NA	NA	Rep2	NA	PH06	PullingshillWood	7D_rep2	NA	NA	NA	NA	2	NA	NA	Rep2.Class2	Class2	4	2	2	Final	Final.Rep2.Class2	Final.Class2	1	Other	Final Class2
PH06.3	NA	NA	NA	Rep3	NA	PH06	PullingshillWood	7D_rep3	NA	NA	NA	NA	NA	2	NA	Rep3.Class2	Class2	4	2	2	Final	Final.Rep3.Class2	Final.Class2	1	Other	Final Class2
PH06.4	NA	NA	NA	Rep4	NA	PH06	PullingshillWood	7D_rep4	NA	NA	NA	NA	NA	NA	2	Rep4.Class2	Class2	4	2	2	Final	Final.Rep4.Class2	Final.Class2	1	Other	Final Class2
PH07.1	NA	NA	NA	Rep1	NA	PH07	PullingshillWood	7D_rep1	NA	NA	NA	2	NA	NA	NA	Rep1.Class2	Class2	4	2	NA	Final	Final.Rep1.Class2	Final.Class2	3	Other	Final Class2
PH07.2	NA	NA	NA	Rep2	NA	PH07	PullingshillWood	7D_rep2	NA	NA	NA	NA	2	NA	NA	Rep2.Class2	Class2	NA	NA	NA	Final	Final.Rep2.Class2	Final.Class2	3	Other	Final Class2
PH07.3	NA	NA	NA	Rep3	NA	PH07	PullingshillWood	7D_rep3	NA	NA	NA	NA	NA	2	NA	Rep3.Class2	Class2	4	2	NA	Final	Final.Rep3.Class2	Final.Class2	3	Other	Final Class2
PH07.4	NA	NA	NA	Rep4	NA	PH07	PullingshillWood	7D_rep4	NA	NA	NA	NA	NA	NA	2	Rep4.Class2	Class2	4	2	NA	Final	Final.Rep4.Class2	Final.Class2	3	Other	Final Class2
PH08.1	NA	NA	NA	Rep1	NA	PH08	PullingshillWood	7D_rep1	NA	NA	NA	2	NA	NA	NA	Rep1.Class2	Class2	4	2	2	Final	Final.Rep1.Class2	Final.Class2	5	Other	Final Class2
PH08.2	NA	NA	NA	Rep2	NA	PH08	PullingshillWood	7D_rep2	NA	NA	NA	NA	2	NA	NA	Rep2.Class2	Class2	4	2	2	Final	Final.Rep2.Class2	Final.Class2	5	Other	Final Class2
PH08.3	NA	NA	NA	Rep3	NA	PH08	PullingshillWood	7D_rep3	NA	NA	NA	NA	NA	2	NA	Rep3.Class2	Class2	4	2	2	Final	Final.Rep3.Class2	Final.Class2	5	Other	Final Class2
PH08.4	NA	NA	NA	Rep4	NA	PH08	PullingshillWood	7D_rep4	NA	NA	NA	NA	NA	NA	2	Rep4.Class2	Class2	4	2	2	Final	Final.Rep4.Class2	Final.Class2	5	Other	Final Class2
PH09.1	NA	NA	NA	Rep1	NA	PH09	PullingshillWood	7D_rep1	NA	NA	NA	2	NA	NA	NA	Rep1.Class2	Class2	4	2	2	Final	Final.Rep1.Class2	Final.Class2	3	Other	Final Class2
PH09.2	NA	NA	NA	Rep2	NA	PH09	PullingshillWood	7D_rep2	NA	NA	NA	NA	2	NA	NA	Rep2.Class2	Class2	4	2	2	Final	Final.Rep2.Class2	Final.Class2	3	Other	Final Class2
PH09.3	NA	NA	NA	Rep3	NA	PH09	PullingshillWood	7D_rep3	NA	NA	NA	NA	NA	2	NA	Rep3.Class2	Class2	4	2	2	Final	Final.Rep3.Class2	Final.Class2	3	Other	Final Class2
PH09.4	NA	NA	NA	Rep4	NA	PH09	PullingshillWood	7D_rep4	NA	NA	NA	NA	NA	NA	2	Rep4.Class2	Class2	4	2	2	Final	Final.Rep4.Class2	Final.Class2	3	Other	Final Class2
PH10.1	NA	NA	NA	Rep1	NA	PH10	PullingshillWood	7D_rep1	NA	NA	NA	2	NA	NA	NA	Rep1.Class2	Class2	4	2	2	Final	Final.Rep1.Class2	Final.Class2	3	Other	Final Class2
PH10.2	NA	NA	NA	Rep2	NA	PH10	PullingshillWood	7D_rep2	NA	NA	NA	NA	2	NA	NA	Rep2.Class2	Class2	4	2	2	Final	Final.Rep2.Class2	Final.Class2	3	Other	Final Class2
PH10.3	NA	NA	NA	Rep3	NA	PH10	PullingshillWood	7D_rep3	NA	NA	NA	NA	NA	2	NA	Rep3.Class2	Class2	4	2	2	Final	Final.Rep3.Class2	Final.Class2	3	Other	Final Class2
PH10.4	NA	NA	NA	Rep4	NA	PH10	PullingshillWood	7D_rep4	NA	NA	NA	NA	NA	NA	2	Rep4.Class2	Class2	4	2	2	Final	Final.Rep4.Class2	Final.Class2	3	Other	Final Class2
PH11.1	NA	NA	NA	Rep1	NA	PH11	PullingshillWood	7D_rep1	NA	NA	NA	2	NA	NA	NA	Rep1.Class2	Class2	4	2	2	Final	Final.Rep1.Class2	Final.Class2	3	Other	Final Class2
PH11.2	NA	NA	NA	Rep2	NA	PH11	PullingshillWood	7D_rep2	NA	NA	NA	NA	2	NA	NA	Rep2.Class2	Class2	4	2	2	Final	Final.Rep2.Class2	Final.Class2	3	Other	Final Class2
PH11.3	NA	NA	NA	Rep3	NA	PH11	PullingshillWood	7D_rep3	NA	NA	NA	NA	NA	2	NA	Rep3.Class2	Class2	4	2	2	Final	Final.Rep3.Class2	Final.Class2	3	Other	Final Class2
PH11.4	NA	NA	NA	Rep4	NA	PH11	PullingshillWood	7D_rep4	NA	NA	NA	NA	NA	NA	2	Rep4.Class2	Class2	4	2	2	Final	Final.Rep4.Class2	Final.Class2	3	Other	Final Class2
PH12.1	NA	NA	NA	Rep1	NA	PH12	PullingshillWood	7D_rep1	NA	NA	NA	2	NA	NA	NA	Rep1.Class2	Class2	4	2	2	Final	Final.Rep1.Class2	Final.Class2	3	Other	Final Class2
PH12.2	NA	NA	NA	Rep2	NA	PH12	PullingshillWood	7D_rep2	NA	NA	NA	NA	2	NA	NA	Rep2.Class2	Class2	4	2	2	Final	Final.Rep2.Class2	Final.Class2	3	Other	Final Class2
PH12.3	NA	NA	NA	Rep3	NA	PH12	PullingshillWood	7D_rep3	NA	NA	NA	NA	NA	2	NA	Rep3.Class2	Class2	4	2	2	Final	Final.Rep3.Class2	Final.Class2	3	Other	Final Class2
PH12.4	NA	NA	NA	Rep4	NA	PH12	PullingshillWood	7D_rep4	NA	NA	NA	NA	NA	NA	2	Rep4.Class2	Class2	4	2	2	Final	Final.Rep4.Class2	Final.Class2	3	Other	Final Class2
PH13.1	NA	NA	NA	Rep1	NA	PH13	PullingshillWood	7D_rep1	NA	NA	NA	2	NA	NA	NA	Rep1.Class2	Class2	4	2	2	Final	Final.Rep1.Class2	Final.Class2	3	Other	Final Class2
PH13.2	NA	NA	NA	Rep2	NA	PH13	PullingshillWood	7D_rep2	NA	NA	NA	NA	2	NA	NA	Rep2.Class2	Class2	4	2	2	Final	Final.Rep2.Class2	Final.Class2	3	Other	Final Class2
PH13.3	NA	NA	NA	Rep3	NA	PH13	PullingshillWood	7D_rep3	NA	NA	NA	NA	NA	2	NA	Rep3.Class2	Class2	4	2	2	Final	Final.Rep3.Class2	Final.Class2	3	Other	Final Class2
PH13.4	NA	NA	NA	Rep4	NA	PH13	PullingshillWood	7D_rep4	NA	NA	NA	NA	NA	NA	2	Rep4.Class2	Class2	4	2	2	Final	Final.Rep4.Class2	Final.Class2	3	Other	Final Class2
PH14.1	NA	NA	NA	Rep1	NA	PH14	PullingshillWood	7D_rep1	NA	NA	NA	2	NA	NA	NA	Rep1.Class2	Class2	4	2	2	Final	Final.Rep1.Class2	Final.Class2	3	Other	Final Class2
PH14.2	NA	NA	NA	Rep2	NA	PH14	PullingshillWood	7D_rep2	NA	NA	NA	NA	2	NA	NA	Rep2.Class2	Class2	4	2	2	Final	Final.Rep2.Class2	Final.Class2	3	Other	Final Class2
PH14.3	NA	NA	NA	Rep3	NA	PH14	PullingshillWood	7D_rep3	NA	NA	NA	NA	NA	2	NA	Rep3.Class2	Class2	4	2	2	Final	Final.Rep3.Class2	Final.Class2	3	Other	Final Class2
PH14.4	NA	NA	NA	Rep4	NA	PH14	PullingshillWood	7D_rep4	NA	NA	NA	NA	NA	NA	2	Rep4.Class2	Class2	4	2	2	Final	Final.Rep4.Class2	Final.Class2	3	Other	Final Class2
PH15.1	NA	NA	NA	Rep1	NA	PH15	PullingshillWood	7D_rep1	NA	NA	NA	2	NA	NA	NA	Rep1.Class2	Class2	4	2	2	Final	Final.Rep1.Class2	Final.Class2	3	Other	Final Class2
PH15.2	NA	NA	NA	Rep2	NA	PH15	PullingshillWood	7D_rep2	NA	NA	NA	NA	2	NA	NA	Rep2.Class2	Class2	4	2	2	Final	Final.Rep2.Class2	Final.Class2	3	Other	Final Class2
PH15.3	NA	NA	NA	Rep3	NA	PH15	PullingshillWood	7D_rep3	NA	NA	NA	NA	NA	2	NA	Rep3.Class2	Class2	4	2	2	Final	Final.Rep3.Class2	Final.Class2	3	Other	Final Class2
PH15.4	NA	NA	NA	Rep4	NA	PH15	PullingshillWood	7D_rep4	NA	NA	NA	NA	NA	NA	2	Rep4.Class2	Class2	4	2	2	Final	Final.Rep4.Class2	Final.Class2	3	Other	Final Class2
PH16.1	NA	NA	NA	Rep1	NA	PH16	PullingshillWood	7D_rep1	NA	NA	NA	2	NA	NA	NA	Rep1.Class2	Class2	4	2	NA	Final	Final.Rep1.Class2	Final.Class2	NA	Other	Final Class2
PH16.2	NA	NA	NA	Rep2	NA	PH16	PullingshillWood	7D_rep2	NA	NA	NA	NA	2	NA	NA	Rep2.Class2	Class2	4	2	NA	Final	Final.Rep2.Class2	Final.Class2	NA	Other	Final Class2
PH16.3	NA	NA	NA	Rep3	NA	PH16	PullingshillWood	7D_rep3	NA	NA	NA	NA	NA	2	NA	Rep3.Class2	Class2	4	2	NA	Final	Final.Rep3.Class2	Final.Class2	NA	Other	Final Class2
PH16.4	NA	NA	NA	Rep4	NA	PH16	PullingshillWood	7D_rep4	NA	NA	NA	NA	NA	NA	2	Rep4.Class2	Class2	4	2	NA	Final	Final.Rep4.Class2	Final.Class2	NA	Other	Final Class2
PH17.1	NA	NA	NA	Rep1	NA	PH17	PullingshillWood	7D_rep1	NA	NA	NA	2	NA	NA	NA	Rep1.Class2	Class2	4	2	2	Final	Final.Rep1.Class2	Final.Class2	3	Other	Final Class2
PH17.2	NA	NA	NA	Rep2	NA	PH17	PullingshillWood	7D_rep2	NA	NA	NA	NA	2	NA	NA	Rep2.Class2	Class2	4	2	2	Final	Final.Rep2.Class2	Final.Class2	3	Other	Final Class2
PH17.3	NA	NA	NA	Rep3	NA	PH17	PullingshillWood	7D_rep3	NA	NA	NA	NA	NA	2	NA	Rep3.Class2	Class2	4	2	2	Final	Final.Rep3.Class2	Final.Class2	3	Other	Final Class2
PH17.4	NA	NA	NA	Rep4	NA	PH17	PullingshillWood	7D_rep4	NA	NA	NA	NA	NA	NA	2	Rep4.Class2	Class2	4	2	2	Final	Final.Rep4.Class2	Final.Class2	3	Other	Final Class2
PH18.1	NA	NA	NA	Rep1	NA	PH18	PullingshillWood	7D_rep1	NA	NA	NA	2	NA	NA	NA	Rep1.Class2	Class2	4	2	2	Final	Final.Rep1.Class2	Final.Class2	5	Other	Final Class2
PH18.2	NA	NA	NA	Rep2	NA	PH18	PullingshillWood	7D_rep2	NA	NA	NA	NA	2	NA	NA	Rep2.Class2	Class2	4	2	2	Final	Final.Rep2.Class2	Final.Class2	5	Other	Final Class2
PH18.3	NA	NA	NA	Rep3	NA	PH18	PullingshillWood	7D_rep3	NA	NA	NA	NA	NA	2	NA	Rep3.Class2	Class2	4	2	2	Final	Final.Rep3.Class2	Final.Class2	5	Other	Final Class2
PH18.4	NA	NA	NA	Rep4	NA	PH18	PullingshillWood	7D_rep4	NA	NA	NA	NA	NA	NA	2	Rep4.Class2	Class2	4	2	2	Final	Final.Rep4.Class2	Final.Class2	5	Other	Final Class2
PH19.1	NA	NA	NA	Rep1	NA	PH19	PullingshillWood	7D_rep1	NA	NA	NA	2	NA	NA	NA	Rep1.Class2	Class2	4	2	2	Final	Final.Rep1.Class2	Final.Class2	2	Other	Final Class2
PH19.2	NA	NA	NA	Rep2	NA	PH19	PullingshillWood	7D_rep2	NA	NA	NA	NA	2	NA	NA	Rep2.Class2	Class2	4	2	2	Final	Final.Rep2.Class2	Final.Class2	2	Other	Final Class2
PH19.3	NA	NA	NA	Rep3	NA	PH19	PullingshillWood	7D_rep3	NA	NA	NA	NA	NA	2	NA	Rep3.Class2	Class2	4	2	2	Final	Final.Rep3.Class2	Final.Class2	2	Other	Final Class2
PH19.4	NA	NA	NA	Rep4	NA	PH19	PullingshillWood	7D_rep4	NA	NA	NA	NA	NA	NA	2	Rep4.Class2	Class2	4	2	2	Final	Final.Rep4.Class2	Final.Class2	2	Other	Final Class2
PH20.1	NA	NA	NA	Rep1	NA	PH20	PullingshillWood	7D_rep1	NA	NA	NA	2	NA	NA	NA	Rep1.Class2	Class2	4	2	2	Final	Final.Rep1.Class2	Final.Class2	3	Other	Final Class2
PH20.2	NA	NA	NA	Rep2	NA	PH20	PullingshillWood	7D_rep2	NA	NA	NA	NA	2	NA	NA	Rep2.Class2	Class2	4	2	2	Final	Final.Rep2.Class2	Final.Class2	3	Other	Final Class2
PH20.3	NA	NA	NA	Rep3	NA	PH20	PullingshillWood	7D_rep3	NA	NA	NA	NA	NA	2	NA	Rep3.Class2	Class2	4	2	2	Final	Final.Rep3.Class2	Final.Class2	3	Other	Final Class2
PH20.4	NA	NA	NA	Rep4	NA	PH20	PullingshillWood	7D_rep4	NA	NA	NA	NA	NA	NA	2	Rep4.Class2	Class2	4	2	2	Final	Final.Rep4.Class2	Final.Class2	3	Other	Final Class2
PH21.1	NA	NA	NA	Rep1	NA	PH21	PullingshillWood	7D_rep1	NA	NA	NA	2	NA	NA	NA	Rep1.Class2	Class2	4	2	2	Final	Final.Rep1.Class2	Final.Class2	3	Other	Final Class2
PH21.2	NA	NA	NA	Rep2	NA	PH21	PullingshillWood	7D_rep2	NA	NA	NA	NA	2	NA	NA	Rep2.Class2	Class2	4	2	2	Final	Final.Rep2.Class2	Final.Class2	3	Other	Final Class2
PH21.3	NA	NA	NA	Rep3	NA	PH21	PullingshillWood	7D_rep3	NA	NA	NA	NA	NA	2	NA	Rep3.Class2	Class2	4	2	2	Final	Final.Rep3.Class2	Final.Class2	3	Other	Final Class2
PH21.4	NA	NA	NA	Rep4	NA	PH21	PullingshillWood	7D_rep4	NA	NA	NA	NA	NA	NA	2	Rep4.Class2	Class2	4	2	2	Final	Final.Rep4.Class2	Final.Class2	3	Other	Final Class2
PH22.1	NA	NA	NA	Rep1	NA	PH22	PullingshillWood	7D_rep1	NA	NA	NA	2	NA	NA	NA	Rep1.Class2	Class2	4	2	2	Final	Final.Rep1.Class2	Final.Class2	3	Other	Final Class2
PH22.2	NA	NA	NA	Rep2	NA	PH22	PullingshillWood	7D_rep2	NA	NA	NA	NA	2	NA	NA	Rep2.Class2	Class2	4	2	2	Final	Final.Rep2.Class2	Final.Class2	3	Other	Final Class2
PH22.3	NA	NA	NA	Rep3	NA	PH22	PullingshillWood	7D_rep3	NA	NA	NA	NA	NA	2	NA	Rep3.Class2	Class2	4	2	2	Final	Final.Rep3.Class2	Final.Class2	3	Other	Final Class2
PH22.4	NA	NA	NA	Rep4	NA	PH22	PullingshillWood	7D_rep4	NA	NA	NA	NA	NA	NA	2	Rep4.Class2	Class2	4	2	2	Final	Final.Rep4.Class2	Final.Class2	3	Other	Final Class2
PH23.1	NA	NA	NA	Rep1	NA	PH23	PullingshillWood	7D_rep1	NA	NA	NA	1	NA	NA	NA	Rep1.Class1	Class1	1	2	NA	Final	Final.Rep1.Class1	Final.Class1	NA	Other	Final Class1
PH23.2	NA	NA	NA	Rep2	NA	PH23	PullingshillWood	7D_rep2	NA	NA	NA	NA	2	NA	NA	Rep2.Class2	Class2	4	2	NA	Final	Final.Rep2.Class2	Final.Class2	NA	Other	Final Class2
PH23.3	NA	NA	NA	Rep3	NA	PH23	PullingshillWood	7D_rep3	NA	NA	NA	NA	NA	2	NA	Rep3.Class2	Class2	4	2	NA	Final	Final.Rep3.Class2	Final.Class2	NA	Other	Final Class2
PH23.4	NA	NA	NA	Rep4	NA	PH23	PullingshillWood	7D_rep4	NA	NA	NA	NA	NA	NA	2	Rep4.Class2	Class2	4	2	NA	Final	Final.Rep4.Class2	Final.Class2	NA	Other	Final Class2
PH24.1	NA	NA	NA	Rep1	NA	PH24	PullingshillWood	7D_rep1	NA	NA	NA	2	NA	NA	NA	Rep1.Class2	Class2	4	2	2	Final	Final.Rep1.Class2	Final.Class2	2	Other	Final Class2
PH24.2	NA	NA	NA	Rep2	NA	PH24	PullingshillWood	7D_rep2	NA	NA	NA	NA	2	NA	NA	Rep2.Class2	Class2	4	2	2	Final	Final.Rep2.Class2	Final.Class2	2	Other	Final Class2
PH24.3	NA	NA	NA	Rep3	NA	PH24	PullingshillWood	7D_rep3	NA	NA	NA	NA	NA	2	NA	Rep3.Class2	Class2	3	2	2	Final	Final.Rep3.Class2	Final.Class2	2	Other	Final Class2
PH24.4	NA	NA	NA	Rep4	NA	PH24	PullingshillWood	7D_rep4	NA	NA	NA	NA	NA	NA	2	Rep4.Class2	Class2	4	2	2	Final	Final.Rep4.Class2	Final.Class2	2	Other	Final Class2
RDM01.1	NA	NA	NA	Rep1	NA	RDM01	SilwoodPark	7D_rep1	NA	NA	NA	2	NA	NA	NA	Rep1.Class2	Class2	4	2	2	Final	Final.Rep1.Class2	Final.Class2	3	Other	Final Class2
RDM01.2	NA	NA	NA	Rep2	NA	RDM01	SilwoodPark	7D_rep2	NA	NA	NA	NA	1	NA	NA	Rep2.Class1	Class1	1	1	1	Final	Final.Rep2.Class1	Final.Class1	3	Other	Final Class1
RDM01.3	NA	NA	NA	Rep3	NA	RDM01	SilwoodPark	7D_rep3	NA	NA	NA	NA	NA	2	NA	Rep3.Class2	Class2	1	2	2	Final	Final.Rep3.Class2	Final.Class2	3	Other	Final Class2
RDM01.4	NA	NA	NA	Rep4	NA	RDM01	SilwoodPark	7D_rep4	NA	NA	NA	NA	NA	NA	2	Rep4.Class2	Class2	4	2	2	Final	Final.Rep4.Class2	Final.Class2	3	Other	Final Class2
SAC01.1	NA	NA	NA	Rep1	NA	SAC01	StAlbansCity	7D_rep1	NA	NA	NA	2	NA	NA	NA	Rep1.Class2	Class2	3	2	NA	Final	Final.Rep1.Class2	Final.Class2	NA	Other	Final Class2
SAC01.2	NA	NA	NA	Rep2	NA	SAC01	StAlbansCity	7D_rep2	NA	NA	NA	NA	2	NA	NA	Rep2.Class2	Class2	3	2	NA	Final	Final.Rep2.Class2	Final.Class2	NA	Other	Final Class2
SAC01.3	NA	NA	NA	Rep3	NA	SAC01	StAlbansCity	7D_rep3	NA	NA	NA	NA	NA	2	NA	Rep3.Class2	Class2	3	2	NA	Final	Final.Rep3.Class2	Final.Class2	NA	Other	Final Class2
SAC01.4	NA	NA	NA	Rep4	NA	SAC01	StAlbansCity	7D_rep4	NA	NA	NA	NA	NA	NA	1	Rep4.Class1	Class1	1	1	NA	Final	Final.Rep4.Class1	Final.Class1	NA	Other	Final Class1
SAC02.1	NA	NA	NA	Rep1	NA	SAC02	StAlbansCity	7D_rep1	NA	NA	NA	2	NA	NA	NA	Rep1.Class2	Class2	4	2	2	Final	Final.Rep1.Class2	Final.Class2	5	Other	Final Class2
SAC02.2	NA	NA	NA	Rep2	NA	SAC02	StAlbansCity	7D_rep2	NA	NA	NA	NA	2	NA	NA	Rep2.Class2	Class2	4	2	2	Final	Final.Rep2.Class2	Final.Class2	5	Other	Final Class2
SAC02.3	NA	NA	NA	Rep3	NA	SAC02	StAlbansCity	7D_rep3	NA	NA	NA	NA	NA	2	NA	Rep3.Class2	Class2	4	2	2	Final	Final.Rep3.Class2	Final.Class2	5	Other	Final Class2
SAC02.4	NA	NA	NA	Rep4	NA	SAC02	StAlbansCity	7D_rep4	NA	NA	NA	NA	NA	NA	1	Rep4.Class1	Class1	1	1	1	Final	Final.Rep4.Class1	Final.Class1	5	Other	Final Class1
SAC03.1	NA	NA	NA	Rep1	NA	SAC03	StAlbansCity	7D_rep1	NA	NA	NA	2	NA	NA	NA	Rep1.Class2	Class2	4	2	2	Final	Final.Rep1.Class2	Final.Class2	3	Other	Final Class2
SAC03.2	NA	NA	NA	Rep2	NA	SAC03	StAlbansCity	7D_rep2	NA	NA	NA	NA	2	NA	NA	Rep2.Class2	Class2	4	2	2	Final	Final.Rep2.Class2	Final.Class2	3	Other	Final Class2
SAC03.3	NA	NA	NA	Rep3	NA	SAC03	StAlbansCity	7D_rep3	NA	NA	NA	NA	NA	2	NA	Rep3.Class2	Class2	4	2	2	Final	Final.Rep3.Class2	Final.Class2	3	Other	Final Class2
SAC03.4	NA	NA	NA	Rep4	NA	SAC03	StAlbansCity	7D_rep4	NA	NA	NA	NA	NA	NA	1	Rep4.Class1	Class1	2	1	1	Final	Final.Rep4.Class1	Final.Class1	3	Other	Final Class1
SAC04.1	NA	NA	NA	Rep1	NA	SAC04	StAlbansCity	7D_rep1	NA	NA	NA	2	NA	NA	NA	Rep1.Class2	Class2	4	2	2	Final	Final.Rep1.Class2	Final.Class2	3	Other	Final Class2
SAC04.2	NA	NA	NA	Rep2	NA	SAC04	StAlbansCity	7D_rep2	NA	NA	NA	NA	2	NA	NA	Rep2.Class2	Class2	4	2	2	Final	Final.Rep2.Class2	Final.Class2	3	Other	Final Class2
SAC04.3	NA	NA	NA	Rep3	NA	SAC04	StAlbansCity	7D_rep3	NA	NA	NA	NA	NA	2	NA	Rep3.Class2	Class2	4	2	2	Final	Final.Rep3.Class2	Final.Class2	3	Other	Final Class2
SAC04.4	NA	NA	NA	Rep4	NA	SAC04	StAlbansCity	7D_rep4	NA	NA	NA	NA	NA	NA	1	Rep4.Class1	Class1	1	1	1	Final	Final.Rep4.Class1	Final.Class1	3	Other	Final Class1
SAC05.1	NA	NA	NA	Rep1	NA	SAC05	StAlbansCity	7D_rep1	NA	NA	NA	2	NA	NA	NA	Rep1.Class2	Class2	4	2	2	Final	Final.Rep1.Class2	Final.Class2	3	Other	Final Class2
SAC05.2	NA	NA	NA	Rep2	NA	SAC05	StAlbansCity	7D_rep2	NA	NA	NA	NA	2	NA	NA	Rep2.Class2	Class2	4	2	2	Final	Final.Rep2.Class2	Final.Class2	3	Other	Final Class2
SAC05.3	NA	NA	NA	Rep3	NA	SAC05	StAlbansCity	7D_rep3	NA	NA	NA	NA	NA	2	NA	Rep3.Class2	Class2	4	2	2	Final	Final.Rep3.Class2	Final.Class2	3	Other	Final Class2
SAC05.4	NA	NA	NA	Rep4	NA	SAC05	StAlbansCity	7D_rep4	NA	NA	NA	NA	NA	NA	1	Rep4.Class1	Class1	1	2	1	Final	Final.Rep4.Class1	Final.Class1	3	Other	Final Class1
SAC06.1	NA	NA	NA	Rep1	NA	SAC06	StAlbansCity	7D_rep1	NA	NA	NA	2	NA	NA	NA	Rep1.Class2	Class2	4	2	2	Final	Final.Rep1.Class2	Final.Class2	2	Other	Final Class2
SAC06.2	NA	NA	NA	Rep2	NA	SAC06	StAlbansCity	7D_rep2	NA	NA	NA	NA	2	NA	NA	Rep2.Class2	Class2	3	2	2	Final	Final.Rep2.Class2	Final.Class2	2	Other	Final Class2
SAC06.3	NA	NA	NA	Rep3	NA	SAC06	StAlbansCity	7D_rep3	NA	NA	NA	NA	NA	2	NA	Rep3.Class2	Class2	3	1	2	Final	Final.Rep3.Class2	Final.Class2	2	Other	Final Class2
SAC06.4	NA	NA	NA	Rep4	NA	SAC06	StAlbansCity	7D_rep4	NA	NA	NA	NA	NA	NA	1	Rep4.Class1	Class1	1	1	1	Final	Final.Rep4.Class1	Final.Class1	2	Other	Final Class1
SAC07.1	NA	NA	NA	Rep1	NA	SAC07	StAlbansCity	7D_rep1	NA	NA	NA	2	NA	NA	NA	Rep1.Class2	Class2	4	2	2	Final	Final.Rep1.Class2	Final.Class2	2	Other	Final Class2
SAC07.2	NA	NA	NA	Rep2	NA	SAC07	StAlbansCity	7D_rep2	NA	NA	NA	NA	2	NA	NA	Rep2.Class2	Class2	3	2	2	Final	Final.Rep2.Class2	Final.Class2	2	Other	Final Class2
SAC07.3	NA	NA	NA	Rep3	NA	SAC07	StAlbansCity	7D_rep3	NA	NA	NA	NA	NA	2	NA	Rep3.Class2	Class2	3	2	2	Final	Final.Rep3.Class2	Final.Class2	2	Other	Final Class2
SAC07.4	NA	NA	NA	Rep4	NA	SAC07	StAlbansCity	7D_rep4	NA	NA	NA	NA	NA	NA	1	Rep4.Class1	Class1	1	1	1	Final	Final.Rep4.Class1	Final.Class1	2	Other	Final Class1
SAC08.1	NA	NA	NA	Rep1	NA	SAC08	StAlbansCity	7D_rep1	NA	NA	NA	1	NA	NA	NA	Rep1.Class1	Class1	2	1	1	Final	Final.Rep1.Class1	Final.Class1	3	Other	Final Class1
SAC08.2	NA	NA	NA	Rep2	NA	SAC08	StAlbansCity	7D_rep2	NA	NA	NA	NA	2	NA	NA	Rep2.Class2	Class2	4	2	2	Final	Final.Rep2.Class2	Final.Class2	3	Other	Final Class2
SAC08.3	NA	NA	NA	Rep3	NA	SAC08	StAlbansCity	7D_rep3	NA	NA	NA	NA	NA	2	NA	Rep3.Class2	Class2	4	2	2	Final	Final.Rep3.Class2	Final.Class2	3	Other	Final Class2
SAC08.4	NA	NA	NA	Rep4	NA	SAC08	StAlbansCity	7D_rep4	NA	NA	NA	NA	NA	NA	1	Rep4.Class1	Class1	1	1	1	Final	Final.Rep4.Class1	Final.Class1	3	Other	Final Class1
SAC09.1	NA	NA	NA	Rep1	NA	SAC09	StAlbansCity	7D_rep1	NA	NA	NA	2	NA	NA	NA	Rep1.Class2	Class2	4	2	NA	Final	Final.Rep1.Class2	Final.Class2	NA	Other	Final Class2
SAC09.2	NA	NA	NA	Rep2	NA	SAC09	StAlbansCity	7D_rep2	NA	NA	NA	NA	2	NA	NA	Rep2.Class2	Class2	4	2	NA	Final	Final.Rep2.Class2	Final.Class2	NA	Other	Final Class2
SAC09.3	NA	NA	NA	Rep3	NA	SAC09	StAlbansCity	7D_rep3	NA	NA	NA	NA	NA	2	NA	Rep3.Class2	Class2	4	2	NA	Final	Final.Rep3.Class2	Final.Class2	NA	Other	Final Class2
SAC09.4	NA	NA	NA	Rep4	NA	SAC09	StAlbansCity	7D_rep4	NA	NA	NA	NA	NA	NA	1	Rep4.Class1	Class1	2	1	NA	Final	Final.Rep4.Class1	Final.Class1	NA	Other	Final Class1
SAC10.1	NA	NA	NA	Rep1	NA	SAC10	StAlbansCity	7D_rep1	NA	NA	NA	2	NA	NA	NA	Rep1.Class2	Class2	4	2	2	Final	Final.Rep1.Class2	Final.Class2	5	Other	Final Class2
SAC10.2	NA	NA	NA	Rep2	NA	SAC10	StAlbansCity	7D_rep2	NA	NA	NA	NA	2	NA	NA	Rep2.Class2	Class2	4	2	2	Final	Final.Rep2.Class2	Final.Class2	5	Other	Final Class2
SAC10.3	NA	NA	NA	Rep3	NA	SAC10	StAlbansCity	7D_rep3	NA	NA	NA	NA	NA	2	NA	Rep3.Class2	Class2	4	2	2	Final	Final.Rep3.Class2	Final.Class2	5	Other	Final Class2
SAC10.4	NA	NA	NA	Rep4	NA	SAC10	StAlbansCity	7D_rep4	NA	NA	NA	NA	NA	NA	2	Rep4.Class2	Class2	4	2	2	Final	Final.Rep4.Class2	Final.Class2	5	Other	Final Class2
SAC11.1	NA	NA	NA	Rep1	NA	SAC11	StAlbansCity	7D_rep1	NA	NA	NA	2	NA	NA	NA	Rep1.Class2	Class2	4	2	2	Final	Final.Rep1.Class2	Final.Class2	3	Other	Final Class2
SAC11.2	NA	NA	NA	Rep2	NA	SAC11	StAlbansCity	7D_rep2	NA	NA	NA	NA	2	NA	NA	Rep2.Class2	Class2	4	2	2	Final	Final.Rep2.Class2	Final.Class2	3	Other	Final Class2
SAC11.3	NA	NA	NA	Rep3	NA	SAC11	StAlbansCity	7D_rep3	NA	NA	NA	NA	NA	2	NA	Rep3.Class2	Class2	4	2	2	Final	Final.Rep3.Class2	Final.Class2	3	Other	Final Class2
SAC11.4	NA	NA	NA	Rep4	NA	SAC11	StAlbansCity	7D_rep4	NA	NA	NA	NA	NA	NA	2	Rep4.Class2	Class2	4	2	2	Final	Final.Rep4.Class2	Final.Class2	3	Other	Final Class2
SAC12.1	NA	NA	NA	Rep1	NA	SAC12	StAlbansCity	7D_rep1	NA	NA	NA	2	NA	NA	NA	Rep1.Class2	Class2	3	2	2	Final	Final.Rep1.Class2	Final.Class2	2	Other	Final Class2
SAC12.2	NA	NA	NA	Rep2	NA	SAC12	StAlbansCity	7D_rep2	NA	NA	NA	NA	2	NA	NA	Rep2.Class2	Class2	3	2	2	Final	Final.Rep2.Class2	Final.Class2	2	Other	Final Class2
SAC12.3	NA	NA	NA	Rep3	NA	SAC12	StAlbansCity	7D_rep3	NA	NA	NA	NA	NA	2	NA	Rep3.Class2	Class2	3	2	2	Final	Final.Rep3.Class2	Final.Class2	2	Other	Final Class2
SAC12.4	NA	NA	NA	Rep4	NA	SAC12	StAlbansCity	7D_rep4	NA	NA	NA	NA	NA	NA	2	Rep4.Class2	Class2	4	2	2	Final	Final.Rep4.Class2	Final.Class2	2	Other	Final Class2
SAC13.1	NA	NA	NA	Rep1	NA	SAC13	StAlbansCity	7D_rep1	NA	NA	NA	2	NA	NA	NA	Rep1.Class2	Class2	4	2	2	Final	Final.Rep1.Class2	Final.Class2	2	Other	Final Class2
SAC13.2	NA	NA	NA	Rep2	NA	SAC13	StAlbansCity	7D_rep2	NA	NA	NA	NA	2	NA	NA	Rep2.Class2	Class2	3	2	2	Final	Final.Rep2.Class2	Final.Class2	2	Other	Final Class2
SAC13.3	NA	NA	NA	Rep3	NA	SAC13	StAlbansCity	7D_rep3	NA	NA	NA	NA	NA	2	NA	Rep3.Class2	Class2	3	2	2	Final	Final.Rep3.Class2	Final.Class2	2	Other	Final Class2
SAC13.4	NA	NA	NA	Rep4	NA	SAC13	StAlbansCity	7D_rep4	NA	NA	NA	NA	NA	NA	2	Rep4.Class2	Class2	4	2	2	Final	Final.Rep4.Class2	Final.Class2	2	Other	Final Class2
SAC14.1	NA	NA	NA	Rep1	NA	SAC14	StAlbansCity	7D_rep1	NA	NA	NA	2	NA	NA	NA	Rep1.Class2	Class2	4	2	2	Final	Final.Rep1.Class2	Final.Class2	3	Other	Final Class2
SAC14.2	NA	NA	NA	Rep2	NA	SAC14	StAlbansCity	7D_rep2	NA	NA	NA	NA	2	NA	NA	Rep2.Class2	Class2	4	2	2	Final	Final.Rep2.Class2	Final.Class2	3	Other	Final Class2
SAC14.3	NA	NA	NA	Rep3	NA	SAC14	StAlbansCity	7D_rep3	NA	NA	NA	NA	NA	2	NA	Rep3.Class2	Class2	4	2	2	Final	Final.Rep3.Class2	Final.Class2	3	Other	Final Class2
SAC14.4	NA	NA	NA	Rep4	NA	SAC14	StAlbansCity	7D_rep4	NA	NA	NA	NA	NA	NA	2	Rep4.Class2	Class2	4	2	2	Final	Final.Rep4.Class2	Final.Class2	3	Other	Final Class2
SAC15.1	NA	NA	NA	Rep1	NA	SAC15	StAlbansCity	7D_rep1	NA	NA	NA	2	NA	NA	NA	Rep1.Class2	Class2	4	2	2	Final	Final.Rep1.Class2	Final.Class2	3	Other	Final Class2
SAC15.2	NA	NA	NA	Rep2	NA	SAC15	StAlbansCity	7D_rep2	NA	NA	NA	NA	2	NA	NA	Rep2.Class2	Class2	4	2	2	Final	Final.Rep2.Class2	Final.Class2	3	Other	Final Class2
SAC15.3	NA	NA	NA	Rep3	NA	SAC15	StAlbansCity	7D_rep3	NA	NA	NA	NA	NA	2	NA	Rep3.Class2	Class2	3	2	2	Final	Final.Rep3.Class2	Final.Class2	3	Other	Final Class2
SAC15.4	NA	NA	NA	Rep4	NA	SAC15	StAlbansCity	7D_rep4	NA	NA	NA	NA	NA	NA	2	Rep4.Class2	Class2	4	2	2	Final	Final.Rep4.Class2	Final.Class2	3	Other	Final Class2
SAC16.1	NA	NA	NA	Rep1	NA	SAC16	StAlbansCity	7D_rep1	NA	NA	NA	2	NA	NA	NA	Rep1.Class2	Class2	4	2	2	Final	Final.Rep1.Class2	Final.Class2	2	Other	Final Class2
SAC16.2	NA	NA	NA	Rep2	NA	SAC16	StAlbansCity	7D_rep2	NA	NA	NA	NA	2	NA	NA	Rep2.Class2	Class2	3	2	2	Final	Final.Rep2.Class2	Final.Class2	2	Other	Final Class2
SAC16.3	NA	NA	NA	Rep3	NA	SAC16	StAlbansCity	7D_rep3	NA	NA	NA	NA	NA	2	NA	Rep3.Class2	Class2	3	1	2	Final	Final.Rep3.Class2	Final.Class2	2	Other	Final Class2
SAC16.4	NA	NA	NA	Rep4	NA	SAC16	StAlbansCity	7D_rep4	NA	NA	NA	NA	NA	NA	2	Rep4.Class2	Class2	4	2	2	Final	Final.Rep4.Class2	Final.Class2	2	Other	Final Class2
SP01.1	NA	NA	NA	Rep1	NA	SP01	SilwoodPark	7D_rep1	NA	NA	NA	1	NA	NA	NA	Rep1.Class1	Class1	2	1	NA	Final	Final.Rep1.Class1	Final.Class1	NA	Other	Final Class1
SP01.2	NA	NA	NA	Rep2	NA	SP01	SilwoodPark	7D_rep2	NA	NA	NA	NA	2	NA	NA	Rep2.Class2	Class2	4	2	NA	Final	Final.Rep2.Class2	Final.Class2	NA	Other	Final Class2
SP01.3	NA	NA	NA	Rep3	NA	SP01	SilwoodPark	7D_rep3	NA	NA	NA	NA	NA	2	NA	Rep3.Class2	Class2	4	2	NA	Final	Final.Rep3.Class2	Final.Class2	NA	Other	Final Class2
SP01.4	NA	NA	NA	Rep4	NA	SP01	SilwoodPark	7D_rep4	NA	NA	NA	NA	NA	NA	1	Rep4.Class1	Class1	2	1	NA	Final	Final.Rep4.Class1	Final.Class1	NA	Other	Final Class1
SP02.1	NA	NA	NA	Rep1	NA	SP02	SilwoodPark	7D_rep1	NA	NA	NA	1	NA	NA	NA	Rep1.Class1	Class1	1	1	NA	Final	Final.Rep1.Class1	Final.Class1	NA	Other	Final Class1
SP02.2	NA	NA	NA	Rep2	NA	SP02	SilwoodPark	7D_rep2	NA	NA	NA	NA	1	NA	NA	Rep2.Class1	Class1	1	1	NA	Final	Final.Rep2.Class1	Final.Class1	NA	Other	Final Class1
SP02.3	NA	NA	NA	Rep3	NA	SP02	SilwoodPark	7D_rep3	NA	NA	NA	NA	NA	1	NA	Rep3.Class1	Class1	1	1	NA	Final	Final.Rep3.Class1	Final.Class1	NA	Other	Final Class1
SP02.4	NA	NA	NA	Rep4	NA	SP02	SilwoodPark	7D_rep4	NA	NA	NA	NA	NA	NA	1	Rep4.Class1	Class1	1	1	NA	Final	Final.Rep4.Class1	Final.Class1	NA	Other	Final Class1
SP03.1	NA	NA	NA	Rep1	NA	SP03	SilwoodPark	7D_rep1	NA	NA	NA	1	NA	NA	NA	Rep1.Class1	Class1	1	1	NA	Final	Final.Rep1.Class1	Final.Class1	NA	Other	Final Class1
SP03.2	NA	NA	NA	Rep2	NA	SP03	SilwoodPark	7D_rep2	NA	NA	NA	NA	1	NA	NA	Rep2.Class1	Class1	1	1	NA	Final	Final.Rep2.Class1	Final.Class1	NA	Other	Final Class1
SP03.3	NA	NA	NA	Rep3	NA	SP03	SilwoodPark	7D_rep3	NA	NA	NA	NA	NA	1	NA	Rep3.Class1	Class1	1	1	NA	Final	Final.Rep3.Class1	Final.Class1	NA	Other	Final Class1
SP03.4	NA	NA	NA	Rep4	NA	SP03	SilwoodPark	7D_rep4	NA	NA	NA	NA	NA	NA	1	Rep4.Class1	Class1	1	1	NA	Final	Final.Rep4.Class1	Final.Class1	NA	Other	Final Class1
SP04.1	NA	NA	NA	Rep1	NA	SP04	SilwoodPark	7D_rep1	NA	NA	NA	1	NA	NA	NA	Rep1.Class1	Class1	2	1	NA	Final	Final.Rep1.Class1	Final.Class1	NA	Other	Final Class1
SP04.2	NA	NA	NA	Rep2	NA	SP04	SilwoodPark	7D_rep2	NA	NA	NA	NA	1	NA	NA	Rep2.Class1	Class1	2	1	NA	Final	Final.Rep2.Class1	Final.Class1	NA	Other	Final Class1
SP04.3	NA	NA	NA	Rep3	NA	SP04	SilwoodPark	7D_rep3	NA	NA	NA	NA	NA	1	NA	Rep3.Class1	Class1	2	1	NA	Final	Final.Rep3.Class1	Final.Class1	NA	Other	Final Class1
SP04.4	NA	NA	NA	Rep4	NA	SP04	SilwoodPark	7D_rep4	NA	NA	NA	NA	NA	NA	1	Rep4.Class1	Class1	2	1	NA	Final	Final.Rep4.Class1	Final.Class1	NA	Other	Final Class1
SP05.1	NA	NA	NA	Rep1	NA	SP05	SilwoodPark	7D_rep1	NA	NA	NA	1	NA	NA	NA	Rep1.Class1	Class1	1	1	NA	Final	Final.Rep1.Class1	Final.Class1	NA	Other	Final Class1
SP05.2	NA	NA	NA	Rep2	NA	SP05	SilwoodPark	7D_rep2	NA	NA	NA	NA	1	NA	NA	Rep2.Class1	Class1	1	1	NA	Final	Final.Rep2.Class1	Final.Class1	NA	Other	Final Class1
SP05.3	NA	NA	NA	Rep3	NA	SP05	SilwoodPark	7D_rep3	NA	NA	NA	NA	NA	1	NA	Rep3.Class1	Class1	1	1	NA	Final	Final.Rep3.Class1	Final.Class1	NA	Other	Final Class1
SP05.4	NA	NA	NA	Rep4	NA	SP05	SilwoodPark	7D_rep4	NA	NA	NA	NA	NA	NA	1	Rep4.Class1	Class1	1	1	NA	Final	Final.Rep4.Class1	Final.Class1	NA	Other	Final Class1
SP06.1	NA	NA	NA	Rep1	NA	SP06	SilwoodPark	7D_rep1	NA	NA	NA	1	NA	NA	NA	Rep1.Class1	Class1	2	1	NA	Final	Final.Rep1.Class1	Final.Class1	NA	Other	Final Class1
SP06.2	NA	NA	NA	Rep2	NA	SP06	SilwoodPark	7D_rep2	NA	NA	NA	NA	1	NA	NA	Rep2.Class1	Class1	1	1	NA	Final	Final.Rep2.Class1	Final.Class1	NA	Other	Final Class1
SP06.3	NA	NA	NA	Rep3	NA	SP06	SilwoodPark	7D_rep3	NA	NA	NA	NA	NA	1	NA	Rep3.Class1	Class1	1	1	NA	Final	Final.Rep3.Class1	Final.Class1	NA	Other	Final Class1
SP06.4	NA	NA	NA	Rep4	NA	SP06	SilwoodPark	7D_rep4	NA	NA	NA	NA	NA	NA	1	Rep4.Class1	Class1	2	1	NA	Final	Final.Rep4.Class1	Final.Class1	NA	Other	Final Class1
SP07.1	NA	NA	NA	Rep1	NA	SP07	SilwoodPark	7D_rep1	NA	NA	NA	1	NA	NA	NA	Rep1.Class1	Class1	1	1	NA	Final	Final.Rep1.Class1	Final.Class1	NA	Other	Final Class1
SP07.2	NA	NA	NA	Rep2	NA	SP07	SilwoodPark	7D_rep2	NA	NA	NA	NA	1	NA	NA	Rep2.Class1	Class1	1	1	NA	Final	Final.Rep2.Class1	Final.Class1	NA	Other	Final Class1
SP07.3	NA	NA	NA	Rep3	NA	SP07	SilwoodPark	7D_rep3	NA	NA	NA	NA	NA	1	NA	Rep3.Class1	Class1	1	1	NA	Final	Final.Rep3.Class1	Final.Class1	NA	Other	Final Class1
SP07.4	NA	NA	NA	Rep4	NA	SP07	SilwoodPark	7D_rep4	NA	NA	NA	NA	NA	NA	1	Rep4.Class1	Class1	1	1	NA	Final	Final.Rep4.Class1	Final.Class1	NA	Other	Final Class1
SP08.1	NA	NA	NA	Rep1	NA	SP08	SilwoodPark	7D_rep1	NA	NA	NA	1	NA	NA	NA	Rep1.Class1	Class1	2	1	NA	Final	Final.Rep1.Class1	Final.Class1	NA	Other	Final Class1
SP08.2	NA	NA	NA	Rep2	NA	SP08	SilwoodPark	7D_rep2	NA	NA	NA	NA	1	NA	NA	Rep2.Class1	Class1	2	1	NA	Final	Final.Rep2.Class1	Final.Class1	NA	Other	Final Class1
SP08.3	NA	NA	NA	Rep3	NA	SP08	SilwoodPark	7D_rep3	NA	NA	NA	NA	NA	1	NA	Rep3.Class1	Class1	2	1	NA	Final	Final.Rep3.Class1	Final.Class1	NA	Other	Final Class1
SP08.4	NA	NA	NA	Rep4	NA	SP08	SilwoodPark	7D_rep4	NA	NA	NA	NA	NA	NA	1	Rep4.Class1	Class1	2	1	NA	Final	Final.Rep4.Class1	Final.Class1	NA	Other	Final Class1
SP09.1	NA	NA	NA	Rep1	NA	SP09	SilwoodPark	7D_rep1	NA	NA	NA	1	NA	NA	NA	Rep1.Class1	Class1	2	1	NA	Final	Final.Rep1.Class1	Final.Class1	NA	Other	Final Class1
SP09.2	NA	NA	NA	Rep2	NA	SP09	SilwoodPark	7D_rep2	NA	NA	NA	NA	1	NA	NA	Rep2.Class1	Class1	2	1	NA	Final	Final.Rep2.Class1	Final.Class1	NA	Other	Final Class1
SP09.3	NA	NA	NA	Rep3	NA	SP09	SilwoodPark	7D_rep3	NA	NA	NA	NA	NA	1	NA	Rep3.Class1	Class1	2	1	NA	Final	Final.Rep3.Class1	Final.Class1	NA	Other	Final Class1
SP09.4	NA	NA	NA	Rep4	NA	SP09	SilwoodPark	7D_rep4	NA	NA	NA	NA	NA	NA	1	Rep4.Class1	Class1	2	1	NA	Final	Final.Rep4.Class1	Final.Class1	NA	Other	Final Class1
WEL01.1	NA	NA	NA	Rep1	NA	WEL01	CombeHill	7D_rep1	NA	NA	NA	2	NA	NA	NA	Rep1.Class2	Class2	4	2	2	Final	Final.Rep1.Class2	Final.Class2	3	CombeHill	Final Class2
WEL01.2	NA	NA	NA	Rep2	NA	WEL01	CombeHill	7D_rep2	NA	NA	NA	NA	2	NA	NA	Rep2.Class2	Class2	4	2	2	Final	Final.Rep2.Class2	Final.Class2	3	CombeHill	Final Class2
WEL01.3	NA	NA	NA	Rep3	NA	WEL01	CombeHill	7D_rep3	NA	NA	NA	NA	NA	2	NA	Rep3.Class2	Class2	4	2	2	Final	Final.Rep3.Class2	Final.Class2	3	CombeHill	Final Class2
WEL01.4	NA	NA	NA	Rep4	NA	WEL01	CombeHill	7D_rep4	NA	NA	NA	NA	NA	NA	2	Rep4.Class2	Class2	4	2	2	Final	Final.Rep4.Class2	Final.Class2	3	CombeHill	Final Class2
WEL02.1	NA	NA	NA	Rep1	NA	WEL02	CombeHill	7D_rep1	NA	NA	NA	2	NA	NA	NA	Rep1.Class2	Class2	4	2	2	Final	Final.Rep1.Class2	Final.Class2	2	Other	Final Class2
WEL02.2	NA	NA	NA	Rep2	NA	WEL02	CombeHill	7D_rep2	NA	NA	NA	NA	2	NA	NA	Rep2.Class2	Class2	4	2	2	Final	Final.Rep2.Class2	Final.Class2	2	Other	Final Class2
WEL02.3	NA	NA	NA	Rep3	NA	WEL02	CombeHill	7D_rep3	NA	NA	NA	NA	NA	2	NA	Rep3.Class2	Class2	4	2	2	Final	Final.Rep3.Class2	Final.Class2	2	Other	Final Class2
WEL02.4	NA	NA	NA	Rep4	NA	WEL02	CombeHill	7D_rep4	NA	NA	NA	NA	NA	NA	2	Rep4.Class2	Class2	4	2	2	Final	Final.Rep4.Class2	Final.Class2	2	Other	Final Class2
WEL03.1	NA	NA	NA	Rep1	NA	WEL03	CombeHill	7D_rep1	NA	NA	NA	2	NA	NA	NA	Rep1.Class2	Class2	4	2	2	Final	Final.Rep1.Class2	Final.Class2	5	Other	Final Class2
WEL03.2	NA	NA	NA	Rep2	NA	WEL03	CombeHill	7D_rep2	NA	NA	NA	NA	2	NA	NA	Rep2.Class2	Class2	4	2	2	Final	Final.Rep2.Class2	Final.Class2	5	Other	Final Class2
WEL03.3	NA	NA	NA	Rep3	NA	WEL03	CombeHill	7D_rep3	NA	NA	NA	NA	NA	2	NA	Rep3.Class2	Class2	4	2	2	Final	Final.Rep3.Class2	Final.Class2	5	Other	Final Class2
WEL03.4	NA	NA	NA	Rep4	NA	WEL03	CombeHill	7D_rep4	NA	NA	NA	NA	NA	NA	1	Rep4.Class1	Class1	2	1	1	Final	Final.Rep4.Class1	Final.Class1	5	Other	Final Class1
WEL04.1	NA	NA	NA	Rep1	NA	WEL04	CombeHill	7D_rep1	NA	NA	NA	2	NA	NA	NA	Rep1.Class2	Class2	4	2	2	Final	Final.Rep1.Class2	Final.Class2	3	Other	Final Class2
WEL04.2	NA	NA	NA	Rep2	NA	WEL04	CombeHill	7D_rep2	NA	NA	NA	NA	2	NA	NA	Rep2.Class2	Class2	4	2	2	Final	Final.Rep2.Class2	Final.Class2	3	Other	Final Class2
WEL04.3	NA	NA	NA	Rep3	NA	WEL04	CombeHill	7D_rep3	NA	NA	NA	NA	NA	2	NA	Rep3.Class2	Class2	4	2	2	Final	Final.Rep3.Class2	Final.Class2	3	Other	Final Class2
WEL04.4	NA	NA	NA	Rep4	NA	WEL04	CombeHill	7D_rep4	NA	NA	NA	NA	NA	NA	2	Rep4.Class2	Class2	4	2	2	Final	Final.Rep4.Class2	Final.Class2	3	Other	Final Class2
WEL05.1	NA	NA	NA	Rep1	NA	WEL05	CombeHill	7D_rep1	NA	NA	NA	2	NA	NA	NA	Rep1.Class2	Class2	4	2	2	Final	Final.Rep1.Class2	Final.Class2	3	Other	Final Class2
WEL05.2	NA	NA	NA	Rep2	NA	WEL05	CombeHill	7D_rep2	NA	NA	NA	NA	2	NA	NA	Rep2.Class2	Class2	4	2	2	Final	Final.Rep2.Class2	Final.Class2	3	Other	Final Class2
WEL05.3	NA	NA	NA	Rep3	NA	WEL05	CombeHill	7D_rep3	NA	NA	NA	NA	NA	2	NA	Rep3.Class2	Class2	4	2	2	Final	Final.Rep3.Class2	Final.Class2	3	Other	Final Class2
WEL05.4	NA	NA	NA	Rep4	NA	WEL05	CombeHill	7D_rep4	NA	NA	NA	NA	NA	NA	2	Rep4.Class2	Class2	4	2	2	Final	Final.Rep4.Class2	Final.Class2	3	Other	Final Class2
WEL06.1	NA	NA	NA	Rep1	NA	WEL06	CombeHill	7D_rep1	NA	NA	NA	2	NA	NA	NA	Rep1.Class2	Class2	4	2	2	Final	Final.Rep1.Class2	Final.Class2	3	Other	Final Class2
WEL06.2	NA	NA	NA	Rep2	NA	WEL06	CombeHill	7D_rep2	NA	NA	NA	NA	2	NA	NA	Rep2.Class2	Class2	4	2	2	Final	Final.Rep2.Class2	Final.Class2	3	Other	Final Class2
WEL06.3	NA	NA	NA	Rep3	NA	WEL06	CombeHill	7D_rep3	NA	NA	NA	NA	NA	2	NA	Rep3.Class2	Class2	4	2	2	Final	Final.Rep3.Class2	Final.Class2	3	Other	Final Class2
WEL06.4	NA	NA	NA	Rep4	NA	WEL06	CombeHill	7D_rep4	NA	NA	NA	NA	NA	NA	2	Rep4.Class2	Class2	4	2	2	Final	Final.Rep4.Class2	Final.Class2	3	Other	Final Class2
WEL07.1	NA	NA	NA	Rep1	NA	WEL07	CombeHill	7D_rep1	NA	NA	NA	2	NA	NA	NA	Rep1.Class2	Class2	4	2	2	Final	Final.Rep1.Class2	Final.Class2	3	Other	Final Class2
WEL07.2	NA	NA	NA	Rep2	NA	WEL07	CombeHill	7D_rep2	NA	NA	NA	NA	2	NA	NA	Rep2.Class2	Class2	4	2	2	Final	Final.Rep2.Class2	Final.Class2	3	Other	Final Class2
WEL07.3	NA	NA	NA	Rep3	NA	WEL07	CombeHill	7D_rep3	NA	NA	NA	NA	NA	2	NA	Rep3.Class2	Class2	4	2	2	Final	Final.Rep3.Class2	Final.Class2	3	Other	Final Class2
WEL07.4	NA	NA	NA	Rep4	NA	WEL07	CombeHill	7D_rep4	NA	NA	NA	NA	NA	NA	2	Rep4.Class2	Class2	4	2	2	Final	Final.Rep4.Class2	Final.Class2	3	Other	Final Class2
WEL08.1	NA	NA	NA	Rep1	NA	WEL08	CombeHill	7D_rep1	NA	NA	NA	2	NA	NA	NA	Rep1.Class2	Class2	3	2	2	Final	Final.Rep1.Class2	Final.Class2	2	Other	Final Class2
WEL08.2	NA	NA	NA	Rep2	NA	WEL08	CombeHill	7D_rep2	NA	NA	NA	NA	2	NA	NA	Rep2.Class2	Class2	3	2	2	Final	Final.Rep2.Class2	Final.Class2	2	Other	Final Class2
WEL08.3	NA	NA	NA	Rep3	NA	WEL08	CombeHill	7D_rep3	NA	NA	NA	NA	NA	2	NA	Rep3.Class2	Class2	3	2	2	Final	Final.Rep3.Class2	Final.Class2	2	Other	Final Class2
WEL08.4	NA	NA	NA	Rep4	NA	WEL08	CombeHill	7D_rep4	NA	NA	NA	NA	NA	NA	2	Rep4.Class2	Class2	3	2	2	Final	Final.Rep4.Class2	Final.Class2	2	Other	Final Class2
WEL09.1	NA	NA	NA	Rep1	NA	WEL09	CombeHill	7D_rep1	NA	NA	NA	2	NA	NA	NA	Rep1.Class2	Class2	4	2	2	Final	Final.Rep1.Class2	Final.Class2	3	Other	Final Class2
WEL09.2	NA	NA	NA	Rep2	NA	WEL09	CombeHill	7D_rep2	NA	NA	NA	NA	2	NA	NA	Rep2.Class2	Class2	4	2	2	Final	Final.Rep2.Class2	Final.Class2	3	Other	Final Class2
WEL09.3	NA	NA	NA	Rep3	NA	WEL09	CombeHill	7D_rep3	NA	NA	NA	NA	NA	2	NA	Rep3.Class2	Class2	4	2	2	Final	Final.Rep3.Class2	Final.Class2	3	Other	Final Class2
WEL09.4	NA	NA	NA	Rep4	NA	WEL09	CombeHill	7D_rep4	NA	NA	NA	NA	NA	NA	2	Rep4.Class2	Class2	4	2	2	Final	Final.Rep4.Class2	Final.Class2	3	Other	Final Class2
WEL10.1	NA	NA	NA	Rep1	NA	WEL10	CombeHill	7D_rep1	NA	NA	NA	1	NA	NA	NA	Rep1.Class1	Class1	NA	NA	NA	Final	Final.Rep1.Class1	Final.Class1	2	Other	Final Class1
WEL10.2	NA	NA	NA	Rep2	NA	WEL10	CombeHill	7D_rep2	NA	NA	NA	NA	2	NA	NA	Rep2.Class2	Class2	4	2	NA	Final	Final.Rep2.Class2	Final.Class2	2	Other	Final Class2
WEL10.3	NA	NA	NA	Rep3	NA	WEL10	CombeHill	7D_rep3	NA	NA	NA	NA	NA	2	NA	Rep3.Class2	Class2	4	2	NA	Final	Final.Rep3.Class2	Final.Class2	2	Other	Final Class2
WEL10.4	NA	NA	NA	Rep4	NA	WEL10	CombeHill	7D_rep4	NA	NA	NA	NA	NA	NA	2	Rep4.Class2	Class2	4	2	NA	Final	Final.Rep4.Class2	Final.Class2	2	Other	Final Class2
WEL11.1	NA	NA	NA	Rep1	NA	WEL11	CombeHill	7D_rep1	NA	NA	NA	1	NA	NA	NA	Rep1.Class1	Class1	NA	NA	NA	Final	Final.Rep1.Class1	Final.Class1	2	Other	Final Class1
WEL11.2	NA	NA	NA	Rep2	NA	WEL11	CombeHill	7D_rep2	NA	NA	NA	NA	2	NA	NA	Rep2.Class2	Class2	4	2	NA	Final	Final.Rep2.Class2	Final.Class2	2	Other	Final Class2
WEL11.3	NA	NA	NA	Rep3	NA	WEL11	CombeHill	7D_rep3	NA	NA	NA	NA	NA	2	NA	Rep3.Class2	Class2	4	2	NA	Final	Final.Rep3.Class2	Final.Class2	2	Other	Final Class2
WEL11.4	NA	NA	NA	Rep4	NA	WEL11	CombeHill	7D_rep4	NA	NA	NA	NA	NA	NA	2	Rep4.Class2	Class2	4	2	NA	Final	Final.Rep4.Class2	Final.Class2	2	Other	Final Class2
WEL12.1	NA	NA	NA	Rep1	NA	WEL12	CombeHill	7D_rep1	NA	NA	NA	1	NA	NA	NA	Rep1.Class1	Class1	4	2	2	Final	Final.Rep1.Class1	Final.Class1	3	Other	Final Class1
WEL12.2	NA	NA	NA	Rep2	NA	WEL12	CombeHill	7D_rep2	NA	NA	NA	NA	2	NA	NA	Rep2.Class2	Class2	4	2	2	Final	Final.Rep2.Class2	Final.Class2	3	Other	Final Class2
WEL12.3	NA	NA	NA	Rep3	NA	WEL12	CombeHill	7D_rep3	NA	NA	NA	NA	NA	2	NA	Rep3.Class2	Class2	4	2	2	Final	Final.Rep3.Class2	Final.Class2	3	Other	Final Class2
WEL12.4	NA	NA	NA	Rep4	NA	WEL12	CombeHill	7D_rep4	NA	NA	NA	NA	NA	NA	2	Rep4.Class2	Class2	4	2	2	Final	Final.Rep4.Class2	Final.Class2	3	Other	Final Class2
WEL13.1	NA	NA	NA	Rep1	NA	WEL13	CombeHill	7D_rep1	NA	NA	NA	1	NA	NA	NA	Rep1.Class1	Class1	4	2	1	Final	Final.Rep1.Class1	Final.Class1	3	Other	Final Class1
WEL13.2	NA	NA	NA	Rep2	NA	WEL13	CombeHill	7D_rep2	NA	NA	NA	NA	2	NA	NA	Rep2.Class2	Class2	4	2	2	Final	Final.Rep2.Class2	Final.Class2	3	Other	Final Class2
WEL13.3	NA	NA	NA	Rep3	NA	WEL13	CombeHill	7D_rep3	NA	NA	NA	NA	NA	2	NA	Rep3.Class2	Class2	4	2	2	Final	Final.Rep3.Class2	Final.Class2	3	Other	Final Class2
WEL13.4	NA	NA	NA	Rep4	NA	WEL13	CombeHill	7D_rep4	NA	NA	NA	NA	NA	NA	2	Rep4.Class2	Class2	4	2	2	Final	Final.Rep4.Class2	Final.Class2	3	Other	Final Class2
WEL14.1	NA	NA	NA	Rep1	NA	WEL14	CombeHill	7D_rep1	NA	NA	NA	1	NA	NA	NA	Rep1.Class1	Class1	4	2	2	Final	Final.Rep1.Class1	Final.Class1	3	Other	Final Class1
WEL14.2	NA	NA	NA	Rep2	NA	WEL14	CombeHill	7D_rep2	NA	NA	NA	NA	2	NA	NA	Rep2.Class2	Class2	4	2	2	Final	Final.Rep2.Class2	Final.Class2	3	Other	Final Class2
WEL14.3	NA	NA	NA	Rep3	NA	WEL14	CombeHill	7D_rep3	NA	NA	NA	NA	NA	2	NA	Rep3.Class2	Class2	3	2	2	Final	Final.Rep3.Class2	Final.Class2	3	Other	Final Class2
WEL14.4	NA	NA	NA	Rep4	NA	WEL14	CombeHill	7D_rep4	NA	NA	NA	NA	NA	NA	2	Rep4.Class2	Class2	4	2	2	Final	Final.Rep4.Class2	Final.Class2	3	Other	Final Class2
WEL15.1	NA	NA	NA	Rep1	NA	WEL15	CombeHill	7D_rep1	NA	NA	NA	1	NA	NA	NA	Rep1.Class1	Class1	1	2	2	Final	Final.Rep1.Class1	Final.Class1	2	Other	Final Class1
WEL15.2	NA	NA	NA	Rep2	NA	WEL15	CombeHill	7D_rep2	NA	NA	NA	NA	2	NA	NA	Rep2.Class2	Class2	4	2	2	Final	Final.Rep2.Class2	Final.Class2	2	Other	Final Class2
WEL15.3	NA	NA	NA	Rep3	NA	WEL15	CombeHill	7D_rep3	NA	NA	NA	NA	NA	2	NA	Rep3.Class2	Class2	4	2	2	Final	Final.Rep3.Class2	Final.Class2	2	Other	Final Class2
WEL15.4	NA	NA	NA	Rep4	NA	WEL15	CombeHill	7D_rep4	NA	NA	NA	NA	NA	NA	2	Rep4.Class2	Class2	4	2	2	Final	Final.Rep4.Class2	Final.Class2	2	Other	Final Class2
WEL16.1	NA	NA	NA	Rep1	NA	WEL16	CombeHill	7D_rep1	NA	NA	NA	1	NA	NA	NA	Rep1.Class1	Class1	NA	NA	NA	Final	Final.Rep1.Class1	Final.Class1	3	Other	Final Class1
WEL16.2	NA	NA	NA	Rep2	NA	WEL16	CombeHill	7D_rep2	NA	NA	NA	NA	2	NA	NA	Rep2.Class2	Class2	3	2	NA	Final	Final.Rep2.Class2	Final.Class2	3	Other	Final Class2
WEL16.3	NA	NA	NA	Rep3	NA	WEL16	CombeHill	7D_rep3	NA	NA	NA	NA	NA	2	NA	Rep3.Class2	Class2	4	2	NA	Final	Final.Rep3.Class2	Final.Class2	3	Other	Final Class2
WEL16.4	NA	NA	NA	Rep4	NA	WEL16	CombeHill	7D_rep4	NA	NA	NA	NA	NA	NA	2	Rep4.Class2	Class2	4	2	NA	Final	Final.Rep4.Class2	Final.Class2	3	Other	Final Class2
WEL17.1	NA	NA	NA	Rep1	NA	WEL17	CombeHill	7D_rep1	NA	NA	NA	2	NA	NA	NA	Rep1.Class2	Class2	4	2	2	Final	Final.Rep1.Class2	Final.Class2	3	Other	Final Class2
WEL17.2	NA	NA	NA	Rep2	NA	WEL17	CombeHill	7D_rep2	NA	NA	NA	NA	2	NA	NA	Rep2.Class2	Class2	4	2	2	Final	Final.Rep2.Class2	Final.Class2	3	Other	Final Class2
WEL17.3	NA	NA	NA	Rep3	NA	WEL17	CombeHill	7D_rep3	NA	NA	NA	NA	NA	2	NA	Rep3.Class2	Class2	4	2	2	Final	Final.Rep3.Class2	Final.Class2	3	Other	Final Class2
WEL17.4	NA	NA	NA	Rep4	NA	WEL17	CombeHill	7D_rep4	NA	NA	NA	NA	NA	NA	2	Rep4.Class2	Class2	4	2	2	Final	Final.Rep4.Class2	Final.Class2	3	Other	Final Class2
WEL18.1	NA	NA	NA	Rep1	NA	WEL18	CombeHill	7D_rep1	NA	NA	NA	2	NA	NA	NA	Rep1.Class2	Class2	3	2	2	Final	Final.Rep1.Class2	Final.Class2	2	Other	Final Class2
WEL18.2	NA	NA	NA	Rep2	NA	WEL18	CombeHill	7D_rep2	NA	NA	NA	NA	2	NA	NA	Rep2.Class2	Class2	3	2	2	Final	Final.Rep2.Class2	Final.Class2	2	Other	Final Class2
WEL18.3	NA	NA	NA	Rep3	NA	WEL18	CombeHill	7D_rep3	NA	NA	NA	NA	NA	2	NA	Rep3.Class2	Class2	3	2	2	Final	Final.Rep3.Class2	Final.Class2	2	Other	Final Class2
WEL18.4	NA	NA	NA	Rep4	NA	WEL18	CombeHill	7D_rep4	NA	NA	NA	NA	NA	NA	2	Rep4.Class2	Class2	3	2	2	Final	Final.Rep4.Class2	Final.Class2	2	Other	Final Class2
WEL19.1	NA	NA	NA	Rep1	NA	WEL19	CombeHill	7D_rep1	NA	NA	NA	2	NA	NA	NA	Rep1.Class2	Class2	4	2	NA	Final	Final.Rep1.Class2	Final.Class2	NA	Other	Final Class2
WEL19.2	NA	NA	NA	Rep2	NA	WEL19	CombeHill	7D_rep2	NA	NA	NA	NA	2	NA	NA	Rep2.Class2	Class2	4	2	NA	Final	Final.Rep2.Class2	Final.Class2	NA	Other	Final Class2
WEL19.3	NA	NA	NA	Rep3	NA	WEL19	CombeHill	7D_rep3	NA	NA	NA	NA	NA	2	NA	Rep3.Class2	Class2	4	2	NA	Final	Final.Rep3.Class2	Final.Class2	NA	Other	Final Class2
WEL19.4	NA	NA	NA	Rep4	NA	WEL19	CombeHill	7D_rep4	NA	NA	NA	NA	NA	NA	2	Rep4.Class2	Class2	4	2	NA	Final	Final.Rep4.Class2	Final.Class2	NA	Other	Final Class2
WEL20.1	NA	NA	NA	Rep1	NA	WEL20	CombeHill	7D_rep1	NA	NA	NA	2	NA	NA	NA	Rep1.Class2	Class2	4	2	2	Final	Final.Rep1.Class2	Final.Class2	3	Other	Final Class2
WEL20.2	NA	NA	NA	Rep2	NA	WEL20	CombeHill	7D_rep2	NA	NA	NA	NA	2	NA	NA	Rep2.Class2	Class2	4	2	2	Final	Final.Rep2.Class2	Final.Class2	3	Other	Final Class2
WEL20.3	NA	NA	NA	Rep3	NA	WEL20	CombeHill	7D_rep3	NA	NA	NA	NA	NA	2	NA	Rep3.Class2	Class2	4	2	2	Final	Final.Rep3.Class2	Final.Class2	3	Other	Final Class2
WEL20.4	NA	NA	NA	Rep4	NA	WEL20	CombeHill	7D_rep4	NA	NA	NA	NA	NA	NA	2	Rep4.Class2	Class2	4	2	2	Final	Final.Rep4.Class2	Final.Class2	3	Other	Final Class2
WEL21.1	NA	NA	NA	Rep1	NA	WEL21	CombeHill	7D_rep1	NA	NA	NA	2	NA	NA	NA	Rep1.Class2	Class2	4	2	NA	Final	Final.Rep1.Class2	Final.Class2	NA	Other	Final Class2
WEL21.2	NA	NA	NA	Rep2	NA	WEL21	CombeHill	7D_rep2	NA	NA	NA	NA	2	NA	NA	Rep2.Class2	Class2	4	2	NA	Final	Final.Rep2.Class2	Final.Class2	NA	Other	Final Class2
WEL21.3	NA	NA	NA	Rep3	NA	WEL21	CombeHill	7D_rep3	NA	NA	NA	NA	NA	2	NA	Rep3.Class2	Class2	4	2	NA	Final	Final.Rep3.Class2	Final.Class2	NA	Other	Final Class2
WEL21.4	NA	NA	NA	Rep4	NA	WEL21	CombeHill	7D_rep4	NA	NA	NA	NA	NA	NA	2	Rep4.Class2	Class2	4	2	NA	Final	Final.Rep4.Class2	Final.Class2	NA	Other	Final Class2
WEL22.1	NA	NA	NA	Rep1	NA	WEL22	CombeHill	7D_rep1	NA	NA	NA	2	NA	NA	NA	Rep1.Class2	Class2	3	2	2	Final	Final.Rep1.Class2	Final.Class2	2	Other	Final Class2
WEL22.2	NA	NA	NA	Rep2	NA	WEL22	CombeHill	7D_rep2	NA	NA	NA	NA	2	NA	NA	Rep2.Class2	Class2	4	2	2	Final	Final.Rep2.Class2	Final.Class2	2	Other	Final Class2
WEL22.3	NA	NA	NA	Rep3	NA	WEL22	CombeHill	7D_rep3	NA	NA	NA	NA	NA	2	NA	Rep3.Class2	Class2	3	2	2	Final	Final.Rep3.Class2	Final.Class2	2	Other	Final Class2
WEL22.4	NA	NA	NA	Rep4	NA	WEL22	CombeHill	7D_rep4	NA	NA	NA	NA	NA	NA	2	Rep4.Class2	Class2	4	2	2	Final	Final.Rep4.Class2	Final.Class2	2	Other	Final Class2
WEL23.1	NA	NA	NA	Rep1	NA	WEL23	CombeHill	7D_rep1	NA	NA	NA	2	NA	NA	NA	Rep1.Class2	Class2	4	2	2	Final	Final.Rep1.Class2	Final.Class2	2	Other	Final Class2
WEL23.2	NA	NA	NA	Rep2	NA	WEL23	CombeHill	7D_rep2	NA	NA	NA	NA	2	NA	NA	Rep2.Class2	Class2	4	2	2	Final	Final.Rep2.Class2	Final.Class2	2	Other	Final Class2
WEL23.3	NA	NA	NA	Rep3	NA	WEL23	CombeHill	7D_rep3	NA	NA	NA	NA	NA	2	NA	Rep3.Class2	Class2	4	2	2	Final	Final.Rep3.Class2	Final.Class2	2	Other	Final Class2
WEL23.4	NA	NA	NA	Rep4	NA	WEL23	CombeHill	7D_rep4	NA	NA	NA	NA	NA	NA	2	Rep4.Class2	Class2	4	2	2	Final	Final.Rep4.Class2	Final.Class2	2	Other	Final Class2
WEL24.1	NA	NA	NA	Rep1	NA	WEL24	CombeHill	7D_rep1	NA	NA	NA	2	NA	NA	NA	Rep1.Class2	Class2	4	2	2	Final	Final.Rep1.Class2	Final.Class2	3	Other	Final Class2
WEL24.2	NA	NA	NA	Rep2	NA	WEL24	CombeHill	7D_rep2	NA	NA	NA	NA	2	NA	NA	Rep2.Class2	Class2	4	2	2	Final	Final.Rep2.Class2	Final.Class2	3	Other	Final Class2
WEL24.3	NA	NA	NA	Rep3	NA	WEL24	CombeHill	7D_rep3	NA	NA	NA	NA	NA	2	NA	Rep3.Class2	Class2	4	2	2	Final	Final.Rep3.Class2	Final.Class2	3	Other	Final Class2
WEL24.4	NA	NA	NA	Rep4	NA	WEL24	CombeHill	7D_rep4	NA	NA	NA	NA	NA	NA	2	Rep4.Class2	Class2	4	2	2	Final	Final.Rep4.Class2	Final.Class2	3	Other	Final Class2
WEL25.1	NA	NA	NA	Rep1	NA	WEL25	CombeHill	7D_rep1	NA	NA	NA	2	NA	NA	NA	Rep1.Class2	Class2	4	2	2	Final	Final.Rep1.Class2	Final.Class2	3	Other	Final Class2
WEL25.2	NA	NA	NA	Rep2	NA	WEL25	CombeHill	7D_rep2	NA	NA	NA	NA	2	NA	NA	Rep2.Class2	Class2	4	2	2	Final	Final.Rep2.Class2	Final.Class2	3	Other	Final Class2
WEL25.3	NA	NA	NA	Rep3	NA	WEL25	CombeHill	7D_rep3	NA	NA	NA	NA	NA	2	NA	Rep3.Class2	Class2	4	2	2	Final	Final.Rep3.Class2	Final.Class2	3	Other	Final Class2
WEL25.4	NA	NA	NA	Rep4	NA	WEL25	CombeHill	7D_rep4	NA	NA	NA	NA	NA	NA	1	Rep4.Class1	Class1	4	2	1	Final	Final.Rep4.Class1	Final.Class1	3	Other	Final Class1
WEL26.1	NA	NA	NA	Rep1	NA	WEL26	CombeHill	7D_rep1	NA	NA	NA	1	NA	NA	NA	Rep1.Class1	Class1	4	2	2	Final	Final.Rep1.Class1	Final.Class1	3	Other	Final Class1
WEL26.2	NA	NA	NA	Rep2	NA	WEL26	CombeHill	7D_rep2	NA	NA	NA	NA	2	NA	NA	Rep2.Class2	Class2	4	2	2	Final	Final.Rep2.Class2	Final.Class2	3	Other	Final Class2
WEL26.3	NA	NA	NA	Rep3	NA	WEL26	CombeHill	7D_rep3	NA	NA	NA	NA	NA	2	NA	Rep3.Class2	Class2	4	2	2	Final	Final.Rep3.Class2	Final.Class2	3	Other	Final Class2
WEL26.4	NA	NA	NA	Rep4	NA	WEL26	CombeHill	7D_rep4	NA	NA	NA	NA	NA	NA	2	Rep4.Class2	Class2	4	2	2	Final	Final.Rep4.Class2	Final.Class2	3	Other	Final Class2
WF01.1	NA	NA	NA	Rep1	NA	WF01	WindsorForest	7D_rep1	NA	NA	NA	1	NA	NA	NA	Rep1.Class1	Class1	2	1	1	Final	Final.Rep1.Class1	Final.Class1	1	Other	Final Class1
WF01.2	NA	NA	NA	Rep2	NA	WF01	WindsorForest	7D_rep2	NA	NA	NA	NA	1	NA	NA	Rep2.Class1	Class1	2	1	1	Final	Final.Rep2.Class1	Final.Class1	1	Other	Final Class1
WF01.3	NA	NA	NA	Rep3	NA	WF01	WindsorForest	7D_rep3	NA	NA	NA	NA	NA	1	NA	Rep3.Class1	Class1	2	1	1	Final	Final.Rep3.Class1	Final.Class1	1	Other	Final Class1
WF01.4	NA	NA	NA	Rep4	NA	WF01	WindsorForest	7D_rep4	NA	NA	NA	NA	NA	NA	1	Rep4.Class1	Class1	2	1	1	Final	Final.Rep4.Class1	Final.Class1	1	Other	Final Class1
WF02.1	NA	NA	NA	Rep1	NA	WF02	WindsorForest	7D_rep1	NA	NA	NA	1	NA	NA	NA	Rep1.Class1	Class1	2	1	1	Final	Final.Rep1.Class1	Final.Class1	4	Other	Final Class1
WF02.2	NA	NA	NA	Rep2	NA	WF02	WindsorForest	7D_rep2	NA	NA	NA	NA	1	NA	NA	Rep2.Class1	Class1	2	1	1	Final	Final.Rep2.Class1	Final.Class1	4	Other	Final Class1
WF02.3	NA	NA	NA	Rep3	NA	WF02	WindsorForest	7D_rep3	NA	NA	NA	NA	NA	1	NA	Rep3.Class1	Class1	2	1	1	Final	Final.Rep3.Class1	Final.Class1	4	Other	Final Class1
WF02.4	NA	NA	NA	Rep4	NA	WF02	WindsorForest	7D_rep4	NA	NA	NA	NA	NA	NA	1	Rep4.Class1	Class1	1	1	1	Final	Final.Rep4.Class1	Final.Class1	4	Other	Final Class1
WF03.1	NA	NA	NA	Rep1	NA	WF03	WindsorForest	7D_rep1	NA	NA	NA	1	NA	NA	NA	Rep1.Class1	Class1	2	1	NA	Final	Final.Rep1.Class1	Final.Class1	NA	Other	Final Class1
WF03.2	NA	NA	NA	Rep2	NA	WF03	WindsorForest	7D_rep2	NA	NA	NA	NA	1	NA	NA	Rep2.Class1	Class1	1	1	NA	Final	Final.Rep2.Class1	Final.Class1	NA	Other	Final Class1
WF03.3	NA	NA	NA	Rep3	NA	WF03	WindsorForest	7D_rep3	NA	NA	NA	NA	NA	1	NA	Rep3.Class1	Class1	1	1	NA	Final	Final.Rep3.Class1	Final.Class1	NA	Other	Final Class1
WF03.4	NA	NA	NA	Rep4	NA	WF03	WindsorForest	7D_rep4	NA	NA	NA	NA	NA	NA	1	Rep4.Class1	Class1	2	1	NA	Final	Final.Rep4.Class1	Final.Class1	NA	Other	Final Class1
WF04.1	NA	NA	NA	Rep1	NA	WF04	WindsorForest	7D_rep1	NA	NA	NA	1	NA	NA	NA	Rep1.Class1	Class1	2	1	1	Final	Final.Rep1.Class1	Final.Class1	1	Other	Final Class1
WF04.2	NA	NA	NA	Rep2	NA	WF04	WindsorForest	7D_rep2	NA	NA	NA	NA	1	NA	NA	Rep2.Class1	Class1	2	1	1	Final	Final.Rep2.Class1	Final.Class1	1	Other	Final Class1
WF04.3	NA	NA	NA	Rep3	NA	WF04	WindsorForest	7D_rep3	NA	NA	NA	NA	NA	1	NA	Rep3.Class1	Class1	2	1	1	Final	Final.Rep3.Class1	Final.Class1	1	Other	Final Class1
WF04.4	NA	NA	NA	Rep4	NA	WF04	WindsorForest	7D_rep4	NA	NA	NA	NA	NA	NA	1	Rep4.Class1	Class1	2	1	1	Final	Final.Rep4.Class1	Final.Class1	1	Other	Final Class1
WF05.1	NA	NA	NA	Rep1	NA	WF05	WindsorForest	7D_rep1	NA	NA	NA	1	NA	NA	NA	Rep1.Class1	Class1	2	1	1	Final	Final.Rep1.Class1	Final.Class1	4	Other	Final Class1
WF05.2	NA	NA	NA	Rep2	NA	WF05	WindsorForest	7D_rep2	NA	NA	NA	NA	1	NA	NA	Rep2.Class1	Class1	2	1	1	Final	Final.Rep2.Class1	Final.Class1	4	Other	Final Class1
WF05.3	NA	NA	NA	Rep3	NA	WF05	WindsorForest	7D_rep3	NA	NA	NA	NA	NA	1	NA	Rep3.Class1	Class1	1	1	1	Final	Final.Rep3.Class1	Final.Class1	4	Other	Final Class1
WF05.4	NA	NA	NA	Rep4	NA	WF05	WindsorForest	7D_rep4	NA	NA	NA	NA	NA	NA	1	Rep4.Class1	Class1	2	1	1	Final	Final.Rep4.Class1	Final.Class1	4	Other	Final Class1
WF06.1	NA	NA	NA	Rep1	NA	WF06	WindsorForest	7D_rep1	NA	NA	NA	1	NA	NA	NA	Rep1.Class1	Class1	2	1	1	Final	Final.Rep1.Class1	Final.Class1	4	Other	Final Class1
WF06.2	NA	NA	NA	Rep2	NA	WF06	WindsorForest	7D_rep2	NA	NA	NA	NA	1	NA	NA	Rep2.Class1	Class1	2	1	1	Final	Final.Rep2.Class1	Final.Class1	4	Other	Final Class1
WF06.3	NA	NA	NA	Rep3	NA	WF06	WindsorForest	7D_rep3	NA	NA	NA	NA	NA	1	NA	Rep3.Class1	Class1	2	1	1	Final	Final.Rep3.Class1	Final.Class1	4	Other	Final Class1
WF06.4	NA	NA	NA	Rep4	NA	WF06	WindsorForest	7D_rep4	NA	NA	NA	NA	NA	NA	1	Rep4.Class1	Class1	2	1	1	Final	Final.Rep4.Class1	Final.Class1	4	Other	Final Class1
WF07.1	NA	NA	NA	Rep1	NA	WF07	WindsorForest	7D_rep1	NA	NA	NA	1	NA	NA	NA	Rep1.Class1	Class1	2	1	1	Final	Final.Rep1.Class1	Final.Class1	1	Other	Final Class1
WF07.2	NA	NA	NA	Rep2	NA	WF07	WindsorForest	7D_rep2	NA	NA	NA	NA	1	NA	NA	Rep2.Class1	Class1	2	1	1	Final	Final.Rep2.Class1	Final.Class1	1	Other	Final Class1
WF07.3	NA	NA	NA	Rep3	NA	WF07	WindsorForest	7D_rep3	NA	NA	NA	NA	NA	1	NA	Rep3.Class1	Class1	2	1	1	Final	Final.Rep3.Class1	Final.Class1	1	Other	Final Class1
WF07.4	NA	NA	NA	Rep4	NA	WF07	WindsorForest	7D_rep4	NA	NA	NA	NA	NA	NA	2	Rep4.Class2	Class2	4	2	2	Final	Final.Rep4.Class2	Final.Class2	1	Other	Final Class2
WiW01.1	NA	NA	NA	Rep1	NA	WiW01	GreenbroomCovert	7D_rep1	NA	NA	NA	1	NA	NA	NA	Rep1.Class1	Class1	2	1	1	Final	Final.Rep1.Class1	Final.Class1	1	Other	Final Class1
WiW01.2	NA	NA	NA	Rep2	NA	WiW01	GreenbroomCovert	7D_rep2	NA	NA	NA	NA	1	NA	NA	Rep2.Class1	Class1	1	1	1	Final	Final.Rep2.Class1	Final.Class1	1	Other	Final Class1
WiW01.3	NA	NA	NA	Rep3	NA	WiW01	GreenbroomCovert	7D_rep3	NA	NA	NA	NA	NA	1	NA	Rep3.Class1	Class1	1	1	1	Final	Final.Rep3.Class1	Final.Class1	1	Other	Final Class1
WiW01.4	NA	NA	NA	Rep4	NA	WiW01	GreenbroomCovert	7D_rep4	NA	NA	NA	NA	NA	NA	1	Rep4.Class1	Class1	2	1	1	Final	Final.Rep4.Class1	Final.Class1	1	Other	Final Class1
WiW02.1	NA	NA	NA	Rep1	NA	WiW02	GreenbroomCovert	7D_rep1	NA	NA	NA	1	NA	NA	NA	Rep1.Class1	Class1	1	1	1	Final	Final.Rep1.Class1	Final.Class1	4	Other	Final Class1
WiW02.2	NA	NA	NA	Rep2	NA	WiW02	GreenbroomCovert	7D_rep2	NA	NA	NA	NA	1	NA	NA	Rep2.Class1	Class1	1	1	1	Final	Final.Rep2.Class1	Final.Class1	4	Other	Final Class1
WiW02.3	NA	NA	NA	Rep3	NA	WiW02	GreenbroomCovert	7D_rep3	NA	NA	NA	NA	NA	1	NA	Rep3.Class1	Class1	1	1	1	Final	Final.Rep3.Class1	Final.Class1	4	Other	Final Class1
WiW02.4	NA	NA	NA	Rep4	NA	WiW02	GreenbroomCovert	7D_rep4	NA	NA	NA	NA	NA	NA	1	Rep4.Class1	Class1	2	1	1	Final	Final.Rep4.Class1	Final.Class1	4	Other	Final Class1
WiW03.1	NA	NA	NA	Rep1	NA	WiW03	GreenbroomCovert	7D_rep1	NA	NA	NA	1	NA	NA	NA	Rep1.Class1	Class1	2	1	1	Final	Final.Rep1.Class1	Final.Class1	4	Other	Final Class1
WiW03.2	NA	NA	NA	Rep2	NA	WiW03	GreenbroomCovert	7D_rep2	NA	NA	NA	NA	1	NA	NA	Rep2.Class1	Class1	1	1	1	Final	Final.Rep2.Class1	Final.Class1	4	Other	Final Class1
WiW03.3	NA	NA	NA	Rep3	NA	WiW03	GreenbroomCovert	7D_rep3	NA	NA	NA	NA	NA	1	NA	Rep3.Class1	Class1	1	1	1	Final	Final.Rep3.Class1	Final.Class1	4	Other	Final Class1
WiW03.4	NA	NA	NA	Rep4	NA	WiW03	GreenbroomCovert	7D_rep4	NA	NA	NA	NA	NA	NA	1	Rep4.Class1	Class1	2	1	1	Final	Final.Rep4.Class1	Final.Class1	4	Other	Final Class1
WiW04.1	NA	NA	NA	Rep1	NA	WiW04	GreenbroomCovert	7D_rep1	NA	NA	NA	1	NA	NA	NA	Rep1.Class1	Class1	1	1	1	Final	Final.Rep1.Class1	Final.Class1	1	Other	Final Class1
WiW04.2	NA	NA	NA	Rep2	NA	WiW04	GreenbroomCovert	7D_rep2	NA	NA	NA	NA	1	NA	NA	Rep2.Class1	Class1	1	1	1	Final	Final.Rep2.Class1	Final.Class1	1	Other	Final Class1
WiW04.3	NA	NA	NA	Rep3	NA	WiW04	GreenbroomCovert	7D_rep3	NA	NA	NA	NA	NA	1	NA	Rep3.Class1	Class1	1	1	1	Final	Final.Rep3.Class1	Final.Class1	1	Other	Final Class1
WiW04.4	NA	NA	NA	Rep4	NA	WiW04	GreenbroomCovert	7D_rep4	NA	NA	NA	NA	NA	NA	1	Rep4.Class1	Class1	2	1	1	Final	Final.Rep4.Class1	Final.Class1	1	Other	Final Class1
WiW05.1	NA	NA	NA	Rep1	NA	WiW05	GreenbroomCovert	7D_rep1	NA	NA	NA	1	NA	NA	NA	Rep1.Class1	Class1	1	1	1	Final	Final.Rep1.Class1	Final.Class1	1	Other	Final Class1
WiW05.2	NA	NA	NA	Rep2	NA	WiW05	GreenbroomCovert	7D_rep2	NA	NA	NA	NA	1	NA	NA	Rep2.Class1	Class1	1	1	1	Final	Final.Rep2.Class1	Final.Class1	1	Other	Final Class1
WiW05.3	NA	NA	NA	Rep3	NA	WiW05	GreenbroomCovert	7D_rep3	NA	NA	NA	NA	NA	1	NA	Rep3.Class1	Class1	1	1	1	Final	Final.Rep3.Class1	Final.Class1	1	Other	Final Class1
WiW05.4	NA	NA	NA	Rep4	NA	WiW05	GreenbroomCovert	7D_rep4	NA	NA	NA	NA	NA	NA	1	Rep4.Class1	Class1	2	1	1	Final	Final.Rep4.Class1	Final.Class1	1	Other	Final Class1
WiW06.1	NA	NA	NA	Rep1	NA	WiW06	GreenbroomCovert	7D_rep1	NA	NA	NA	1	NA	NA	NA	Rep1.Class1	Class1	2	1	1	Final	Final.Rep1.Class1	Final.Class1	4	Other	Final Class1
WiW06.2	NA	NA	NA	Rep2	NA	WiW06	GreenbroomCovert	7D_rep2	NA	NA	NA	NA	1	NA	NA	Rep2.Class1	Class1	2	1	1	Final	Final.Rep2.Class1	Final.Class1	4	Other	Final Class1
WiW06.3	NA	NA	NA	Rep3	NA	WiW06	GreenbroomCovert	7D_rep3	NA	NA	NA	NA	NA	1	NA	Rep3.Class1	Class1	2	1	1	Final	Final.Rep3.Class1	Final.Class1	4	Other	Final Class1
WiW06.4	NA	NA	NA	Rep4	NA	WiW06	GreenbroomCovert	7D_rep4	NA	NA	NA	NA	NA	NA	1	Rep4.Class1	Class1	2	1	1	Final	Final.Rep4.Class1	Final.Class1	4	Other	Final Class1
WiW07.1	NA	NA	NA	Rep1	NA	WiW07	GreenbroomCovert	7D_rep1	NA	NA	NA	1	NA	NA	NA	Rep1.Class1	Class1	2	1	1	Final	Final.Rep1.Class1	Final.Class1	5	Other	Final Class1
WiW07.2	NA	NA	NA	Rep2	NA	WiW07	GreenbroomCovert	7D_rep2	NA	NA	NA	NA	1	NA	NA	Rep2.Class1	Class1	2	1	1	Final	Final.Rep2.Class1	Final.Class1	5	Other	Final Class1
WiW07.3	NA	NA	NA	Rep3	NA	WiW07	GreenbroomCovert	7D_rep3	NA	NA	NA	NA	NA	1	NA	Rep3.Class1	Class1	2	1	1	Final	Final.Rep3.Class1	Final.Class1	5	Other	Final Class1
WiW07.4	NA	NA	NA	Rep4	NA	WiW07	GreenbroomCovert	7D_rep4	NA	NA	NA	NA	NA	NA	1	Rep4.Class1	Class1	2	1	1	Final	Final.Rep4.Class1	Final.Class1	5	Other	Final Class1
WiW08.1	NA	NA	NA	Rep1	NA	WiW08	GreenbroomCovert	7D_rep1	NA	NA	NA	1	NA	NA	NA	Rep1.Class1	Class1	2	1	1	Final	Final.Rep1.Class1	Final.Class1	4	Other	Final Class1
WiW08.2	NA	NA	NA	Rep2	NA	WiW08	GreenbroomCovert	7D_rep2	NA	NA	NA	NA	1	NA	NA	Rep2.Class1	Class1	2	1	1	Final	Final.Rep2.Class1	Final.Class1	4	Other	Final Class1
WiW08.3	NA	NA	NA	Rep3	NA	WiW08	GreenbroomCovert	7D_rep3	NA	NA	NA	NA	NA	1	NA	Rep3.Class1	Class1	2	1	1	Final	Final.Rep3.Class1	Final.Class1	4	Other	Final Class1
WiW08.4	NA	NA	NA	Rep4	NA	WiW08	GreenbroomCovert	7D_rep4	NA	NA	NA	NA	NA	NA	1	Rep4.Class1	Class1	1	1	1	Final	Final.Rep4.Class1	Final.Class1	4	Other	Final Class1
WiW09.1	NA	NA	NA	Rep1	NA	WiW09	GreenbroomCovert	7D_rep1	NA	NA	NA	1	NA	NA	NA	Rep1.Class1	Class1	2	1	NA	Final	Final.Rep1.Class1	Final.Class1	2	Other	Final Class1
WiW09.2	NA	NA	NA	Rep2	NA	WiW09	GreenbroomCovert	7D_rep2	NA	NA	NA	NA	1	NA	NA	Rep2.Class1	Class1	2	1	NA	Final	Final.Rep2.Class1	Final.Class1	2	Other	Final Class1
WiW09.3	NA	NA	NA	Rep3	NA	WiW09	GreenbroomCovert	7D_rep3	NA	NA	NA	NA	NA	1	NA	Rep3.Class1	Class1	2	1	NA	Final	Final.Rep3.Class1	Final.Class1	2	Other	Final Class1
WiW10.1	NA	NA	NA	Rep1	NA	WiW10	GreenbroomCovert	7D_rep1	NA	NA	NA	1	NA	NA	NA	Rep1.Class1	Class1	2	1	1	Final	Final.Rep1.Class1	Final.Class1	1	Other	Final Class1
WiW10.2	NA	NA	NA	Rep2	NA	WiW10	GreenbroomCovert	7D_rep2	NA	NA	NA	NA	1	NA	NA	Rep2.Class1	Class1	1	1	1	Final	Final.Rep2.Class1	Final.Class1	1	Other	Final Class1
WiW10.3	NA	NA	NA	Rep3	NA	WiW10	GreenbroomCovert	7D_rep3	NA	NA	NA	NA	NA	1	NA	Rep3.Class1	Class1	1	1	1	Final	Final.Rep3.Class1	Final.Class1	1	Other	Final Class1
WiW10.4	NA	NA	NA	Rep4	NA	WiW10	GreenbroomCovert	7D_rep4	NA	NA	NA	NA	NA	NA	1	Rep4.Class1	Class1	2	1	1	Final	Final.Rep4.Class1	Final.Class1	1	Other	Final Class1
WiW11.1	NA	NA	NA	Rep1	NA	WiW11	GreenbroomCovert	7D_rep1	NA	NA	NA	1	NA	NA	NA	Rep1.Class1	Class1	2	1	1	Final	Final.Rep1.Class1	Final.Class1	1	Other	Final Class1
WiW11.2	NA	NA	NA	Rep2	NA	WiW11	GreenbroomCovert	7D_rep2	NA	NA	NA	NA	1	NA	NA	Rep2.Class1	Class1	2	1	1	Final	Final.Rep2.Class1	Final.Class1	1	Other	Final Class1
WiW11.3	NA	NA	NA	Rep3	NA	WiW11	GreenbroomCovert	7D_rep3	NA	NA	NA	NA	NA	1	NA	Rep3.Class1	Class1	2	1	1	Final	Final.Rep3.Class1	Final.Class1	1	Other	Final Class1
WiW11.4	NA	NA	NA	Rep4	NA	WiW11	GreenbroomCovert	7D_rep4	NA	NA	NA	NA	NA	NA	1	Rep4.Class1	Class1	2	1	1	Final	Final.Rep4.Class1	Final.Class1	1	Other	Final Class1
WiW12.2	NA	NA	NA	Rep2	NA	WiW12	GreenbroomCovert	7D_rep2	NA	NA	NA	NA	1	NA	NA	Rep2.Class1	Class1	2	1	NA	Final	Final.Rep2.Class1	Final.Class1	1	Other	Final Class1
WiW12.3	NA	NA	NA	Rep3	NA	WiW12	GreenbroomCovert	7D_rep3	NA	NA	NA	NA	NA	1	NA	Rep3.Class1	Class1	2	1	NA	Final	Final.Rep3.Class1	Final.Class1	1	Other	Final Class1
WiW12.4	NA	NA	NA	Rep4	NA	WiW12	GreenbroomCovert	7D_rep4	NA	NA	NA	NA	NA	NA	1	Rep4.Class1	Class1	2	1	NA	Final	Final.Rep4.Class1	Final.Class1	1	Other	Final Class1
WiW13.1	NA	NA	NA	Rep1	NA	WiW13	GreenbroomCovert	7D_rep1	NA	NA	NA	1	NA	NA	NA	Rep1.Class1	Class1	2	1	1	Final	Final.Rep1.Class1	Final.Class1	1	Other	Final Class1
WiW13.2	NA	NA	NA	Rep2	NA	WiW13	GreenbroomCovert	7D_rep2	NA	NA	NA	NA	1	NA	NA	Rep2.Class1	Class1	2	1	1	Final	Final.Rep2.Class1	Final.Class1	1	Other	Final Class1
WiW13.3	NA	NA	NA	Rep3	NA	WiW13	GreenbroomCovert	7D_rep3	NA	NA	NA	NA	NA	1	NA	Rep3.Class1	Class1	2	1	1	Final	Final.Rep3.Class1	Final.Class1	1	Other	Final Class1
WiW13.4	NA	NA	NA	Rep4	NA	WiW13	GreenbroomCovert	7D_rep4	NA	NA	NA	NA	NA	NA	1	Rep4.Class1	Class1	2	1	1	Final	Final.Rep4.Class1	Final.Class1	1	Other	Final Class1
WiW14.1	NA	NA	NA	Rep1	NA	WiW14	GreenbroomCovert	7D_rep1	NA	NA	NA	1	NA	NA	NA	Rep1.Class1	Class1	1	1	1	Final	Final.Rep1.Class1	Final.Class1	4	Other	Final Class1
WiW14.2	NA	NA	NA	Rep2	NA	WiW14	GreenbroomCovert	7D_rep2	NA	NA	NA	NA	1	NA	NA	Rep2.Class1	Class1	1	1	1	Final	Final.Rep2.Class1	Final.Class1	4	Other	Final Class1
WiW14.3	NA	NA	NA	Rep3	NA	WiW14	GreenbroomCovert	7D_rep3	NA	NA	NA	NA	NA	1	NA	Rep3.Class1	Class1	1	1	1	Final	Final.Rep3.Class1	Final.Class1	4	Other	Final Class1
WiW14.4	NA	NA	NA	Rep4	NA	WiW14	GreenbroomCovert	7D_rep4	NA	NA	NA	NA	NA	NA	2	Rep4.Class2	Class2	4	2	2	Final	Final.Rep4.Class2	Final.Class2	4	Other	Final Class2
WiW15.1	NA	NA	NA	Rep1	NA	WiW15	GreenbroomCovert	7D_rep1	NA	NA	NA	1	NA	NA	NA	Rep1.Class1	Class1	2	1	1	Final	Final.Rep1.Class1	Final.Class1	1	Other	Final Class1
WiW15.2	NA	NA	NA	Rep2	NA	WiW15	GreenbroomCovert	7D_rep2	NA	NA	NA	NA	1	NA	NA	Rep2.Class1	Class1	2	1	1	Final	Final.Rep2.Class1	Final.Class1	1	Other	Final Class1
WiW15.3	NA	NA	NA	Rep3	NA	WiW15	GreenbroomCovert	7D_rep3	NA	NA	NA	NA	NA	1	NA	Rep3.Class1	Class1	1	1	1	Final	Final.Rep3.Class1	Final.Class1	1	Other	Final Class1
WiW15.4	NA	NA	NA	Rep4	NA	WiW15	GreenbroomCovert	7D_rep4	NA	NA	NA	NA	NA	NA	2	Rep4.Class2	Class2	4	2	2	Final	Final.Rep4.Class2	Final.Class2	1	Other	Final Class2
WiW16.1	NA	NA	NA	Rep1	NA	WiW16	GreenbroomCovert	7D_rep1	NA	NA	NA	1	NA	NA	NA	Rep1.Class1	Class1	1	1	1	Final	Final.Rep1.Class1	Final.Class1	4	Other	Final Class1
WiW16.2	NA	NA	NA	Rep2	NA	WiW16	GreenbroomCovert	7D_rep2	NA	NA	NA	NA	1	NA	NA	Rep2.Class1	Class1	1	1	1	Final	Final.Rep2.Class1	Final.Class1	4	Other	Final Class1
WiW16.3	NA	NA	NA	Rep3	NA	WiW16	GreenbroomCovert	7D_rep3	NA	NA	NA	NA	NA	1	NA	Rep3.Class1	Class1	1	1	1	Final	Final.Rep3.Class1	Final.Class1	4	Other	Final Class1
WiW16.4	NA	NA	NA	Rep4	NA	WiW16	GreenbroomCovert	7D_rep4	NA	NA	NA	NA	NA	NA	2	Rep4.Class2	Class2	4	2	2	Final	Final.Rep4.Class2	Final.Class2	4	Other	Final Class2
WiW17.1	NA	NA	NA	Rep1	NA	WiW17	GreenbroomCovert	7D_rep1	NA	NA	NA	1	NA	NA	NA	Rep1.Class1	Class1	2	1	1	Final	Final.Rep1.Class1	Final.Class1	1	Other	Final Class1
WiW17.2	NA	NA	NA	Rep2	NA	WiW17	GreenbroomCovert	7D_rep2	NA	NA	NA	NA	1	NA	NA	Rep2.Class1	Class1	2	1	1	Final	Final.Rep2.Class1	Final.Class1	1	Other	Final Class1
WiW17.3	NA	NA	NA	Rep3	NA	WiW17	GreenbroomCovert	7D_rep3	NA	NA	NA	NA	NA	1	NA	Rep3.Class1	Class1	2	1	1	Final	Final.Rep3.Class1	Final.Class1	1	Other	Final Class1
WiW17.4	NA	NA	NA	Rep4	NA	WiW17	GreenbroomCovert	7D_rep4	NA	NA	NA	NA	NA	NA	2	Rep4.Class2	Class2	3	2	2	Final	Final.Rep4.Class2	Final.Class2	1	Other	Final Class2
WiW18.1	NA	NA	NA	Rep1	NA	WiW18	GreenbroomCovert	7D_rep1	NA	NA	NA	2	NA	NA	NA	Rep1.Class2	Class2	2	1	2	Final	Final.Rep1.Class2	Final.Class2	3	Other	Final Class2
WiW18.2	NA	NA	NA	Rep2	NA	WiW18	GreenbroomCovert	7D_rep2	NA	NA	NA	NA	2	NA	NA	Rep2.Class2	Class2	1	1	1	Final	Final.Rep2.Class2	Final.Class2	3	Other	Final Class2
WiW18.3	NA	NA	NA	Rep3	NA	WiW18	GreenbroomCovert	7D_rep3	NA	NA	NA	NA	NA	1	NA	Rep3.Class1	Class1	2	1	1	Final	Final.Rep3.Class1	Final.Class1	3	Other	Final Class1
WiW18.4	NA	NA	NA	Rep4	NA	WiW18	GreenbroomCovert	7D_rep4	NA	NA	NA	NA	NA	NA	2	Rep4.Class2	Class2	4	2	2	Final	Final.Rep4.Class2	Final.Class2	3	Other	Final Class2
WiW19.1	NA	NA	NA	Rep1	NA	WiW19	GreenbroomCovert	7D_rep1	NA	NA	NA	1	NA	NA	NA	Rep1.Class1	Class1	2	1	1	Final	Final.Rep1.Class1	Final.Class1	4	Other	Final Class1
WiW19.2	NA	NA	NA	Rep2	NA	WiW19	GreenbroomCovert	7D_rep2	NA	NA	NA	NA	1	NA	NA	Rep2.Class1	Class1	1	1	1	Final	Final.Rep2.Class1	Final.Class1	4	Other	Final Class1
WiW19.3	NA	NA	NA	Rep3	NA	WiW19	GreenbroomCovert	7D_rep3	NA	NA	NA	NA	NA	1	NA	Rep3.Class1	Class1	1	1	1	Final	Final.Rep3.Class1	Final.Class1	4	Other	Final Class1
WiW19.4	NA	NA	NA	Rep4	NA	WiW19	GreenbroomCovert	7D_rep4	NA	NA	NA	NA	NA	NA	2	Rep4.Class2	Class2	4	2	2	Final	Final.Rep4.Class2	Final.Class2	4	Other	Final Class2
WiW20.1	NA	NA	NA	Rep1	NA	WiW20	GreenbroomCovert	7D_rep1	NA	NA	NA	1	NA	NA	NA	Rep1.Class1	Class1	2	1	1	Final	Final.Rep1.Class1	Final.Class1	1	Other	Final Class1
WiW20.2	NA	NA	NA	Rep2	NA	WiW20	GreenbroomCovert	7D_rep2	NA	NA	NA	NA	1	NA	NA	Rep2.Class1	Class1	2	1	1	Final	Final.Rep2.Class1	Final.Class1	1	Other	Final Class1
WiW20.3	NA	NA	NA	Rep3	NA	WiW20	GreenbroomCovert	7D_rep3	NA	NA	NA	NA	NA	1	NA	Rep3.Class1	Class1	2	1	1	Final	Final.Rep3.Class1	Final.Class1	1	Other	Final Class1
WiW20.4	NA	NA	NA	Rep4	NA	WiW20	GreenbroomCovert	7D_rep4	NA	NA	NA	NA	NA	NA	2	Rep4.Class2	Class2	4	2	2	Final	Final.Rep4.Class2	Final.Class2	1	Other	Final Class2
WiW21.1	NA	NA	NA	Rep1	NA	WiW21	GreenbroomCovert	7D_rep1	NA	NA	NA	1	NA	NA	NA	Rep1.Class1	Class1	2	1	1	Final	Final.Rep1.Class1	Final.Class1	4	Other	Final Class1
WiW21.2	NA	NA	NA	Rep2	NA	WiW21	GreenbroomCovert	7D_rep2	NA	NA	NA	NA	1	NA	NA	Rep2.Class1	Class1	2	1	1	Final	Final.Rep2.Class1	Final.Class1	4	Other	Final Class1
WiW21.3	NA	NA	NA	Rep3	NA	WiW21	GreenbroomCovert	7D_rep3	NA	NA	NA	NA	NA	1	NA	Rep3.Class1	Class1	2	1	1	Final	Final.Rep3.Class1	Final.Class1	4	Other	Final Class1
WiW21.4	NA	NA	NA	Rep4	NA	WiW21	GreenbroomCovert	7D_rep4	NA	NA	NA	NA	NA	NA	2	Rep4.Class2	Class2	4	2	2	Final	Final.Rep4.Class2	Final.Class2	4	Other	Final Class2
WiW22.2	NA	NA	NA	Rep2	NA	WiW22	GreenbroomCovert	7D_rep2	NA	NA	NA	NA	1	NA	NA	Rep2.Class1	Class1	1	1	NA	Final	Final.Rep2.Class1	Final.Class1	1	Other	Final Class1
WiW22.3	NA	NA	NA	Rep3	NA	WiW22	GreenbroomCovert	7D_rep3	NA	NA	NA	NA	NA	1	NA	Rep3.Class1	Class1	1	1	NA	Final	Final.Rep3.Class1	Final.Class1	1	Other	Final Class1
WiW22.4	NA	NA	NA	Rep4	NA	WiW22	GreenbroomCovert	7D_rep4	NA	NA	NA	NA	NA	NA	2	Rep4.Class2	Class2	3	2	NA	Final	Final.Rep4.Class2	Final.Class2	1	Other	Final Class2
WiW23.1	NA	NA	NA	Rep1	NA	WiW23	GreenbroomCovert	7D_rep1	NA	NA	NA	1	NA	NA	NA	Rep1.Class1	Class1	2	1	2	Final	Final.Rep1.Class1	Final.Class1	1	Other	Final Class1
WiW23.2	NA	NA	NA	Rep2	NA	WiW23	GreenbroomCovert	7D_rep2	NA	NA	NA	NA	1	NA	NA	Rep2.Class1	Class1	2	1	1	Final	Final.Rep2.Class1	Final.Class1	1	Other	Final Class1
WiW23.3	NA	NA	NA	Rep3	NA	WiW23	GreenbroomCovert	7D_rep3	NA	NA	NA	NA	NA	1	NA	Rep3.Class1	Class1	2	1	1	Final	Final.Rep3.Class1	Final.Class1	1	Other	Final Class1
WiW23.4	NA	NA	NA	Rep4	NA	WiW23	GreenbroomCovert	7D_rep4	NA	NA	NA	NA	NA	NA	2	Rep4.Class2	Class2	3	2	2	Final	Final.Rep4.Class2	Final.Class2	1	Other	Final Class2
WiW24.1	NA	NA	NA	Rep1	NA	WiW24	GreenbroomCovert	7D_rep1	NA	NA	NA	1	NA	NA	NA	Rep1.Class1	Class1	2	1	1	Final	Final.Rep1.Class1	Final.Class1	4	Other	Final Class1
WiW24.2	NA	NA	NA	Rep2	NA	WiW24	GreenbroomCovert	7D_rep2	NA	NA	NA	NA	1	NA	NA	Rep2.Class1	Class1	2	1	1	Final	Final.Rep2.Class1	Final.Class1	4	Other	Final Class1
WiW24.3	NA	NA	NA	Rep3	NA	WiW24	GreenbroomCovert	7D_rep3	NA	NA	NA	NA	NA	1	NA	Rep3.Class1	Class1	2	1	1	Final	Final.Rep3.Class1	Final.Class1	4	Other	Final Class1
WiW24.4	NA	NA	NA	Rep4	NA	WiW24	GreenbroomCovert	7D_rep4	NA	NA	NA	NA	NA	NA	2	Rep4.Class2	Class2	4	2	2	Final	Final.Rep4.Class2	Final.Class2	4	Other	Final Class2
WiW25.1	NA	NA	NA	Rep1	NA	WiW25	GreenbroomCovert	7D_rep1	NA	NA	NA	1	NA	NA	NA	Rep1.Class1	Class1	1	1	1	Final	Final.Rep1.Class1	Final.Class1	4	Other	Final Class1
WiW25.2	NA	NA	NA	Rep2	NA	WiW25	GreenbroomCovert	7D_rep2	NA	NA	NA	NA	1	NA	NA	Rep2.Class1	Class1	1	1	1	Final	Final.Rep2.Class1	Final.Class1	4	Other	Final Class1
WiW25.3	NA	NA	NA	Rep3	NA	WiW25	GreenbroomCovert	7D_rep3	NA	NA	NA	NA	NA	1	NA	Rep3.Class1	Class1	1	1	1	Final	Final.Rep3.Class1	Final.Class1	4	Other	Final Class1
WiW25.4	NA	NA	NA	Rep4	NA	WiW25	GreenbroomCovert	7D_rep4	NA	NA	NA	NA	NA	NA	2	Rep4.Class2	Class2	4	2	2	Final	Final.Rep4.Class2	Final.Class2	4	Other	Final Class2
WiW26.1	NA	NA	NA	Rep1	NA	WiW26	GreenbroomCovert	7D_rep1	NA	NA	NA	1	NA	NA	NA	Rep1.Class1	Class1	2	1	1	Final	Final.Rep1.Class1	Final.Class1	3	Other	Final Class1
WiW26.2	NA	NA	NA	Rep2	NA	WiW26	GreenbroomCovert	7D_rep2	NA	NA	NA	NA	1	NA	NA	Rep2.Class1	Class1	2	1	1	Final	Final.Rep2.Class1	Final.Class1	3	Other	Final Class1
WiW26.3	NA	NA	NA	Rep3	NA	WiW26	GreenbroomCovert	7D_rep3	NA	NA	NA	NA	NA	1	NA	Rep3.Class1	Class1	2	1	1	Final	Final.Rep3.Class1	Final.Class1	3	Other	Final Class1
WiW26.4	NA	NA	NA	Rep4	NA	WiW26	GreenbroomCovert	7D_rep4	NA	NA	NA	NA	NA	NA	1	Rep4.Class1	Class1	1	1	1	Final	Final.Rep4.Class1	Final.Class1	3	Other	Final Class1
WiW27.1	NA	NA	NA	Rep1	NA	WiW27	GreenbroomCovert	7D_rep1	NA	NA	NA	1	NA	NA	NA	Rep1.Class1	Class1	2	1	1	Final	Final.Rep1.Class1	Final.Class1	4	Other	Final Class1
WiW27.2	NA	NA	NA	Rep2	NA	WiW27	GreenbroomCovert	7D_rep2	NA	NA	NA	NA	1	NA	NA	Rep2.Class1	Class1	1	1	1	Final	Final.Rep2.Class1	Final.Class1	4	Other	Final Class1
WiW27.3	NA	NA	NA	Rep3	NA	WiW27	GreenbroomCovert	7D_rep3	NA	NA	NA	NA	NA	1	NA	Rep3.Class1	Class1	1	1	1	Final	Final.Rep3.Class1	Final.Class1	4	Other	Final Class1
WiW27.4	NA	NA	NA	Rep4	NA	WiW27	GreenbroomCovert	7D_rep4	NA	NA	NA	NA	NA	NA	2	Rep4.Class2	Class2	4	2	2	Final	Final.Rep4.Class2	Final.Class2	4	Other	Final Class2
WiW28.1	NA	NA	NA	Rep1	NA	WiW28	GreenbroomCovert	7D_rep1	NA	NA	NA	1	NA	NA	NA	Rep1.Class1	Class1	2	1	1	Final	Final.Rep1.Class1	Final.Class1	4	Other	Final Class1
WiW28.2	NA	NA	NA	Rep2	NA	WiW28	GreenbroomCovert	7D_rep2	NA	NA	NA	NA	1	NA	NA	Rep2.Class1	Class1	2	1	1	Final	Final.Rep2.Class1	Final.Class1	4	Other	Final Class1
WiW28.3	NA	NA	NA	Rep3	NA	WiW28	GreenbroomCovert	7D_rep3	NA	NA	NA	NA	NA	1	NA	Rep3.Class1	Class1	2	1	1	Final	Final.Rep3.Class1	Final.Class1	4	Other	Final Class1
WiW28.4	NA	NA	NA	Rep4	NA	WiW28	GreenbroomCovert	7D_rep4	NA	NA	NA	NA	NA	NA	1	Rep4.Class1	Class1	3	2	2	Final	Final.Rep4.Class1	Final.Class1	4	Other	Final Class1
WiW29.1	NA	NA	NA	Rep1	NA	WiW29	GreenbroomCovert	7D_rep1	NA	NA	NA	1	NA	NA	NA	Rep1.Class1	Class1	1	1	1	Final	Final.Rep1.Class1	Final.Class1	4	Other	Final Class1
WiW29.2	NA	NA	NA	Rep2	NA	WiW29	GreenbroomCovert	7D_rep2	NA	NA	NA	NA	1	NA	NA	Rep2.Class1	Class1	1	1	1	Final	Final.Rep2.Class1	Final.Class1	4	Other	Final Class1
WiW29.3	NA	NA	NA	Rep3	NA	WiW29	GreenbroomCovert	7D_rep3	NA	NA	NA	NA	NA	1	NA	Rep3.Class1	Class1	1	1	1	Final	Final.Rep3.Class1	Final.Class1	4	Other	Final Class1
WiW29.4	NA	NA	NA	Rep4	NA	WiW29	GreenbroomCovert	7D_rep4	NA	NA	NA	NA	NA	NA	2	Rep4.Class2	Class2	3	2	2	Final	Final.Rep4.Class2	Final.Class2	4	Other	Final Class2
WiW30.1	NA	NA	NA	Rep1	NA	WiW30	GreenbroomCovert	7D_rep1	NA	NA	NA	1	NA	NA	NA	Rep1.Class1	Class1	2	1	1	Final	Final.Rep1.Class1	Final.Class1	4	Other	Final Class1
WiW30.2	NA	NA	NA	Rep2	NA	WiW30	GreenbroomCovert	7D_rep2	NA	NA	NA	NA	1	NA	NA	Rep2.Class1	Class1	1	1	1	Final	Final.Rep2.Class1	Final.Class1	4	Other	Final Class1
WiW30.3	NA	NA	NA	Rep3	NA	WiW30	GreenbroomCovert	7D_rep3	NA	NA	NA	NA	NA	2	NA	Rep3.Class2	Class2	1	1	1	Final	Final.Rep3.Class2	Final.Class2	4	Other	Final Class2
WiW30.4	NA	NA	NA	Rep4	NA	WiW30	GreenbroomCovert	7D_rep4	NA	NA	NA	NA	NA	NA	2	Rep4.Class2	Class2	4	2	2	Final	Final.Rep4.Class2	Final.Class2	4	Other	Final Class2
WiW31.1	NA	NA	NA	Rep1	NA	WiW31	GreenbroomCovert	7D_rep1	NA	NA	NA	1	NA	NA	NA	Rep1.Class1	Class1	2	1	1	Final	Final.Rep1.Class1	Final.Class1	1	Other	Final Class1
WiW31.2	NA	NA	NA	Rep2	NA	WiW31	GreenbroomCovert	7D_rep2	NA	NA	NA	NA	1	NA	NA	Rep2.Class1	Class1	2	1	1	Final	Final.Rep2.Class1	Final.Class1	1	Other	Final Class1
WiW31.3	NA	NA	NA	Rep3	NA	WiW31	GreenbroomCovert	7D_rep3	NA	NA	NA	NA	NA	1	NA	Rep3.Class1	Class1	2	1	1	Final	Final.Rep3.Class1	Final.Class1	1	Other	Final Class1
WiW31.4	NA	NA	NA	Rep4	NA	WiW31	GreenbroomCovert	7D_rep4	NA	NA	NA	NA	NA	NA	1	Rep4.Class1	Class1	2	1	1	Final	Final.Rep4.Class1	Final.Class1	1	Other	Final Class1
WiW32.1	NA	NA	NA	Rep1	NA	WiW32	GreenbroomCovert	7D_rep1	NA	NA	NA	1	NA	NA	NA	Rep1.Class1	Class1	2	1	1	Final	Final.Rep1.Class1	Final.Class1	4	Other	Final Class1
WiW32.2	NA	NA	NA	Rep2	NA	WiW32	GreenbroomCovert	7D_rep2	NA	NA	NA	NA	1	NA	NA	Rep2.Class1	Class1	2	1	1	Final	Final.Rep2.Class1	Final.Class1	4	Other	Final Class1
WiW32.3	NA	NA	NA	Rep3	NA	WiW32	GreenbroomCovert	7D_rep3	NA	NA	NA	NA	NA	1	NA	Rep3.Class1	Class1	2	1	1	Final	Final.Rep3.Class1	Final.Class1	4	Other	Final Class1
WiW32.4	NA	NA	NA	Rep4	NA	WiW32	GreenbroomCovert	7D_rep4	NA	NA	NA	NA	NA	NA	2	Rep4.Class2	Class2	3	2	2	Final	Final.Rep4.Class2	Final.Class2	4	Other	Final Class2
WiW33.1	NA	NA	NA	Rep1	NA	WiW33	GreenbroomCovert	7D_rep1	NA	NA	NA	1	NA	NA	NA	Rep1.Class1	Class1	2	1	1	Final	Final.Rep1.Class1	Final.Class1	1	Other	Final Class1
WiW33.2	NA	NA	NA	Rep2	NA	WiW33	GreenbroomCovert	7D_rep2	NA	NA	NA	NA	1	NA	NA	Rep2.Class1	Class1	2	1	1	Final	Final.Rep2.Class1	Final.Class1	1	Other	Final Class1
WiW33.3	NA	NA	NA	Rep3	NA	WiW33	GreenbroomCovert	7D_rep3	NA	NA	NA	NA	NA	1	NA	Rep3.Class1	Class1	2	1	1	Final	Final.Rep3.Class1	Final.Class1	1	Other	Final Class1
WiW33.4	NA	NA	NA	Rep4	NA	WiW33	GreenbroomCovert	7D_rep4	NA	NA	NA	NA	NA	NA	1	Rep4.Class1	Class1	2	1	1	Final	Final.Rep4.Class1	Final.Class1	1	Other	Final Class1
WiW34.1	NA	NA	NA	Rep1	NA	WiW34	GreenbroomCovert	7D_rep1	NA	NA	NA	1	NA	NA	NA	Rep1.Class1	Class1	2	1	1	Final	Final.Rep1.Class1	Final.Class1	4	Other	Final Class1
WiW34.2	NA	NA	NA	Rep2	NA	WiW34	GreenbroomCovert	7D_rep2	NA	NA	NA	NA	1	NA	NA	Rep2.Class1	Class1	2	1	1	Final	Final.Rep2.Class1	Final.Class1	4	Other	Final Class1
WiW34.3	NA	NA	NA	Rep3	NA	WiW34	GreenbroomCovert	7D_rep3	NA	NA	NA	NA	NA	1	NA	Rep3.Class1	Class1	2	1	1	Final	Final.Rep3.Class1	Final.Class1	4	Other	Final Class1
WiW34.4	NA	NA	NA	Rep4	NA	WiW34	GreenbroomCovert	7D_rep4	NA	NA	NA	NA	NA	NA	1	Rep4.Class1	Class1	1	1	1	Final	Final.Rep4.Class1	Final.Class1	4	Other	Final Class1
WiW35.1	NA	NA	NA	Rep1	NA	WiW35	GreenbroomCovert	7D_rep1	NA	NA	NA	1	NA	NA	NA	Rep1.Class1	Class1	2	1	NA	Final	Final.Rep1.Class1	Final.Class1	NA	Other	Final Class1
WiW35.2	NA	NA	NA	Rep2	NA	WiW35	GreenbroomCovert	7D_rep2	NA	NA	NA	NA	1	NA	NA	Rep2.Class1	Class1	2	1	NA	Final	Final.Rep2.Class1	Final.Class1	NA	Other	Final Class1
WiW35.3	NA	NA	NA	Rep3	NA	WiW35	GreenbroomCovert	7D_rep3	NA	NA	NA	NA	NA	1	NA	Rep3.Class1	Class1	2	1	NA	Final	Final.Rep3.Class1	Final.Class1	NA	Other	Final Class1
WiW35.4	NA	NA	NA	Rep4	NA	WiW35	GreenbroomCovert	7D_rep4	NA	NA	NA	NA	NA	NA	1	Rep4.Class1	Class1	1	1	NA	Final	Final.Rep4.Class1	Final.Class1	NA	Other	Final Class1
WiW36.1	NA	NA	NA	Rep1	NA	WiW36	GreenbroomCovert	7D_rep1	NA	NA	NA	1	NA	NA	NA	Rep1.Class1	Class1	2	1	1	Final	Final.Rep1.Class1	Final.Class1	1	Other	Final Class1
WiW36.2	NA	NA	NA	Rep2	NA	WiW36	GreenbroomCovert	7D_rep2	NA	NA	NA	NA	1	NA	NA	Rep2.Class1	Class1	2	1	1	Final	Final.Rep2.Class1	Final.Class1	1	Other	Final Class1
WiW36.3	NA	NA	NA	Rep3	NA	WiW36	GreenbroomCovert	7D_rep3	NA	NA	NA	NA	NA	1	NA	Rep3.Class1	Class1	2	1	1	Final	Final.Rep3.Class1	Final.Class1	1	Other	Final Class1
WiW36.4	NA	NA	NA	Rep4	NA	WiW36	GreenbroomCovert	7D_rep4	NA	NA	NA	NA	NA	NA	1	Rep4.Class1	Class1	1	1	1	Final	Final.Rep4.Class1	Final.Class1	1	Other	Final Class1
WiW37.1	NA	NA	NA	Rep1	NA	WiW37	GreenbroomCovert	7D_rep1	NA	NA	NA	1	NA	NA	NA	Rep1.Class1	Class1	1	1	1	Final	Final.Rep1.Class1	Final.Class1	1	Other	Final Class1
WiW37.2	NA	NA	NA	Rep2	NA	WiW37	GreenbroomCovert	7D_rep2	NA	NA	NA	NA	1	NA	NA	Rep2.Class1	Class1	1	1	1	Final	Final.Rep2.Class1	Final.Class1	1	Other	Final Class1
WiW37.3	NA	NA	NA	Rep3	NA	WiW37	GreenbroomCovert	7D_rep3	NA	NA	NA	NA	NA	1	NA	Rep3.Class1	Class1	1	1	1	Final	Final.Rep3.Class1	Final.Class1	1	Other	Final Class1
WiW37.4	NA	NA	NA	Rep4	NA	WiW37	GreenbroomCovert	7D_rep4	NA	NA	NA	NA	NA	NA	1	Rep4.Class1	Class1	1	1	1	Final	Final.Rep4.Class1	Final.Class1	1	Other	Final Class1
WiW38.1	NA	NA	NA	Rep1	NA	WiW38	GreenbroomCovert	7D_rep1	NA	NA	NA	1	NA	NA	NA	Rep1.Class1	Class1	2	1	1	Final	Final.Rep1.Class1	Final.Class1	1	Other	Final Class1
WiW38.2	NA	NA	NA	Rep2	NA	WiW38	GreenbroomCovert	7D_rep2	NA	NA	NA	NA	1	NA	NA	Rep2.Class1	Class1	1	1	1	Final	Final.Rep2.Class1	Final.Class1	1	Other	Final Class1
WiW38.3	NA	NA	NA	Rep3	NA	WiW38	GreenbroomCovert	7D_rep3	NA	NA	NA	NA	NA	1	NA	Rep3.Class1	Class1	1	1	1	Final	Final.Rep3.Class1	Final.Class1	1	Other	Final Class1
WiW38.4	NA	NA	NA	Rep4	NA	WiW38	GreenbroomCovert	7D_rep4	NA	NA	NA	NA	NA	NA	1	Rep4.Class1	Class1	2	1	1	Final	Final.Rep4.Class1	Final.Class1	1	Other	Final Class1
WiW39.1	NA	NA	NA	Rep1	NA	WiW39	GreenbroomCovert	7D_rep1	NA	NA	NA	1	NA	NA	NA	Rep1.Class1	Class1	2	1	NA	Final	Final.Rep1.Class1	Final.Class1	NA	Other	Final Class1
WiW39.2	NA	NA	NA	Rep2	NA	WiW39	GreenbroomCovert	7D_rep2	NA	NA	NA	NA	1	NA	NA	Rep2.Class1	Class1	1	1	NA	Final	Final.Rep2.Class1	Final.Class1	NA	Other	Final Class1
WiW39.3	NA	NA	NA	Rep3	NA	WiW39	GreenbroomCovert	7D_rep3	NA	NA	NA	NA	NA	1	NA	Rep3.Class1	Class1	1	1	NA	Final	Final.Rep3.Class1	Final.Class1	NA	Other	Final Class1
WiW39.4	NA	NA	NA	Rep4	NA	WiW39	GreenbroomCovert	7D_rep4	NA	NA	NA	NA	NA	NA	1	Rep4.Class1	Class1	2	1	NA	Final	Final.Rep4.Class1	Final.Class1	NA	Other	Final Class1
WiW40.1	NA	NA	NA	Rep1	NA	WiW40	GreenbroomCovert	7D_rep1	NA	NA	NA	1	NA	NA	NA	Rep1.Class1	Class1	2	1	1	Final	Final.Rep1.Class1	Final.Class1	1	Other	Final Class1
WiW40.2	NA	NA	NA	Rep2	NA	WiW40	GreenbroomCovert	7D_rep2	NA	NA	NA	NA	1	NA	NA	Rep2.Class1	Class1	2	1	1	Final	Final.Rep2.Class1	Final.Class1	1	Other	Final Class1
WiW40.3	NA	NA	NA	Rep3	NA	WiW40	GreenbroomCovert	7D_rep3	NA	NA	NA	NA	NA	1	NA	Rep3.Class1	Class1	2	1	1	Final	Final.Rep3.Class1	Final.Class1	1	Other	Final Class1
WiW40.4	NA	NA	NA	Rep4	NA	WiW40	GreenbroomCovert	7D_rep4	NA	NA	NA	NA	NA	NA	1	Rep4.Class1	Class1	2	1	1	Final	Final.Rep4.Class1	Final.Class1	1	Other	Final Class1
WiW41.1	NA	NA	NA	Rep1	NA	WiW41	GreenbroomCovert	7D_rep1	NA	NA	NA	1	NA	NA	NA	Rep1.Class1	Class1	2	1	1	Final	Final.Rep1.Class1	Final.Class1	1	Other	Final Class1
WiW41.2	NA	NA	NA	Rep2	NA	WiW41	GreenbroomCovert	7D_rep2	NA	NA	NA	NA	1	NA	NA	Rep2.Class1	Class1	2	1	1	Final	Final.Rep2.Class1	Final.Class1	1	Other	Final Class1
WiW41.3	NA	NA	NA	Rep3	NA	WiW41	GreenbroomCovert	7D_rep3	NA	NA	NA	NA	NA	2	NA	Rep3.Class2	Class2	1	1	1	Final	Final.Rep3.Class2	Final.Class2	1	Other	Final Class2
WiW41.4	NA	NA	NA	Rep4	NA	WiW41	GreenbroomCovert	7D_rep4	NA	NA	NA	NA	NA	NA	1	Rep4.Class1	Class1	2	1	1	Final	Final.Rep4.Class1	Final.Class1	1	Other	Final Class1
WiW42.1	NA	NA	NA	Rep1	NA	WiW42	GreenbroomCovert	7D_rep1	NA	NA	NA	1	NA	NA	NA	Rep1.Class1	Class1	1	1	NA	Final	Final.Rep1.Class1	Final.Class1	NA	Other	Final Class1
WiW42.2	NA	NA	NA	Rep2	NA	WiW42	GreenbroomCovert	7D_rep2	NA	NA	NA	NA	1	NA	NA	Rep2.Class1	Class1	1	1	NA	Final	Final.Rep2.Class1	Final.Class1	NA	Other	Final Class1
WiW42.3	NA	NA	NA	Rep3	NA	WiW42	GreenbroomCovert	7D_rep3	NA	NA	NA	NA	NA	2	NA	Rep3.Class2	Class2	1	1	NA	Final	Final.Rep3.Class2	Final.Class2	NA	Other	Final Class2
WiW42.4	NA	NA	NA	Rep4	NA	WiW42	GreenbroomCovert	7D_rep4	NA	NA	NA	NA	NA	NA	1	Rep4.Class1	Class1	1	1	NA	Final	Final.Rep4.Class1	Final.Class1	NA	Other	Final Class1
WiW43.1	NA	NA	NA	Rep1	NA	WiW43	GreenbroomCovert	7D_rep1	NA	NA	NA	1	NA	NA	NA	Rep1.Class1	Class1	1	1	1	Final	Final.Rep1.Class1	Final.Class1	4	Other	Final Class1
WiW43.2	NA	NA	NA	Rep2	NA	WiW43	GreenbroomCovert	7D_rep2	NA	NA	NA	NA	1	NA	NA	Rep2.Class1	Class1	1	1	1	Final	Final.Rep2.Class1	Final.Class1	4	Other	Final Class1
WiW43.3	NA	NA	NA	Rep3	NA	WiW43	GreenbroomCovert	7D_rep3	NA	NA	NA	NA	NA	2	NA	Rep3.Class2	Class2	2	1	2	Final	Final.Rep3.Class2	Final.Class2	4	Other	Final Class2
WiW43.4	NA	NA	NA	Rep4	NA	WiW43	GreenbroomCovert	7D_rep4	NA	NA	NA	NA	NA	NA	1	Rep4.Class1	Class1	2	1	1	Final	Final.Rep4.Class1	Final.Class1	4	Other	Final Class1
WiW44.1	NA	NA	NA	Rep1	NA	WiW44	GreenbroomCovert	7D_rep1	NA	NA	NA	1	NA	NA	NA	Rep1.Class1	Class1	1	1	1	Final	Final.Rep1.Class1	Final.Class1	4	Other	Final Class1
WiW44.2	NA	NA	NA	Rep2	NA	WiW44	GreenbroomCovert	7D_rep2	NA	NA	NA	NA	1	NA	NA	Rep2.Class1	Class1	1	1	1	Final	Final.Rep2.Class1	Final.Class1	4	Other	Final Class1
WiW44.3	NA	NA	NA	Rep3	NA	WiW44	GreenbroomCovert	7D_rep3	NA	NA	NA	NA	NA	2	NA	Rep3.Class2	Class2	1	1	1	Final	Final.Rep3.Class2	Final.Class2	4	Other	Final Class2
WiW44.4	NA	NA	NA	Rep4	NA	WiW44	GreenbroomCovert	7D_rep4	NA	NA	NA	NA	NA	NA	1	Rep4.Class1	Class1	2	1	1	Final	Final.Rep4.Class1	Final.Class1	4	Other	Final Class1
WiW45.1	NA	NA	NA	Rep1	NA	WiW45	GreenbroomCovert	7D_rep1	NA	NA	NA	1	NA	NA	NA	Rep1.Class1	Class1	1	1	1	Final	Final.Rep1.Class1	Final.Class1	4	Other	Final Class1
WiW45.2	NA	NA	NA	Rep2	NA	WiW45	GreenbroomCovert	7D_rep2	NA	NA	NA	NA	1	NA	NA	Rep2.Class1	Class1	1	1	1	Final	Final.Rep2.Class1	Final.Class1	4	Other	Final Class1
WiW45.3	NA	NA	NA	Rep3	NA	WiW45	GreenbroomCovert	7D_rep3	NA	NA	NA	NA	NA	2	NA	Rep3.Class2	Class2	1	1	1	Final	Final.Rep3.Class2	Final.Class2	4	Other	Final Class2
WiW45.4	NA	NA	NA	Rep4	NA	WiW45	GreenbroomCovert	7D_rep4	NA	NA	NA	NA	NA	NA	1	Rep4.Class1	Class1	2	1	1	Final	Final.Rep4.Class1	Final.Class1	4	Other	Final Class1
WiW46.1	NA	NA	NA	Rep1	NA	WiW46	GreenbroomCovert	7D_rep1	NA	NA	NA	1	NA	NA	NA	Rep1.Class1	Class1	2	1	1	Final	Final.Rep1.Class1	Final.Class1	4	Other	Final Class1
WiW46.2	NA	NA	NA	Rep2	NA	WiW46	GreenbroomCovert	7D_rep2	NA	NA	NA	NA	1	NA	NA	Rep2.Class1	Class1	1	1	1	Final	Final.Rep2.Class1	Final.Class1	4	Other	Final Class1
WiW46.3	NA	NA	NA	Rep3	NA	WiW46	GreenbroomCovert	7D_rep3	NA	NA	NA	NA	NA	2	NA	Rep3.Class2	Class2	4	2	2	Final	Final.Rep3.Class2	Final.Class2	4	Other	Final Class2
WiW46.4	NA	NA	NA	Rep4	NA	WiW46	GreenbroomCovert	7D_rep4	NA	NA	NA	NA	NA	NA	1	Rep4.Class1	Class1	1	1	1	Final	Final.Rep4.Class1	Final.Class1	4	Other	Final Class1
WiW47.1	NA	NA	NA	Rep1	NA	WiW47	GreenbroomCovert	7D_rep1	NA	NA	NA	1	NA	NA	NA	Rep1.Class1	Class1	2	1	1	Final	Final.Rep1.Class1	Final.Class1	1	Other	Final Class1
WiW47.2	NA	NA	NA	Rep2	NA	WiW47	GreenbroomCovert	7D_rep2	NA	NA	NA	NA	1	NA	NA	Rep2.Class1	Class1	2	1	1	Final	Final.Rep2.Class1	Final.Class1	1	Other	Final Class1
WiW47.3	NA	NA	NA	Rep3	NA	WiW47	GreenbroomCovert	7D_rep3	NA	NA	NA	NA	NA	2	NA	Rep3.Class2	Class2	4	2	2	Final	Final.Rep3.Class2	Final.Class2	1	Other	Final Class2
WiW47.4	NA	NA	NA	Rep4	NA	WiW47	GreenbroomCovert	7D_rep4	NA	NA	NA	NA	NA	NA	1	Rep4.Class1	Class1	1	1	1	Final	Final.Rep4.Class1	Final.Class1	1	Other	Final Class1
WiW48.1	NA	NA	NA	Rep1	NA	WiW48	GreenbroomCovert	7D_rep1	NA	NA	NA	1	NA	NA	NA	Rep1.Class1	Class1	2	1	1	Final	Final.Rep1.Class1	Final.Class1	4	Other	Final Class1
WiW48.2	NA	NA	NA	Rep2	NA	WiW48	GreenbroomCovert	7D_rep2	NA	NA	NA	NA	1	NA	NA	Rep2.Class1	Class1	1	1	1	Final	Final.Rep2.Class1	Final.Class1	4	Other	Final Class1
WiW48.3	NA	NA	NA	Rep3	NA	WiW48	GreenbroomCovert	7D_rep3	NA	NA	NA	NA	NA	2	NA	Rep3.Class2	Class2	4	2	2	Final	Final.Rep3.Class2	Final.Class2	4	Other	Final Class2
WiW48.4	NA	NA	NA	Rep4	NA	WiW48	GreenbroomCovert	7D_rep4	NA	NA	NA	NA	NA	NA	1	Rep4.Class1	Class1	1	1	1	Final	Final.Rep4.Class1	Final.Class1	4	Other	Final Class1
WiW49.1	NA	NA	NA	Rep1	NA	WiW49	GreenbroomCovert	7D_rep1	NA	NA	NA	1	NA	NA	NA	Rep1.Class1	Class1	1	1	1	Final	Final.Rep1.Class1	Final.Class1	4	Other	Final Class1
WiW49.2	NA	NA	NA	Rep2	NA	WiW49	GreenbroomCovert	7D_rep2	NA	NA	NA	NA	1	NA	NA	Rep2.Class1	Class1	1	1	1	Final	Final.Rep2.Class1	Final.Class1	4	Other	Final Class1
WiW49.3	NA	NA	NA	Rep3	NA	WiW49	GreenbroomCovert	7D_rep3	NA	NA	NA	NA	NA	1	NA	Rep3.Class1	Class1	1	1	1	Final	Final.Rep3.Class1	Final.Class1	4	Other	Final Class1
WiW49.4	NA	NA	NA	Rep4	NA	WiW49	GreenbroomCovert	7D_rep4	NA	NA	NA	NA	NA	NA	1	Rep4.Class1	Class1	2	1	1	Final	Final.Rep4.Class1	Final.Class1	4	Other	Final Class1
WiW50.1	NA	NA	NA	Rep1	NA	WiW50	GreenbroomCovert	7D_rep1	NA	NA	NA	1	NA	NA	NA	Rep1.Class1	Class1	1	1	1	Final	Final.Rep1.Class1	Final.Class1	4	Other	Final Class1
WiW50.2	NA	NA	NA	Rep2	NA	WiW50	GreenbroomCovert	7D_rep2	NA	NA	NA	NA	1	NA	NA	Rep2.Class1	Class1	1	1	1	Final	Final.Rep2.Class1	Final.Class1	4	Other	Final Class1
WiW50.3	NA	NA	NA	Rep3	NA	WiW50	GreenbroomCovert	7D_rep3	NA	NA	NA	NA	NA	1	NA	Rep3.Class1	Class1	1	1	1	Final	Final.Rep3.Class1	Final.Class1	4	Other	Final Class1
WiW50.4	NA	NA	NA	Rep4	NA	WiW50	GreenbroomCovert	7D_rep4	NA	NA	NA	NA	NA	NA	1	Rep4.Class1	Class1	2	1	1	Final	Final.Rep4.Class1	Final.Class1	4	Other	Final Class1
WiW51.1	NA	NA	NA	Rep1	NA	WiW51	GreenbroomCovert	7D_rep1	NA	NA	NA	1	NA	NA	NA	Rep1.Class1	Class1	2	1	1	Final	Final.Rep1.Class1	Final.Class1	1	Other	Final Class1
WiW51.2	NA	NA	NA	Rep2	NA	WiW51	GreenbroomCovert	7D_rep2	NA	NA	NA	NA	1	NA	NA	Rep2.Class1	Class1	2	1	1	Final	Final.Rep2.Class1	Final.Class1	1	Other	Final Class1
WiW51.3	NA	NA	NA	Rep3	NA	WiW51	GreenbroomCovert	7D_rep3	NA	NA	NA	NA	NA	1	NA	Rep3.Class1	Class1	1	1	1	Final	Final.Rep3.Class1	Final.Class1	1	Other	Final Class1
WiW51.4	NA	NA	NA	Rep4	NA	WiW51	GreenbroomCovert	7D_rep4	NA	NA	NA	NA	NA	NA	1	Rep4.Class1	Class1	1	1	1	Final	Final.Rep4.Class1	Final.Class1	1	Other	Final Class1
WiW52.1	NA	NA	NA	Rep1	NA	WiW52	GreenbroomCovert	7D_rep1	NA	NA	NA	1	NA	NA	NA	Rep1.Class1	Class1	2	1	1	Final	Final.Rep1.Class1	Final.Class1	4	Other	Final Class1
WiW52.2	NA	NA	NA	Rep2	NA	WiW52	GreenbroomCovert	7D_rep2	NA	NA	NA	NA	1	NA	NA	Rep2.Class1	Class1	2	1	1	Final	Final.Rep2.Class1	Final.Class1	4	Other	Final Class1
WiW52.3	NA	NA	NA	Rep3	NA	WiW52	GreenbroomCovert	7D_rep3	NA	NA	NA	NA	NA	1	NA	Rep3.Class1	Class1	1	1	1	Final	Final.Rep3.Class1	Final.Class1	4	Other	Final Class1
WiW52.4	NA	NA	NA	Rep4	NA	WiW52	GreenbroomCovert	7D_rep4	NA	NA	NA	NA	NA	NA	1	Rep4.Class1	Class1	2	1	1	Final	Final.Rep4.Class1	Final.Class1	4	Other	Final Class1
WiW53.1	NA	NA	NA	Rep1	NA	WiW53	GreenbroomCovert	7D_rep1	NA	NA	NA	1	NA	NA	NA	Rep1.Class1	Class1	4	2	2	Final	Final.Rep1.Class1	Final.Class1	3	Other	Final Class1
WiW53.2	NA	NA	NA	Rep2	NA	WiW53	GreenbroomCovert	7D_rep2	NA	NA	NA	NA	1	NA	NA	Rep2.Class1	Class1	1	1	1	Final	Final.Rep2.Class1	Final.Class1	3	Other	Final Class1
WiW53.3	NA	NA	NA	Rep3	NA	WiW53	GreenbroomCovert	7D_rep3	NA	NA	NA	NA	NA	1	NA	Rep3.Class1	Class1	1	1	1	Final	Final.Rep3.Class1	Final.Class1	3	Other	Final Class1
WiW53.4	NA	NA	NA	Rep4	NA	WiW53	GreenbroomCovert	7D_rep4	NA	NA	NA	NA	NA	NA	1	Rep4.Class1	Class1	2	1	1	Final	Final.Rep4.Class1	Final.Class1	3	Other	Final Class1
WiW54.1	NA	NA	NA	Rep1	NA	WiW54	GreenbroomCovert	7D_rep1	NA	NA	NA	1	NA	NA	NA	Rep1.Class1	Class1	1	1	1	Final	Final.Rep1.Class1	Final.Class1	5	Other	Final Class1
WiW54.2	NA	NA	NA	Rep2	NA	WiW54	GreenbroomCovert	7D_rep2	NA	NA	NA	NA	1	NA	NA	Rep2.Class1	Class1	1	1	1	Final	Final.Rep2.Class1	Final.Class1	5	Other	Final Class1
WiW54.3	NA	NA	NA	Rep3	NA	WiW54	GreenbroomCovert	7D_rep3	NA	NA	NA	NA	NA	1	NA	Rep3.Class1	Class1	1	1	1	Final	Final.Rep3.Class1	Final.Class1	5	Other	Final Class1
WiW54.4	NA	NA	NA	Rep4	NA	WiW54	GreenbroomCovert	7D_rep4	NA	NA	NA	NA	NA	NA	1	Rep4.Class1	Class1	1	1	1	Final	Final.Rep4.Class1	Final.Class1	5	Other	Final Class1
WiW55.1	NA	NA	NA	Rep1	NA	WiW55	GreenbroomCovert	7D_rep1	NA	NA	NA	1	NA	NA	NA	Rep1.Class1	Class1	1	1	1	Final	Final.Rep1.Class1	Final.Class1	4	Other	Final Class1
WiW55.2	NA	NA	NA	Rep2	NA	WiW55	GreenbroomCovert	7D_rep2	NA	NA	NA	NA	1	NA	NA	Rep2.Class1	Class1	1	1	1	Final	Final.Rep2.Class1	Final.Class1	4	Other	Final Class1
WiW55.3	NA	NA	NA	Rep3	NA	WiW55	GreenbroomCovert	7D_rep3	NA	NA	NA	NA	NA	1	NA	Rep3.Class1	Class1	1	1	1	Final	Final.Rep3.Class1	Final.Class1	4	Other	Final Class1
WiW55.4	NA	NA	NA	Rep4	NA	WiW55	GreenbroomCovert	7D_rep4	NA	NA	NA	NA	NA	NA	1	Rep4.Class1	Class1	2	1	1	Final	Final.Rep4.Class1	Final.Class1	4	Other	Final Class1
WiW56.1	NA	NA	NA	Rep1	NA	WiW56	GreenbroomCovert	7D_rep1	NA	NA	NA	1	NA	NA	NA	Rep1.Class1	Class1	2	1	1	Final	Final.Rep1.Class1	Final.Class1	1	Other	Final Class1
WiW56.2	NA	NA	NA	Rep2	NA	WiW56	GreenbroomCovert	7D_rep2	NA	NA	NA	NA	1	NA	NA	Rep2.Class1	Class1	1	1	1	Final	Final.Rep2.Class1	Final.Class1	1	Other	Final Class1
WiW56.3	NA	NA	NA	Rep3	NA	WiW56	GreenbroomCovert	7D_rep3	NA	NA	NA	NA	NA	1	NA	Rep3.Class1	Class1	1	1	1	Final	Final.Rep3.Class1	Final.Class1	1	Other	Final Class1
WiW56.4	NA	NA	NA	Rep4	NA	WiW56	GreenbroomCovert	7D_rep4	NA	NA	NA	NA	NA	NA	1	Rep4.Class1	Class1	2	1	1	Final	Final.Rep4.Class1	Final.Class1	1	Other	Final Class1
WiW57.1	NA	NA	NA	Rep1	NA	WiW57	WindsorGreatPark	7D_rep1	NA	NA	NA	1	NA	NA	NA	Rep1.Class1	Class1	2	1	1	Final	Final.Rep1.Class1	Final.Class1	4	Other	Final Class1
WiW57.2	NA	NA	NA	Rep2	NA	WiW57	WindsorGreatPark	7D_rep2	NA	NA	NA	NA	1	NA	NA	Rep2.Class1	Class1	2	1	1	Final	Final.Rep2.Class1	Final.Class1	4	Other	Final Class1
WiW57.3	NA	NA	NA	Rep3	NA	WiW57	WindsorGreatPark	7D_rep3	NA	NA	NA	NA	NA	1	NA	Rep3.Class1	Class1	2	1	1	Final	Final.Rep3.Class1	Final.Class1	4	Other	Final Class1
WiW57.4	NA	NA	NA	Rep4	NA	WiW57	WindsorGreatPark	7D_rep4	NA	NA	NA	NA	NA	NA	1	Rep4.Class1	Class1	1	1	1	Final	Final.Rep4.Class1	Final.Class1	4	Other	Final Class1
WP01.1	NA	NA	NA	Rep1	NA	WP01	WaterersPark	7D_rep1	NA	NA	NA	1	NA	NA	NA	Rep1.Class1	Class1	1	1	1	Final	Final.Rep1.Class1	Final.Class1	2	Other	Final Class1
WP01.2	NA	NA	NA	Rep2	NA	WP01	WaterersPark	7D_rep2	NA	NA	NA	NA	1	NA	NA	Rep2.Class1	Class1	1	1	1	Final	Final.Rep2.Class1	Final.Class1	2	Other	Final Class1
WP01.3	NA	NA	NA	Rep3	NA	WP01	WaterersPark	7D_rep3	NA	NA	NA	NA	NA	1	NA	Rep3.Class1	Class1	1	1	1	Final	Final.Rep3.Class1	Final.Class1	2	Other	Final Class1
WP01.4	NA	NA	NA	Rep4	NA	WP01	WaterersPark	7D_rep4	NA	NA	NA	NA	NA	NA	1	Rep4.Class1	Class1	2	1	1	Final	Final.Rep4.Class1	Final.Class1	2	Other	Final Class1
WP02.1	NA	NA	NA	Rep1	NA	WP02	WaterersPark	7D_rep1	NA	NA	NA	1	NA	NA	NA	Rep1.Class1	Class1	2	1	1	Final	Final.Rep1.Class1	Final.Class1	1	Other	Final Class1
WP02.2	NA	NA	NA	Rep2	NA	WP02	WaterersPark	7D_rep2	NA	NA	NA	NA	1	NA	NA	Rep2.Class1	Class1	2	1	1	Final	Final.Rep2.Class1	Final.Class1	1	Other	Final Class1
WP02.3	NA	NA	NA	Rep3	NA	WP02	WaterersPark	7D_rep3	NA	NA	NA	NA	NA	1	NA	Rep3.Class1	Class1	2	1	1	Final	Final.Rep3.Class1	Final.Class1	1	Other	Final Class1
WP02.4	NA	NA	NA	Rep4	NA	WP02	WaterersPark	7D_rep4	NA	NA	NA	NA	NA	NA	1	Rep4.Class1	Class1	2	1	1	Final	Final.Rep4.Class1	Final.Class1	1	Other	Final Class1
WP03.1	NA	NA	NA	Rep1	NA	WP03	WaterersPark	7D_rep1	NA	NA	NA	1	NA	NA	NA	Rep1.Class1	Class1	2	1	1	Final	Final.Rep1.Class1	Final.Class1	1	Other	Final Class1
WP03.2	NA	NA	NA	Rep2	NA	WP03	WaterersPark	7D_rep2	NA	NA	NA	NA	1	NA	NA	Rep2.Class1	Class1	2	1	1	Final	Final.Rep2.Class1	Final.Class1	1	Other	Final Class1
WP03.3	NA	NA	NA	Rep3	NA	WP03	WaterersPark	7D_rep3	NA	NA	NA	NA	NA	1	NA	Rep3.Class1	Class1	2	1	1	Final	Final.Rep3.Class1	Final.Class1	1	Other	Final Class1
WP03.4	NA	NA	NA	Rep4	NA	WP03	WaterersPark	7D_rep4	NA	NA	NA	NA	NA	NA	1	Rep4.Class1	Class1	2	1	1	Final	Final.Rep4.Class1	Final.Class1	1	Other	Final Class1
WP04.1	NA	NA	NA	Rep1	NA	WP04	WaterersPark	7D_rep1	NA	NA	NA	1	NA	NA	NA	Rep1.Class1	Class1	2	1	1	Final	Final.Rep1.Class1	Final.Class1	1	Other	Final Class1
WP04.2	NA	NA	NA	Rep2	NA	WP04	WaterersPark	7D_rep2	NA	NA	NA	NA	1	NA	NA	Rep2.Class1	Class1	2	1	1	Final	Final.Rep2.Class1	Final.Class1	1	Other	Final Class1
WP04.3	NA	NA	NA	Rep3	NA	WP04	WaterersPark	7D_rep3	NA	NA	NA	NA	NA	1	NA	Rep3.Class1	Class1	2	1	1	Final	Final.Rep3.Class1	Final.Class1	1	Other	Final Class1
WP04.4	NA	NA	NA	Rep4	NA	WP04	WaterersPark	7D_rep4	NA	NA	NA	NA	NA	NA	1	Rep4.Class1	Class1	2	1	1	Final	Final.Rep4.Class1	Final.Class1	1	Other	Final Class1
WP05.1	NA	NA	NA	Rep1	NA	WP05	WaterersPark	7D_rep1	NA	NA	NA	1	NA	NA	NA	Rep1.Class1	Class1	2	1	1	Final	Final.Rep1.Class1	Final.Class1	1	Other	Final Class1
WP05.2	NA	NA	NA	Rep2	NA	WP05	WaterersPark	7D_rep2	NA	NA	NA	NA	1	NA	NA	Rep2.Class1	Class1	2	1	1	Final	Final.Rep2.Class1	Final.Class1	1	Other	Final Class1
WP05.3	NA	NA	NA	Rep3	NA	WP05	WaterersPark	7D_rep3	NA	NA	NA	NA	NA	1	NA	Rep3.Class1	Class1	2	1	1	Final	Final.Rep3.Class1	Final.Class1	1	Other	Final Class1
WP05.4	NA	NA	NA	Rep4	NA	WP05	WaterersPark	7D_rep4	NA	NA	NA	NA	NA	NA	1	Rep4.Class1	Class1	1	1	1	Final	Final.Rep4.Class1	Final.Class1	1	Other	Final Class1
WP06.1	NA	NA	NA	Rep1	NA	WP06	WaterersPark	7D_rep1	NA	NA	NA	1	NA	NA	NA	Rep1.Class1	Class1	2	1	1	Final	Final.Rep1.Class1	Final.Class1	4	Other	Final Class1
WP06.2	NA	NA	NA	Rep2	NA	WP06	WaterersPark	7D_rep2	NA	NA	NA	NA	1	NA	NA	Rep2.Class1	Class1	2	1	1	Final	Final.Rep2.Class1	Final.Class1	4	Other	Final Class1
WP06.3	NA	NA	NA	Rep3	NA	WP06	WaterersPark	7D_rep3	NA	NA	NA	NA	NA	1	NA	Rep3.Class1	Class1	2	1	1	Final	Final.Rep3.Class1	Final.Class1	4	Other	Final Class1
WP06.4	NA	NA	NA	Rep4	NA	WP06	WaterersPark	7D_rep4	NA	NA	NA	NA	NA	NA	1	Rep4.Class1	Class1	1	1	1	Final	Final.Rep4.Class1	Final.Class1	4	Other	Final Class1
WP07.1	NA	NA	NA	Rep1	NA	WP07	WaterersPark	7D_rep1	NA	NA	NA	1	NA	NA	NA	Rep1.Class1	Class1	2	1	NA	Final	Final.Rep1.Class1	Final.Class1	NA	Other	Final Class1
WP07.2	NA	NA	NA	Rep2	NA	WP07	WaterersPark	7D_rep2	NA	NA	NA	NA	1	NA	NA	Rep2.Class1	Class1	2	1	NA	Final	Final.Rep2.Class1	Final.Class1	NA	Other	Final Class1
WP07.3	NA	NA	NA	Rep3	NA	WP07	WaterersPark	7D_rep3	NA	NA	NA	NA	NA	1	NA	Rep3.Class1	Class1	2	1	NA	Final	Final.Rep3.Class1	Final.Class1	NA	Other	Final Class1
WP07.4	NA	NA	NA	Rep4	NA	WP07	WaterersPark	7D_rep4	NA	NA	NA	NA	NA	NA	1	Rep4.Class1	Class1	1	1	NA	Final	Final.Rep4.Class1	Final.Class1	NA	Other	Final Class1
WP08.1	NA	NA	NA	Rep1	NA	WP08	WaterersPark	7D_rep1	NA	NA	NA	1	NA	NA	NA	Rep1.Class1	Class1	1	1	NA	Final	Final.Rep1.Class1	Final.Class1	NA	Other	Final Class1
WP08.2	NA	NA	NA	Rep2	NA	WP08	WaterersPark	7D_rep2	NA	NA	NA	NA	2	NA	NA	Rep2.Class2	Class2	4	2	NA	Final	Final.Rep2.Class2	Final.Class2	NA	Other	Final Class2
WP08.3	NA	NA	NA	Rep3	NA	WP08	WaterersPark	7D_rep3	NA	NA	NA	NA	NA	1	NA	Rep3.Class1	Class1	2	1	NA	Final	Final.Rep3.Class1	Final.Class1	NA	Other	Final Class1
WP08.4	NA	NA	NA	Rep4	NA	WP08	WaterersPark	7D_rep4	NA	NA	NA	NA	NA	NA	1	Rep4.Class1	Class1	2	1	NA	Final	Final.Rep4.Class1	Final.Class1	NA	Other	Final Class1
WP09.1	NA	NA	NA	Rep1	NA	WP09	WaterersPark	7D_rep1	NA	NA	NA	1	NA	NA	NA	Rep1.Class1	Class1	2	1	1	Final	Final.Rep1.Class1	Final.Class1	3	Other	Final Class1
WP09.2	NA	NA	NA	Rep2	NA	WP09	WaterersPark	7D_rep2	NA	NA	NA	NA	1	NA	NA	Rep2.Class1	Class1	1	1	1	Final	Final.Rep2.Class1	Final.Class1	3	Other	Final Class1
WP09.3	NA	NA	NA	Rep3	NA	WP09	WaterersPark	7D_rep3	NA	NA	NA	NA	NA	1	NA	Rep3.Class1	Class1	2	1	1	Final	Final.Rep3.Class1	Final.Class1	3	Other	Final Class1
WP09.4	NA	NA	NA	Rep4	NA	WP09	WaterersPark	7D_rep4	NA	NA	NA	NA	NA	NA	1	Rep4.Class1	Class1	2	1	1	Final	Final.Rep4.Class1	Final.Class1	3	Other	Final Class1
WP10.1	NA	NA	NA	Rep1	NA	WP10	WaterersPark	7D_rep1	NA	NA	NA	1	NA	NA	NA	Rep1.Class1	Class1	2	1	1	Final	Final.Rep1.Class1	Final.Class1	1	Other	Final Class1
WP10.2	NA	NA	NA	Rep2	NA	WP10	WaterersPark	7D_rep2	NA	NA	NA	NA	1	NA	NA	Rep2.Class1	Class1	2	1	1	Final	Final.Rep2.Class1	Final.Class1	1	Other	Final Class1
WP10.3	NA	NA	NA	Rep3	NA	WP10	WaterersPark	7D_rep3	NA	NA	NA	NA	NA	1	NA	Rep3.Class1	Class1	2	1	1	Final	Final.Rep3.Class1	Final.Class1	1	Other	Final Class1
WP10.4	NA	NA	NA	Rep4	NA	WP10	WaterersPark	7D_rep4	NA	NA	NA	NA	NA	NA	1	Rep4.Class1	Class1	1	1	1	Final	Final.Rep4.Class1	Final.Class1	1	Other	Final Class1
WP11.1	NA	NA	NA	Rep1	NA	WP11	WaterersPark	7D_rep1	NA	NA	NA	1	NA	NA	NA	Rep1.Class1	Class1	2	1	1	Final	Final.Rep1.Class1	Final.Class1	1	Other	Final Class1
WP11.2	NA	NA	NA	Rep2	NA	WP11	WaterersPark	7D_rep2	NA	NA	NA	NA	1	NA	NA	Rep2.Class1	Class1	2	1	1	Final	Final.Rep2.Class1	Final.Class1	1	Other	Final Class1
WP11.3	NA	NA	NA	Rep3	NA	WP11	WaterersPark	7D_rep3	NA	NA	NA	NA	NA	1	NA	Rep3.Class1	Class1	2	1	1	Final	Final.Rep3.Class1	Final.Class1	1	Other	Final Class1
WP11.4	NA	NA	NA	Rep4	NA	WP11	WaterersPark	7D_rep4	NA	NA	NA	NA	NA	NA	1	Rep4.Class1	Class1	1	1	1	Final	Final.Rep4.Class1	Final.Class1	1	Other	Final Class1
WP12.1	NA	NA	NA	Rep1	NA	WP12	WaterersPark	7D_rep1	NA	NA	NA	2	NA	NA	NA	Rep1.Class2	Class2	4	2	2	Final	Final.Rep1.Class2	Final.Class2	3	Other	Final Class2
WP12.2	NA	NA	NA	Rep2	NA	WP12	WaterersPark	7D_rep2	NA	NA	NA	NA	2	NA	NA	Rep2.Class2	Class2	4	2	2	Final	Final.Rep2.Class2	Final.Class2	3	Other	Final Class2
WP12.3	NA	NA	NA	Rep3	NA	WP12	WaterersPark	7D_rep3	NA	NA	NA	NA	NA	2	NA	Rep3.Class2	Class2	4	2	2	Final	Final.Rep3.Class2	Final.Class2	3	Other	Final Class2
WP12.4	NA	NA	NA	Rep4	NA	WP12	WaterersPark	7D_rep4	NA	NA	NA	NA	NA	NA	1	Rep4.Class1	Class1	1	1	1	Final	Final.Rep4.Class1	Final.Class1	3	Other	Final Class1
WP13.1	NA	NA	NA	Rep1	NA	WP13	WaterersPark	7D_rep1	NA	NA	NA	2	NA	NA	NA	Rep1.Class2	Class2	4	2	2	Final	Final.Rep1.Class2	Final.Class2	2	Other	Final Class2
WP13.2	NA	NA	NA	Rep2	NA	WP13	WaterersPark	7D_rep2	NA	NA	NA	NA	2	NA	NA	Rep2.Class2	Class2	3	2	2	Final	Final.Rep2.Class2	Final.Class2	2	Other	Final Class2
WP13.3	NA	NA	NA	Rep3	NA	WP13	WaterersPark	7D_rep3	NA	NA	NA	NA	NA	2	NA	Rep3.Class2	Class2	3	2	2	Final	Final.Rep3.Class2	Final.Class2	2	Other	Final Class2
WP13.4	NA	NA	NA	Rep4	NA	WP13	WaterersPark	7D_rep4	NA	NA	NA	NA	NA	NA	1	Rep4.Class1	Class1	1	1	1	Final	Final.Rep4.Class1	Final.Class1	2	Other	Final Class1
WP14.1	NA	NA	NA	Rep1	NA	WP14	WaterersPark	7D_rep1	NA	NA	NA	1	NA	NA	NA	Rep1.Class1	Class1	2	1	1	Final	Final.Rep1.Class1	Final.Class1	5	Other	Final Class1
WP14.2	NA	NA	NA	Rep2	NA	WP14	WaterersPark	7D_rep2	NA	NA	NA	NA	2	NA	NA	Rep2.Class2	Class2	4	2	2	Final	Final.Rep2.Class2	Final.Class2	5	Other	Final Class2
WP14.3	NA	NA	NA	Rep3	NA	WP14	WaterersPark	7D_rep3	NA	NA	NA	NA	NA	2	NA	Rep3.Class2	Class2	4	2	2	Final	Final.Rep3.Class2	Final.Class2	5	Other	Final Class2
WP14.4	NA	NA	NA	Rep4	NA	WP14	WaterersPark	7D_rep4	NA	NA	NA	NA	NA	NA	1	Rep4.Class1	Class1	1	1	1	Final	Final.Rep4.Class1	Final.Class1	5	Other	Final Class1
WP15.1	NA	NA	NA	Rep1	NA	WP15	WaterersPark	7D_rep1	NA	NA	NA	2	NA	NA	NA	Rep1.Class2	Class2	4	2	2	Final	Final.Rep1.Class2	Final.Class2	3	Other	Final Class2
WP15.2	NA	NA	NA	Rep2	NA	WP15	WaterersPark	7D_rep2	NA	NA	NA	NA	2	NA	NA	Rep2.Class2	Class2	4	2	2	Final	Final.Rep2.Class2	Final.Class2	3	Other	Final Class2
WP15.3	NA	NA	NA	Rep3	NA	WP15	WaterersPark	7D_rep3	NA	NA	NA	NA	NA	2	NA	Rep3.Class2	Class2	4	2	2	Final	Final.Rep3.Class2	Final.Class2	3	Other	Final Class2
WP15.4	NA	NA	NA	Rep4	NA	WP15	WaterersPark	7D_rep4	NA	NA	NA	NA	NA	NA	1	Rep4.Class1	Class1	2	1	1	Final	Final.Rep4.Class1	Final.Class1	3	Other	Final Class1
WP16.1	NA	NA	NA	Rep1	NA	WP16	WaterersPark	7D_rep1	NA	NA	NA	2	NA	NA	NA	Rep1.Class2	Class2	4	2	2	Final	Final.Rep1.Class2	Final.Class2	3	Other	Final Class2
WP16.2	NA	NA	NA	Rep2	NA	WP16	WaterersPark	7D_rep2	NA	NA	NA	NA	2	NA	NA	Rep2.Class2	Class2	4	2	2	Final	Final.Rep2.Class2	Final.Class2	3	Other	Final Class2
WP16.3	NA	NA	NA	Rep3	NA	WP16	WaterersPark	7D_rep3	NA	NA	NA	NA	NA	2	NA	Rep3.Class2	Class2	4	2	2	Final	Final.Rep3.Class2	Final.Class2	3	Other	Final Class2
WP16.4	NA	NA	NA	Rep4	NA	WP16	WaterersPark	7D_rep4	NA	NA	NA	NA	NA	NA	1	Rep4.Class1	Class1	1	1	1	Final	Final.Rep4.Class1	Final.Class1	3	Other	Final Class1
WYC15.1	NA	NA	NA	Rep1	NA	WYC15	WythamWoods	7D_rep1	NA	NA	NA	1	NA	NA	NA	Rep1.Class1	Class1	2	1	1	Final	Final.Rep1.Class1	Final.Class1	3	WythamWoods	Final Class1
WYC15.2	NA	NA	NA	Rep2	NA	WYC15	WythamWoods	7D_rep2	NA	NA	NA	NA	1	NA	NA	Rep2.Class1	Class1	2	1	1	Final	Final.Rep2.Class1	Final.Class1	3	WythamWoods	Final Class1
WYC15.3	NA	NA	NA	Rep3	NA	WYC15	WythamWoods	7D_rep3	NA	NA	NA	NA	NA	1	NA	Rep3.Class1	Class1	2	1	1	Final	Final.Rep3.Class1	Final.Class1	3	WythamWoods	Final Class1
WYC15.4	NA	NA	NA	Rep4	NA	WYC15	WythamWoods	7D_rep4	NA	NA	NA	NA	NA	NA	1	Rep4.Class1	Class1	2	1	1	Final	Final.Rep4.Class1	Final.Class1	3	WythamWoods	Final Class1
WYC41.1	NA	NA	NA	Rep1	NA	WYC41	WythamWoods	7D_rep1	NA	NA	NA	1	NA	NA	NA	Rep1.Class1	Class1	2	1	1	Final	Final.Rep1.Class1	Final.Class1	3	Other	Final Class1
WYC41.2	NA	NA	NA	Rep2	NA	WYC41	WythamWoods	7D_rep2	NA	NA	NA	NA	1	NA	NA	Rep2.Class1	Class1	3	1	1	Final	Final.Rep2.Class1	Final.Class1	3	Other	Final Class1
WYC41.3	NA	NA	NA	Rep3	NA	WYC41	WythamWoods	7D_rep3	NA	NA	NA	NA	NA	1	NA	Rep3.Class1	Class1	2	1	1	Final	Final.Rep3.Class1	Final.Class1	3	Other	Final Class1
WYC41.4	NA	NA	NA	Rep4	NA	WYC41	WythamWoods	7D_rep4	NA	NA	NA	NA	NA	NA	1	Rep4.Class1	Class1	2	1	1	Final	Final.Rep4.Class1	Final.Class1	3	Other	Final Class1
WYC42.1	NA	NA	NA	Rep1	NA	WYC42	WythamWoods	7D_rep1	NA	NA	NA	2	NA	NA	NA	Rep1.Class2	Class2	4	2	2	Final	Final.Rep1.Class2	Final.Class2	3	Other	Final Class2
WYC42.2	NA	NA	NA	Rep2	NA	WYC42	WythamWoods	7D_rep2	NA	NA	NA	NA	1	NA	NA	Rep2.Class1	Class1	2	1	1	Final	Final.Rep2.Class1	Final.Class1	3	Other	Final Class1
WYC42.3	NA	NA	NA	Rep3	NA	WYC42	WythamWoods	7D_rep3	NA	NA	NA	NA	NA	1	NA	Rep3.Class1	Class1	2	1	1	Final	Final.Rep3.Class1	Final.Class1	3	Other	Final Class1
WYC42.4	NA	NA	NA	Rep4	NA	WYC42	WythamWoods	7D_rep4	NA	NA	NA	NA	NA	NA	1	Rep4.Class1	Class1	2	1	1	Final	Final.Rep4.Class1	Final.Class1	3	Other	Final Class1
WYD06.1	NA	NA	NA	Rep1	NA	WYD06	WythamWoods	7D_rep1	NA	NA	NA	1	NA	NA	NA	Rep1.Class1	Class1	2	1	1	Final	Final.Rep1.Class1	Final.Class1	4	Other	Final Class1
WYD06.2	NA	NA	NA	Rep2	NA	WYD06	WythamWoods	7D_rep2	NA	NA	NA	NA	1	NA	NA	Rep2.Class1	Class1	2	1	1	Final	Final.Rep2.Class1	Final.Class1	4	Other	Final Class1
WYD06.3	NA	NA	NA	Rep3	NA	WYD06	WythamWoods	7D_rep3	NA	NA	NA	NA	NA	1	NA	Rep3.Class1	Class1	2	1	1	Final	Final.Rep3.Class1	Final.Class1	4	Other	Final Class1
WYD06.4	NA	NA	NA	Rep4	NA	WYD06	WythamWoods	7D_rep4	NA	NA	NA	NA	NA	NA	1	Rep4.Class1	Class1	2	1	1	Final	Final.Rep4.Class1	Final.Class1	4	Other	Final Class1
WYD09.1	NA	NA	NA	Rep1	NA	WYD09	WythamWoods	7D_rep1	NA	NA	NA	1	NA	NA	NA	Rep1.Class1	Class1	2	1	1	Final	Final.Rep1.Class1	Final.Class1	3	Other	Final Class1
WYD09.2	NA	NA	NA	Rep2	NA	WYD09	WythamWoods	7D_rep2	NA	NA	NA	NA	1	NA	NA	Rep2.Class1	Class1	2	1	1	Final	Final.Rep2.Class1	Final.Class1	3	Other	Final Class1
WYD09.3	NA	NA	NA	Rep3	NA	WYD09	WythamWoods	7D_rep3	NA	NA	NA	NA	NA	1	NA	Rep3.Class1	Class1	2	1	1	Final	Final.Rep3.Class1	Final.Class1	3	Other	Final Class1
WYD09.4	NA	NA	NA	Rep4	NA	WYD09	WythamWoods	7D_rep4	NA	NA	NA	NA	NA	NA	1	Rep4.Class1	Class1	2	1	1	Final	Final.Rep4.Class1	Final.Class1	3	Other	Final Class1
WYM02.1	NA	NA	NA	Rep1	NA	WYM02	WythamWoods	7D_rep1	NA	NA	NA	1	NA	NA	NA	Rep1.Class1	Class1	2	1	1	Final	Final.Rep1.Class1	Final.Class1	1	Other	Final Class1
WYM02.2	NA	NA	NA	Rep2	NA	WYM02	WythamWoods	7D_rep2	NA	NA	NA	NA	1	NA	NA	Rep2.Class1	Class1	2	1	1	Final	Final.Rep2.Class1	Final.Class1	1	Other	Final Class1
WYM02.3	NA	NA	NA	Rep3	NA	WYM02	WythamWoods	7D_rep3	NA	NA	NA	NA	NA	1	NA	Rep3.Class1	Class1	2	1	1	Final	Final.Rep3.Class1	Final.Class1	1	Other	Final Class1
WYM02.4	NA	NA	NA	Rep4	NA	WYM02	WythamWoods	7D_rep4	NA	NA	NA	NA	NA	NA	1	Rep4.Class1	Class1	2	1	1	Final	Final.Rep4.Class1	Final.Class1	1	Other	Final Class1
WYM21.1	NA	NA	NA	Rep1	NA	WYM21	WythamWoods	7D_rep1	NA	NA	NA	1	NA	NA	NA	Rep1.Class1	Class1	2	1	1	Final	Final.Rep1.Class1	Final.Class1	1	Other	Final Class1
WYM21.2	NA	NA	NA	Rep2	NA	WYM21	WythamWoods	7D_rep2	NA	NA	NA	NA	1	NA	NA	Rep2.Class1	Class1	2	1	1	Final	Final.Rep2.Class1	Final.Class1	1	Other	Final Class1
WYM21.3	NA	NA	NA	Rep3	NA	WYM21	WythamWoods	7D_rep3	NA	NA	NA	NA	NA	1	NA	Rep3.Class1	Class1	2	1	1	Final	Final.Rep3.Class1	Final.Class1	1	Other	Final Class1
WYM21.4	NA	NA	NA	Rep4	NA	WYM21	WythamWoods	7D_rep4	NA	NA	NA	NA	NA	NA	1	Rep4.Class1	Class1	2	1	1	Final	Final.Rep4.Class1	Final.Class1	1	Other	Final Class1
WYM22.1	NA	NA	NA	Rep1	NA	WYM22	WythamWoods	7D_rep1	NA	NA	NA	1	NA	NA	NA	Rep1.Class1	Class1	2	1	NA	Final	Final.Rep1.Class1	Final.Class1	NA	Other	Final Class1
WYM22.2	NA	NA	NA	Rep2	NA	WYM22	WythamWoods	7D_rep2	NA	NA	NA	NA	1	NA	NA	Rep2.Class1	Class1	2	1	NA	Final	Final.Rep2.Class1	Final.Class1	NA	Other	Final Class1
WYM22.3	NA	NA	NA	Rep3	NA	WYM22	WythamWoods	7D_rep3	NA	NA	NA	NA	NA	1	NA	Rep3.Class1	Class1	2	1	NA	Final	Final.Rep3.Class1	Final.Class1	NA	Other	Final Class1
WYM22.4	NA	NA	NA	Rep4	NA	WYM22	WythamWoods	7D_rep4	NA	NA	NA	NA	NA	NA	1	Rep4.Class1	Class1	2	1	NA	Final	Final.Rep4.Class1	Final.Class1	NA	Other	Final Class1
WYM25.1	NA	NA	NA	Rep1	NA	WYM25	WythamWoods	7D_rep1	NA	NA	NA	1	NA	NA	NA	Rep1.Class1	Class1	1	1	1	Final	Final.Rep1.Class1	Final.Class1	3	Other	Final Class1
WYM25.2	NA	NA	NA	Rep2	NA	WYM25	WythamWoods	7D_rep2	NA	NA	NA	NA	1	NA	NA	Rep2.Class1	Class1	1	1	1	Final	Final.Rep2.Class1	Final.Class1	3	Other	Final Class1
WYM25.3	NA	NA	NA	Rep3	NA	WYM25	WythamWoods	7D_rep3	NA	NA	NA	NA	NA	1	NA	Rep3.Class1	Class1	1	1	1	Final	Final.Rep3.Class1	Final.Class1	3	Other	Final Class1
WYM25.4	NA	NA	NA	Rep4	NA	WYM25	WythamWoods	7D_rep4	NA	NA	NA	NA	NA	NA	1	Rep4.Class1	Class1	1	1	1	Final	Final.Rep4.Class1	Final.Class1	3	Other	Final Class1
WYM27.1	NA	NA	NA	Rep1	NA	WYM27	WythamWoods	7D_rep1	NA	NA	NA	1	NA	NA	NA	Rep1.Class1	Class1	1	1	1	Final	Final.Rep1.Class1	Final.Class1	4	Other	Final Class1
WYM27.2	NA	NA	NA	Rep2	NA	WYM27	WythamWoods	7D_rep2	NA	NA	NA	NA	1	NA	NA	Rep2.Class1	Class1	1	1	1	Final	Final.Rep2.Class1	Final.Class1	4	Other	Final Class1
WYM27.3	NA	NA	NA	Rep3	NA	WYM27	WythamWoods	7D_rep3	NA	NA	NA	NA	NA	1	NA	Rep3.Class1	Class1	1	1	1	Final	Final.Rep3.Class1	Final.Class1	4	Other	Final Class1
WYM27.4	NA	NA	NA	Rep4	NA	WYM27	WythamWoods	7D_rep4	NA	NA	NA	NA	NA	NA	1	Rep4.Class1	Class1	1	1	1	Final	Final.Rep4.Class1	Final.Class1	4	Other	Final Class1
WYM29.1	NA	NA	NA	Rep1	NA	WYM29	WythamWoods	7D_rep1	NA	NA	NA	1	NA	NA	NA	Rep1.Class1	Class1	1	1	1	Final	Final.Rep1.Class1	Final.Class1	4	Other	Final Class1
WYM29.2	NA	NA	NA	Rep2	NA	WYM29	WythamWoods	7D_rep2	NA	NA	NA	NA	1	NA	NA	Rep2.Class1	Class1	1	1	1	Final	Final.Rep2.Class1	Final.Class1	4	Other	Final Class1
WYM29.3	NA	NA	NA	Rep3	NA	WYM29	WythamWoods	7D_rep3	NA	NA	NA	NA	NA	1	NA	Rep3.Class1	Class1	1	1	1	Final	Final.Rep3.Class1	Final.Class1	4	Other	Final Class1
WYM29.4	NA	NA	NA	Rep4	NA	WYM29	WythamWoods	7D_rep4	NA	NA	NA	NA	NA	NA	1	Rep4.Class1	Class1	2	1	1	Final	Final.Rep4.Class1	Final.Class1	4	Other	Final Class1
WYM33.1	NA	NA	NA	Rep1	NA	WYM33	WythamWoods	7D_rep1	NA	NA	NA	1	NA	NA	NA	Rep1.Class1	Class1	1	1	1	Final	Final.Rep1.Class1	Final.Class1	3	Other	Final Class1
WYM33.2	NA	NA	NA	Rep2	NA	WYM33	WythamWoods	7D_rep2	NA	NA	NA	NA	1	NA	NA	Rep2.Class1	Class1	1	1	1	Final	Final.Rep2.Class1	Final.Class1	3	Other	Final Class1
WYM33.3	NA	NA	NA	Rep3	NA	WYM33	WythamWoods	7D_rep3	NA	NA	NA	NA	NA	1	NA	Rep3.Class1	Class1	1	1	1	Final	Final.Rep3.Class1	Final.Class1	3	Other	Final Class1
WYM33.4	NA	NA	NA	Rep4	NA	WYM33	WythamWoods	7D_rep4	NA	NA	NA	NA	NA	NA	1	Rep4.Class1	Class1	1	1	1	Final	Final.Rep4.Class1	Final.Class1	3	Other	Final Class1
WYM39.1	NA	NA	NA	Rep1	NA	WYM39	WythamWoods	7D_rep1	NA	NA	NA	1	NA	NA	NA	Rep1.Class1	Class1	2	1	1	Final	Final.Rep1.Class1	Final.Class1	4	Other	Final Class1
WYM39.2	NA	NA	NA	Rep2	NA	WYM39	WythamWoods	7D_rep2	NA	NA	NA	NA	1	NA	NA	Rep2.Class1	Class1	2	1	1	Final	Final.Rep2.Class1	Final.Class1	4	Other	Final Class1
WYM39.3	NA	NA	NA	Rep3	NA	WYM39	WythamWoods	7D_rep3	NA	NA	NA	NA	NA	1	NA	Rep3.Class1	Class1	2	1	1	Final	Final.Rep3.Class1	Final.Class1	4	Other	Final Class1
WYM39.4	NA	NA	NA	Rep4	NA	WYM39	WythamWoods	7D_rep4	NA	NA	NA	NA	NA	NA	1	Rep4.Class1	Class1	2	1	1	Final	Final.Rep4.Class1	Final.Class1	4	Other	Final Class1
WYT01.1	NA	NA	NA	Rep1	NA	WYT01	WythamWoods	7D_rep1	NA	NA	NA	1	NA	NA	NA	Rep1.Class1	Class1	2	1	1	Final	Final.Rep1.Class1	Final.Class1	1	Other	Final Class1
WYT01.2	NA	NA	NA	Rep2	NA	WYT01	WythamWoods	7D_rep2	NA	NA	NA	NA	1	NA	NA	Rep2.Class1	Class1	2	1	1	Final	Final.Rep2.Class1	Final.Class1	1	Other	Final Class1
WYT01.3	NA	NA	NA	Rep3	NA	WYT01	WythamWoods	7D_rep3	NA	NA	NA	NA	NA	1	NA	Rep3.Class1	Class1	2	1	1	Final	Final.Rep3.Class1	Final.Class1	1	Other	Final Class1
WYT01.4	NA	NA	NA	Rep4	NA	WYT01	WythamWoods	7D_rep4	NA	NA	NA	NA	NA	NA	1	Rep4.Class1	Class1	1	1	1	Final	Final.Rep4.Class1	Final.Class1	1	Other	Final Class1
WYT02.1	NA	NA	NA	Rep1	NA	WYT02	WythamWoods	7D_rep1	NA	NA	NA	1	NA	NA	NA	Rep1.Class1	Class1	2	1	1	Final	Final.Rep1.Class1	Final.Class1	1	Other	Final Class1
WYT02.2	NA	NA	NA	Rep2	NA	WYT02	WythamWoods	7D_rep2	NA	NA	NA	NA	1	NA	NA	Rep2.Class1	Class1	2	1	1	Final	Final.Rep2.Class1	Final.Class1	1	Other	Final Class1
WYT02.3	NA	NA	NA	Rep3	NA	WYT02	WythamWoods	7D_rep3	NA	NA	NA	NA	NA	1	NA	Rep3.Class1	Class1	2	1	1	Final	Final.Rep3.Class1	Final.Class1	1	Other	Final Class1
WYT02.4	NA	NA	NA	Rep4	NA	WYT02	WythamWoods	7D_rep4	NA	NA	NA	NA	NA	NA	1	Rep4.Class1	Class1	1	1	1	Final	Final.Rep4.Class1	Final.Class1	1	Other	Final Class1
WYT03.1	NA	NA	NA	Rep1	NA	WYT03	WythamWoods	7D_rep1	NA	NA	NA	1	NA	NA	NA	Rep1.Class1	Class1	2	1	1	Final	Final.Rep1.Class1	Final.Class1	1	Other	Final Class1
WYT03.2	NA	NA	NA	Rep2	NA	WYT03	WythamWoods	7D_rep2	NA	NA	NA	NA	1	NA	NA	Rep2.Class1	Class1	2	1	1	Final	Final.Rep2.Class1	Final.Class1	1	Other	Final Class1
WYT03.3	NA	NA	NA	Rep3	NA	WYT03	WythamWoods	7D_rep3	NA	NA	NA	NA	NA	1	NA	Rep3.Class1	Class1	2	1	1	Final	Final.Rep3.Class1	Final.Class1	1	Other	Final Class1
WYT03.4	NA	NA	NA	Rep4	NA	WYT03	WythamWoods	7D_rep4	NA	NA	NA	NA	NA	NA	1	Rep4.Class1	Class1	2	1	1	Final	Final.Rep4.Class1	Final.Class1	1	Other	Final Class1
WYT04.1	NA	NA	NA	Rep1	NA	WYT04	WythamWoods	7D_rep1	NA	NA	NA	1	NA	NA	NA	Rep1.Class1	Class1	2	1	1	Final	Final.Rep1.Class1	Final.Class1	1	Other	Final Class1
WYT04.2	NA	NA	NA	Rep2	NA	WYT04	WythamWoods	7D_rep2	NA	NA	NA	NA	1	NA	NA	Rep2.Class1	Class1	2	1	1	Final	Final.Rep2.Class1	Final.Class1	1	Other	Final Class1
WYT04.3	NA	NA	NA	Rep3	NA	WYT04	WythamWoods	7D_rep3	NA	NA	NA	NA	NA	1	NA	Rep3.Class1	Class1	2	1	1	Final	Final.Rep3.Class1	Final.Class1	1	Other	Final Class1
WYT04.4	NA	NA	NA	Rep4	NA	WYT04	WythamWoods	7D_rep4	NA	NA	NA	NA	NA	NA	1	Rep4.Class1	Class1	1	1	1	Final	Final.Rep4.Class1	Final.Class1	1	Other	Final Class1
WYT05.1	NA	NA	NA	Rep1	NA	WYT05	WythamWoods	7D_rep1	NA	NA	NA	1	NA	NA	NA	Rep1.Class1	Class1	2	1	1	Final	Final.Rep1.Class1	Final.Class1	1	Other	Final Class1
WYT05.2	NA	NA	NA	Rep2	NA	WYT05	WythamWoods	7D_rep2	NA	NA	NA	NA	1	NA	NA	Rep2.Class1	Class1	2	1	1	Final	Final.Rep2.Class1	Final.Class1	1	Other	Final Class1
WYT05.3	NA	NA	NA	Rep3	NA	WYT05	WythamWoods	7D_rep3	NA	NA	NA	NA	NA	1	NA	Rep3.Class1	Class1	2	1	1	Final	Final.Rep3.Class1	Final.Class1	1	Other	Final Class1
WYT05.4	NA	NA	NA	Rep4	NA	WYT05	WythamWoods	7D_rep4	NA	NA	NA	NA	NA	NA	1	Rep4.Class1	Class1	2	1	1	Final	Final.Rep4.Class1	Final.Class1	1	Other	Final Class1
WYT06.1	NA	NA	NA	Rep1	NA	WYT06	WythamWoods	7D_rep1	NA	NA	NA	1	NA	NA	NA	Rep1.Class1	Class1	2	1	1	Final	Final.Rep1.Class1	Final.Class1	1	Other	Final Class1
WYT06.2	NA	NA	NA	Rep2	NA	WYT06	WythamWoods	7D_rep2	NA	NA	NA	NA	1	NA	NA	Rep2.Class1	Class1	2	1	1	Final	Final.Rep2.Class1	Final.Class1	1	Other	Final Class1
WYT06.3	NA	NA	NA	Rep3	NA	WYT06	WythamWoods	7D_rep3	NA	NA	NA	NA	NA	1	NA	Rep3.Class1	Class1	2	1	1	Final	Final.Rep3.Class1	Final.Class1	1	Other	Final Class1
WYT06.4	NA	NA	NA	Rep4	NA	WYT06	WythamWoods	7D_rep4	NA	NA	NA	NA	NA	NA	1	Rep4.Class1	Class1	1	1	1	Final	Final.Rep4.Class1	Final.Class1	1	Other	Final Class1
WYT07.1	NA	NA	NA	Rep1	NA	WYT07	WythamWoods	7D_rep1	NA	NA	NA	1	NA	NA	NA	Rep1.Class1	Class1	1	1	1	Final	Final.Rep1.Class1	Final.Class1	4	Other	Final Class1
WYT07.2	NA	NA	NA	Rep2	NA	WYT07	WythamWoods	7D_rep2	NA	NA	NA	NA	1	NA	NA	Rep2.Class1	Class1	2	1	1	Final	Final.Rep2.Class1	Final.Class1	4	Other	Final Class1
WYT07.3	NA	NA	NA	Rep3	NA	WYT07	WythamWoods	7D_rep3	NA	NA	NA	NA	NA	1	NA	Rep3.Class1	Class1	1	1	1	Final	Final.Rep3.Class1	Final.Class1	4	Other	Final Class1
WYT07.4	NA	NA	NA	Rep4	NA	WYT07	WythamWoods	7D_rep4	NA	NA	NA	NA	NA	NA	1	Rep4.Class1	Class1	1	1	1	Final	Final.Rep4.Class1	Final.Class1	4	Other	Final Class1
WYT08.1	NA	NA	NA	Rep1	NA	WYT08	WythamWoods	7D_rep1	NA	NA	NA	1	NA	NA	NA	Rep1.Class1	Class1	1	1	1	Final	Final.Rep1.Class1	Final.Class1	4	Other	Final Class1
WYT08.2	NA	NA	NA	Rep2	NA	WYT08	WythamWoods	7D_rep2	NA	NA	NA	NA	1	NA	NA	Rep2.Class1	Class1	2	1	1	Final	Final.Rep2.Class1	Final.Class1	4	Other	Final Class1
WYT08.3	NA	NA	NA	Rep3	NA	WYT08	WythamWoods	7D_rep3	NA	NA	NA	NA	NA	1	NA	Rep3.Class1	Class1	1	1	1	Final	Final.Rep3.Class1	Final.Class1	4	Other	Final Class1
WYT08.4	NA	NA	NA	Rep4	NA	WYT08	WythamWoods	7D_rep4	NA	NA	NA	NA	NA	NA	1	Rep4.Class1	Class1	2	1	1	Final	Final.Rep4.Class1	Final.Class1	4	Other	Final Class1
WYT09.1	NA	NA	NA	Rep1	NA	WYT09	WythamWoods	7D_rep1	NA	NA	NA	1	NA	NA	NA	Rep1.Class1	Class1	2	1	1	Final	Final.Rep1.Class1	Final.Class1	4	Other	Final Class1
WYT09.2	NA	NA	NA	Rep2	NA	WYT09	WythamWoods	7D_rep2	NA	NA	NA	NA	1	NA	NA	Rep2.Class1	Class1	2	1	1	Final	Final.Rep2.Class1	Final.Class1	4	Other	Final Class1
WYT09.3	NA	NA	NA	Rep3	NA	WYT09	WythamWoods	7D_rep3	NA	NA	NA	NA	NA	1	NA	Rep3.Class1	Class1	2	1	1	Final	Final.Rep3.Class1	Final.Class1	4	Other	Final Class1
WYT09.4	NA	NA	NA	Rep4	NA	WYT09	WythamWoods	7D_rep4	NA	NA	NA	NA	NA	NA	1	Rep4.Class1	Class1	1	1	1	Final	Final.Rep4.Class1	Final.Class1	4	Other	Final Class1
WYT10.1	NA	NA	NA	Rep1	NA	WYT10	WythamWoods	7D_rep1	NA	NA	NA	1	NA	NA	NA	Rep1.Class1	Class1	1	1	1	Final	Final.Rep1.Class1	Final.Class1	1	Other	Final Class1
WYT10.2	NA	NA	NA	Rep2	NA	WYT10	WythamWoods	7D_rep2	NA	NA	NA	NA	1	NA	NA	Rep2.Class1	Class1	2	1	1	Final	Final.Rep2.Class1	Final.Class1	1	Other	Final Class1
WYT10.3	NA	NA	NA	Rep3	NA	WYT10	WythamWoods	7D_rep3	NA	NA	NA	NA	NA	1	NA	Rep3.Class1	Class1	1	1	1	Final	Final.Rep3.Class1	Final.Class1	1	Other	Final Class1
WYT10.4	NA	NA	NA	Rep4	NA	WYT10	WythamWoods	7D_rep4	NA	NA	NA	NA	NA	NA	1	Rep4.Class1	Class1	1	1	1	Final	Final.Rep4.Class1	Final.Class1	1	Other	Final Class1
WYT11.1	NA	NA	NA	Rep1	NA	WYT11	WythamWoods	7D_rep1	NA	NA	NA	1	NA	NA	NA	Rep1.Class1	Class1	2	1	NA	Final	Final.Rep1.Class1	Final.Class1	NA	Other	Final Class1
WYT11.2	NA	NA	NA	Rep2	NA	WYT11	WythamWoods	7D_rep2	NA	NA	NA	NA	1	NA	NA	Rep2.Class1	Class1	2	1	NA	Final	Final.Rep2.Class1	Final.Class1	NA	Other	Final Class1
WYT11.3	NA	NA	NA	Rep3	NA	WYT11	WythamWoods	7D_rep3	NA	NA	NA	NA	NA	1	NA	Rep3.Class1	Class1	2	1	NA	Final	Final.Rep3.Class1	Final.Class1	NA	Other	Final Class1
WYT116.1	NA	NA	NA	Rep1	NA	WYT116	WythamWoods	7D_rep1	NA	NA	NA	1	NA	NA	NA	Rep1.Class1	Class1	2	1	1	Final	Final.Rep1.Class1	Final.Class1	3	Other	Final Class1
WYT116.2	NA	NA	NA	Rep2	NA	WYT116	WythamWoods	7D_rep2	NA	NA	NA	NA	1	NA	NA	Rep2.Class1	Class1	2	1	1	Final	Final.Rep2.Class1	Final.Class1	3	Other	Final Class1
WYT116.3	NA	NA	NA	Rep3	NA	WYT116	WythamWoods	7D_rep3	NA	NA	NA	NA	NA	1	NA	Rep3.Class1	Class1	2	1	1	Final	Final.Rep3.Class1	Final.Class1	3	Other	Final Class1
WYT116.4	NA	NA	NA	Rep4	NA	WYT116	WythamWoods	7D_rep4	NA	NA	NA	NA	NA	NA	1	Rep4.Class1	Class1	2	1	1	Final	Final.Rep4.Class1	Final.Class1	3	Other	Final Class1
WYT12.1	NA	NA	NA	Rep1	NA	WYT12	WythamWoods	7D_rep1	NA	NA	NA	1	NA	NA	NA	Rep1.Class1	Class1	2	1	NA	Final	Final.Rep1.Class1	Final.Class1	NA	Other	Final Class1
WYT12.2	NA	NA	NA	Rep2	NA	WYT12	WythamWoods	7D_rep2	NA	NA	NA	NA	1	NA	NA	Rep2.Class1	Class1	2	1	NA	Final	Final.Rep2.Class1	Final.Class1	NA	Other	Final Class1
WYT12.3	NA	NA	NA	Rep3	NA	WYT12	WythamWoods	7D_rep3	NA	NA	NA	NA	NA	1	NA	Rep3.Class1	Class1	2	1	NA	Final	Final.Rep3.Class1	Final.Class1	NA	Other	Final Class1
WYT12.4	NA	NA	NA	Rep4	NA	WYT12	WythamWoods	7D_rep4	NA	NA	NA	NA	NA	NA	1	Rep4.Class1	Class1	2	1	NA	Final	Final.Rep4.Class1	Final.Class1	NA	Other	Final Class1
WYT13.1	NA	NA	NA	Rep1	NA	WYT13	WythamWoods	7D_rep1	NA	NA	NA	1	NA	NA	NA	Rep1.Class1	Class1	1	1	1	Final	Final.Rep1.Class1	Final.Class1	4	Other	Final Class1
WYT13.2	NA	NA	NA	Rep2	NA	WYT13	WythamWoods	7D_rep2	NA	NA	NA	NA	1	NA	NA	Rep2.Class1	Class1	2	1	1	Final	Final.Rep2.Class1	Final.Class1	4	Other	Final Class1
WYT13.3	NA	NA	NA	Rep3	NA	WYT13	WythamWoods	7D_rep3	NA	NA	NA	NA	NA	1	NA	Rep3.Class1	Class1	1	1	1	Final	Final.Rep3.Class1	Final.Class1	4	Other	Final Class1
WYT13.4	NA	NA	NA	Rep4	NA	WYT13	WythamWoods	7D_rep4	NA	NA	NA	NA	NA	NA	1	Rep4.Class1	Class1	2	1	1	Final	Final.Rep4.Class1	Final.Class1	4	Other	Final Class1
WYT14.1	NA	NA	NA	Rep1	NA	WYT14	WythamWoods	7D_rep1	NA	NA	NA	1	NA	NA	NA	Rep1.Class1	Class1	2	1	1	Final	Final.Rep1.Class1	Final.Class1	4	Other	Final Class1
WYT14.2	NA	NA	NA	Rep2	NA	WYT14	WythamWoods	7D_rep2	NA	NA	NA	NA	1	NA	NA	Rep2.Class1	Class1	2	1	1	Final	Final.Rep2.Class1	Final.Class1	4	Other	Final Class1
WYT14.3	NA	NA	NA	Rep3	NA	WYT14	WythamWoods	7D_rep3	NA	NA	NA	NA	NA	1	NA	Rep3.Class1	Class1	2	1	1	Final	Final.Rep3.Class1	Final.Class1	4	Other	Final Class1
WYT14.4	NA	NA	NA	Rep4	NA	WYT14	WythamWoods	7D_rep4	NA	NA	NA	NA	NA	NA	1	Rep4.Class1	Class1	2	1	1	Final	Final.Rep4.Class1	Final.Class1	4	Other	Final Class1
WYT15.1	NA	NA	NA	Rep1	NA	WYT15	WythamWoods	7D_rep1	NA	NA	NA	1	NA	NA	NA	Rep1.Class1	Class1	2	1	1	Final	Final.Rep1.Class1	Final.Class1	1	Other	Final Class1
WYT15.2	NA	NA	NA	Rep2	NA	WYT15	WythamWoods	7D_rep2	NA	NA	NA	NA	1	NA	NA	Rep2.Class1	Class1	1	1	1	Final	Final.Rep2.Class1	Final.Class1	1	Other	Final Class1
WYT15.3	NA	NA	NA	Rep3	NA	WYT15	WythamWoods	7D_rep3	NA	NA	NA	NA	NA	1	NA	Rep3.Class1	Class1	1	1	1	Final	Final.Rep3.Class1	Final.Class1	1	Other	Final Class1
WYT15.4	NA	NA	NA	Rep4	NA	WYT15	WythamWoods	7D_rep4	NA	NA	NA	NA	NA	NA	1	Rep4.Class1	Class1	2	1	1	Final	Final.Rep4.Class1	Final.Class1	1	Other	Final Class1
WYT16.1	NA	NA	NA	Rep1	NA	WYT16	WythamWoods	7D_rep1	NA	NA	NA	1	NA	NA	NA	Rep1.Class1	Class1	2	1	1	Final	Final.Rep1.Class1	Final.Class1	1	Other	Final Class1
WYT16.2	NA	NA	NA	Rep2	NA	WYT16	WythamWoods	7D_rep2	NA	NA	NA	NA	1	NA	NA	Rep2.Class1	Class1	2	1	1	Final	Final.Rep2.Class1	Final.Class1	1	Other	Final Class1
WYT16.3	NA	NA	NA	Rep3	NA	WYT16	WythamWoods	7D_rep3	NA	NA	NA	NA	NA	1	NA	Rep3.Class1	Class1	1	1	1	Final	Final.Rep3.Class1	Final.Class1	1	Other	Final Class1
WYT16.4	NA	NA	NA	Rep4	NA	WYT16	WythamWoods	7D_rep4	NA	NA	NA	NA	NA	NA	1	Rep4.Class1	Class1	2	1	1	Final	Final.Rep4.Class1	Final.Class1	1	Other	Final Class1
WYT17.1	NA	NA	NA	Rep1	NA	WYT17	WythamWoods	7D_rep1	NA	NA	NA	1	NA	NA	NA	Rep1.Class1	Class1	2	1	1	Final	Final.Rep1.Class1	Final.Class1	4	Other	Final Class1
WYT17.2	NA	NA	NA	Rep2	NA	WYT17	WythamWoods	7D_rep2	NA	NA	NA	NA	1	NA	NA	Rep2.Class1	Class1	2	1	1	Final	Final.Rep2.Class1	Final.Class1	4	Other	Final Class1
WYT17.3	NA	NA	NA	Rep3	NA	WYT17	WythamWoods	7D_rep3	NA	NA	NA	NA	NA	1	NA	Rep3.Class1	Class1	2	1	1	Final	Final.Rep3.Class1	Final.Class1	4	Other	Final Class1
WYT17.4	NA	NA	NA	Rep4	NA	WYT17	WythamWoods	7D_rep4	NA	NA	NA	NA	NA	NA	1	Rep4.Class1	Class1	2	1	1	Final	Final.Rep4.Class1	Final.Class1	4	Other	Final Class1
WYT18.1	NA	NA	NA	Rep1	NA	WYT18	WythamWoods	7D_rep1	NA	NA	NA	1	NA	NA	NA	Rep1.Class1	Class1	2	1	NA	Final	Final.Rep1.Class1	Final.Class1	NA	Other	Final Class1
WYT18.2	NA	NA	NA	Rep2	NA	WYT18	WythamWoods	7D_rep2	NA	NA	NA	NA	1	NA	NA	Rep2.Class1	Class1	2	1	NA	Final	Final.Rep2.Class1	Final.Class1	NA	Other	Final Class1
WYT19.1	NA	NA	NA	Rep1	NA	WYT19	WythamWoods	7D_rep1	NA	NA	NA	1	NA	NA	NA	Rep1.Class1	Class1	2	1	1	Final	Final.Rep1.Class1	Final.Class1	1	Other	Final Class1
WYT19.2	NA	NA	NA	Rep2	NA	WYT19	WythamWoods	7D_rep2	NA	NA	NA	NA	1	NA	NA	Rep2.Class1	Class1	2	1	1	Final	Final.Rep2.Class1	Final.Class1	1	Other	Final Class1
WYT19.3	NA	NA	NA	Rep3	NA	WYT19	WythamWoods	7D_rep3	NA	NA	NA	NA	NA	1	NA	Rep3.Class1	Class1	2	1	1	Final	Final.Rep3.Class1	Final.Class1	1	Other	Final Class1
WYT19.4	NA	NA	NA	Rep4	NA	WYT19	WythamWoods	7D_rep4	NA	NA	NA	NA	NA	NA	1	Rep4.Class1	Class1	2	1	1	Final	Final.Rep4.Class1	Final.Class1	1	Other	Final Class1
WYT20.1	NA	NA	NA	Rep1	NA	WYT20	WythamWoods	7D_rep1	NA	NA	NA	1	NA	NA	NA	Rep1.Class1	Class1	2	1	1	Final	Final.Rep1.Class1	Final.Class1	1	Other	Final Class1
WYT20.2	NA	NA	NA	Rep2	NA	WYT20	WythamWoods	7D_rep2	NA	NA	NA	NA	1	NA	NA	Rep2.Class1	Class1	2	1	1	Final	Final.Rep2.Class1	Final.Class1	1	Other	Final Class1
WYT20.3	NA	NA	NA	Rep3	NA	WYT20	WythamWoods	7D_rep3	NA	NA	NA	NA	NA	1	NA	Rep3.Class1	Class1	1	1	1	Final	Final.Rep3.Class1	Final.Class1	1	Other	Final Class1
WYT20.4	NA	NA	NA	Rep4	NA	WYT20	WythamWoods	7D_rep4	NA	NA	NA	NA	NA	NA	1	Rep4.Class1	Class1	1	1	1	Final	Final.Rep4.Class1	Final.Class1	1	Other	Final Class1
WYT21.1	NA	NA	NA	Rep1	NA	WYT21	WythamWoods	7D_rep1	NA	NA	NA	1	NA	NA	NA	Rep1.Class1	Class1	2	1	1	Final	Final.Rep1.Class1	Final.Class1	1	Other	Final Class1
WYT21.2	NA	NA	NA	Rep2	NA	WYT21	WythamWoods	7D_rep2	NA	NA	NA	NA	1	NA	NA	Rep2.Class1	Class1	2	1	1	Final	Final.Rep2.Class1	Final.Class1	1	Other	Final Class1
WYT21.3	NA	NA	NA	Rep3	NA	WYT21	WythamWoods	7D_rep3	NA	NA	NA	NA	NA	1	NA	Rep3.Class1	Class1	2	1	1	Final	Final.Rep3.Class1	Final.Class1	1	Other	Final Class1
WYT21.4	NA	NA	NA	Rep4	NA	WYT21	WythamWoods	7D_rep4	NA	NA	NA	NA	NA	NA	1	Rep4.Class1	Class1	2	1	1	Final	Final.Rep4.Class1	Final.Class1	1	Other	Final Class1
WYT22.1	NA	NA	NA	Rep1	NA	WYT22	WythamWoods	7D_rep1	NA	NA	NA	1	NA	NA	NA	Rep1.Class1	Class1	2	1	1	Final	Final.Rep1.Class1	Final.Class1	1	Other	Final Class1
WYT22.2	NA	NA	NA	Rep2	NA	WYT22	WythamWoods	7D_rep2	NA	NA	NA	NA	1	NA	NA	Rep2.Class1	Class1	2	1	1	Final	Final.Rep2.Class1	Final.Class1	1	Other	Final Class1
WYT22.3	NA	NA	NA	Rep3	NA	WYT22	WythamWoods	7D_rep3	NA	NA	NA	NA	NA	1	NA	Rep3.Class1	Class1	2	1	1	Final	Final.Rep3.Class1	Final.Class1	1	Other	Final Class1
WYT22.4	NA	NA	NA	Rep4	NA	WYT22	WythamWoods	7D_rep4	NA	NA	NA	NA	NA	NA	1	Rep4.Class1	Class1	2	1	1	Final	Final.Rep4.Class1	Final.Class1	1	Other	Final Class1
WYT23.1	NA	NA	NA	Rep1	NA	WYT23	WythamWoods	7D_rep1	NA	NA	NA	1	NA	NA	NA	Rep1.Class1	Class1	2	1	1	Final	Final.Rep1.Class1	Final.Class1	1	Other	Final Class1
WYT23.2	NA	NA	NA	Rep2	NA	WYT23	WythamWoods	7D_rep2	NA	NA	NA	NA	1	NA	NA	Rep2.Class1	Class1	1	1	1	Final	Final.Rep2.Class1	Final.Class1	1	Other	Final Class1
WYT23.3	NA	NA	NA	Rep3	NA	WYT23	WythamWoods	7D_rep3	NA	NA	NA	NA	NA	1	NA	Rep3.Class1	Class1	2	1	1	Final	Final.Rep3.Class1	Final.Class1	1	Other	Final Class1
WYT23.4	NA	NA	NA	Rep4	NA	WYT23	WythamWoods	7D_rep4	NA	NA	NA	NA	NA	NA	1	Rep4.Class1	Class1	2	1	1	Final	Final.Rep4.Class1	Final.Class1	1	Other	Final Class1
WYT24.1	NA	NA	NA	Rep1	NA	WYT24	WythamWoods	7D_rep1	NA	NA	NA	1	NA	NA	NA	Rep1.Class1	Class1	1	1	1	Final	Final.Rep1.Class1	Final.Class1	4	Other	Final Class1
WYT24.2	NA	NA	NA	Rep2	NA	WYT24	WythamWoods	7D_rep2	NA	NA	NA	NA	1	NA	NA	Rep2.Class1	Class1	2	1	1	Final	Final.Rep2.Class1	Final.Class1	4	Other	Final Class1
WYT24.3	NA	NA	NA	Rep3	NA	WYT24	WythamWoods	7D_rep3	NA	NA	NA	NA	NA	1	NA	Rep3.Class1	Class1	2	1	1	Final	Final.Rep3.Class1	Final.Class1	4	Other	Final Class1
WYT24.4	NA	NA	NA	Rep4	NA	WYT24	WythamWoods	7D_rep4	NA	NA	NA	NA	NA	NA	1	Rep4.Class1	Class1	2	1	1	Final	Final.Rep4.Class1	Final.Class1	4	Other	Final Class1
WYT25.1	NA	NA	NA	Rep1	NA	WYT25	WythamWoods	7D_rep1	NA	NA	NA	1	NA	NA	NA	Rep1.Class1	Class1	2	1	1	Final	Final.Rep1.Class1	Final.Class1	1	Other	Final Class1
WYT25.2	NA	NA	NA	Rep2	NA	WYT25	WythamWoods	7D_rep2	NA	NA	NA	NA	1	NA	NA	Rep2.Class1	Class1	2	1	1	Final	Final.Rep2.Class1	Final.Class1	1	Other	Final Class1
WYT25.3	NA	NA	NA	Rep3	NA	WYT25	WythamWoods	7D_rep3	NA	NA	NA	NA	NA	1	NA	Rep3.Class1	Class1	2	1	1	Final	Final.Rep3.Class1	Final.Class1	1	Other	Final Class1
WYT25.4	NA	NA	NA	Rep4	NA	WYT25	WythamWoods	7D_rep4	NA	NA	NA	NA	NA	NA	1	Rep4.Class1	Class1	2	1	1	Final	Final.Rep4.Class1	Final.Class1	1	Other	Final Class1
WYT26.1	NA	NA	NA	Rep1	NA	WYT26	WythamWoods	7D_rep1	NA	NA	NA	1	NA	NA	NA	Rep1.Class1	Class1	2	1	1	Final	Final.Rep1.Class1	Final.Class1	4	Other	Final Class1
WYT26.2	NA	NA	NA	Rep2	NA	WYT26	WythamWoods	7D_rep2	NA	NA	NA	NA	1	NA	NA	Rep2.Class1	Class1	1	1	1	Final	Final.Rep2.Class1	Final.Class1	4	Other	Final Class1
WYT26.3	NA	NA	NA	Rep3	NA	WYT26	WythamWoods	7D_rep3	NA	NA	NA	NA	NA	1	NA	Rep3.Class1	Class1	1	1	1	Final	Final.Rep3.Class1	Final.Class1	4	Other	Final Class1
WYT26.4	NA	NA	NA	Rep4	NA	WYT26	WythamWoods	7D_rep4	NA	NA	NA	NA	NA	NA	1	Rep4.Class1	Class1	2	1	1	Final	Final.Rep4.Class1	Final.Class1	4	Other	Final Class1
WYT27.1	NA	NA	NA	Rep1	NA	WYT27	WythamWoods	7D_rep1	NA	NA	NA	1	NA	NA	NA	Rep1.Class1	Class1	1	1	1	Final	Final.Rep1.Class1	Final.Class1	4	Other	Final Class1
WYT27.2	NA	NA	NA	Rep2	NA	WYT27	WythamWoods	7D_rep2	NA	NA	NA	NA	1	NA	NA	Rep2.Class1	Class1	1	1	1	Final	Final.Rep2.Class1	Final.Class1	4	Other	Final Class1
WYT27.3	NA	NA	NA	Rep3	NA	WYT27	WythamWoods	7D_rep3	NA	NA	NA	NA	NA	1	NA	Rep3.Class1	Class1	1	1	1	Final	Final.Rep3.Class1	Final.Class1	4	Other	Final Class1
WYT27.4	NA	NA	NA	Rep4	NA	WYT27	WythamWoods	7D_rep4	NA	NA	NA	NA	NA	NA	1	Rep4.Class1	Class1	1	1	1	Final	Final.Rep4.Class1	Final.Class1	4	Other	Final Class1
WYT28.1	NA	NA	NA	Rep1	NA	WYT28	WythamWoods	7D_rep1	NA	NA	NA	1	NA	NA	NA	Rep1.Class1	Class1	2	1	1	Final	Final.Rep1.Class1	Final.Class1	1	Other	Final Class1
WYT28.2	NA	NA	NA	Rep2	NA	WYT28	WythamWoods	7D_rep2	NA	NA	NA	NA	1	NA	NA	Rep2.Class1	Class1	2	1	1	Final	Final.Rep2.Class1	Final.Class1	1	Other	Final Class1
WYT28.3	NA	NA	NA	Rep3	NA	WYT28	WythamWoods	7D_rep3	NA	NA	NA	NA	NA	1	NA	Rep3.Class1	Class1	2	1	1	Final	Final.Rep3.Class1	Final.Class1	1	Other	Final Class1
WYT28.4	NA	NA	NA	Rep4	NA	WYT28	WythamWoods	7D_rep4	NA	NA	NA	NA	NA	NA	1	Rep4.Class1	Class1	2	1	1	Final	Final.Rep4.Class1	Final.Class1	1	Other	Final Class1
WYT29.1	NA	NA	NA	Rep1	NA	WYT29	WythamWoods	7D_rep1	NA	NA	NA	1	NA	NA	NA	Rep1.Class1	Class1	2	1	1	Final	Final.Rep1.Class1	Final.Class1	4	Other	Final Class1
WYT29.2	NA	NA	NA	Rep2	NA	WYT29	WythamWoods	7D_rep2	NA	NA	NA	NA	1	NA	NA	Rep2.Class1	Class1	2	1	1	Final	Final.Rep2.Class1	Final.Class1	4	Other	Final Class1
WYT29.3	NA	NA	NA	Rep3	NA	WYT29	WythamWoods	7D_rep3	NA	NA	NA	NA	NA	1	NA	Rep3.Class1	Class1	2	1	1	Final	Final.Rep3.Class1	Final.Class1	4	Other	Final Class1
WYT29.4	NA	NA	NA	Rep4	NA	WYT29	WythamWoods	7D_rep4	NA	NA	NA	NA	NA	NA	1	Rep4.Class1	Class1	2	1	1	Final	Final.Rep4.Class1	Final.Class1	4	Other	Final Class1
WYT30.1	NA	NA	NA	Rep1	NA	WYT30	WythamWoods	7D_rep1	NA	NA	NA	1	NA	NA	NA	Rep1.Class1	Class1	2	1	1	Final	Final.Rep1.Class1	Final.Class1	1	Other	Final Class1
WYT30.2	NA	NA	NA	Rep2	NA	WYT30	WythamWoods	7D_rep2	NA	NA	NA	NA	2	NA	NA	Rep2.Class2	Class2	4	2	2	Final	Final.Rep2.Class2	Final.Class2	1	Other	Final Class2
WYT30.3	NA	NA	NA	Rep3	NA	WYT30	WythamWoods	7D_rep3	NA	NA	NA	NA	NA	1	NA	Rep3.Class1	Class1	2	1	1	Final	Final.Rep3.Class1	Final.Class1	1	Other	Final Class1
WYT30.4	NA	NA	NA	Rep4	NA	WYT30	WythamWoods	7D_rep4	NA	NA	NA	NA	NA	NA	1	Rep4.Class1	Class1	2	1	1	Final	Final.Rep4.Class1	Final.Class1	1	Other	Final Class1
WYT31.1	NA	NA	NA	Rep1	NA	WYT31	WythamWoods	7D_rep1	NA	NA	NA	1	NA	NA	NA	Rep1.Class1	Class1	2	1	1	Final	Final.Rep1.Class1	Final.Class1	1	Other	Final Class1
WYT31.2	NA	NA	NA	Rep2	NA	WYT31	WythamWoods	7D_rep2	NA	NA	NA	NA	2	NA	NA	Rep2.Class2	Class2	4	2	2	Final	Final.Rep2.Class2	Final.Class2	1	Other	Final Class2
WYT31.3	NA	NA	NA	Rep3	NA	WYT31	WythamWoods	7D_rep3	NA	NA	NA	NA	NA	1	NA	Rep3.Class1	Class1	2	1	1	Final	Final.Rep3.Class1	Final.Class1	1	Other	Final Class1
WYT31.4	NA	NA	NA	Rep4	NA	WYT31	WythamWoods	7D_rep4	NA	NA	NA	NA	NA	NA	1	Rep4.Class1	Class1	2	1	1	Final	Final.Rep4.Class1	Final.Class1	1	Other	Final Class1
WYT32.1	NA	NA	NA	Rep1	NA	WYT32	WythamWoods	7D_rep1	NA	NA	NA	1	NA	NA	NA	Rep1.Class1	Class1	2	1	1	Final	Final.Rep1.Class1	Final.Class1	1	Other	Final Class1
WYT32.2	NA	NA	NA	Rep2	NA	WYT32	WythamWoods	7D_rep2	NA	NA	NA	NA	2	NA	NA	Rep2.Class2	Class2	4	2	2	Final	Final.Rep2.Class2	Final.Class2	1	Other	Final Class2
WYT32.3	NA	NA	NA	Rep3	NA	WYT32	WythamWoods	7D_rep3	NA	NA	NA	NA	NA	1	NA	Rep3.Class1	Class1	2	1	1	Final	Final.Rep3.Class1	Final.Class1	1	Other	Final Class1
WYT32.4	NA	NA	NA	Rep4	NA	WYT32	WythamWoods	7D_rep4	NA	NA	NA	NA	NA	NA	1	Rep4.Class1	Class1	4	2	2	Final	Final.Rep4.Class1	Final.Class1	1	Other	Final Class1
WYT33.1	NA	NA	NA	Rep1	NA	WYT33	WythamWoods	7D_rep1	NA	NA	NA	1	NA	NA	NA	Rep1.Class1	Class1	2	1	1	Final	Final.Rep1.Class1	Final.Class1	1	Other	Final Class1
WYT33.2	NA	NA	NA	Rep2	NA	WYT33	WythamWoods	7D_rep2	NA	NA	NA	NA	1	NA	NA	Rep2.Class1	Class1	2	1	1	Final	Final.Rep2.Class1	Final.Class1	1	Other	Final Class1
WYT33.3	NA	NA	NA	Rep3	NA	WYT33	WythamWoods	7D_rep3	NA	NA	NA	NA	NA	1	NA	Rep3.Class1	Class1	2	1	1	Final	Final.Rep3.Class1	Final.Class1	1	Other	Final Class1
WYT33.4	NA	NA	NA	Rep4	NA	WYT33	WythamWoods	7D_rep4	NA	NA	NA	NA	NA	NA	1	Rep4.Class1	Class1	2	1	1	Final	Final.Rep4.Class1	Final.Class1	1	Other	Final Class1
WYT34.1	NA	NA	NA	Rep1	NA	WYT34	WythamWoods	7D_rep1	NA	NA	NA	1	NA	NA	NA	Rep1.Class1	Class1	2	1	1	Final	Final.Rep1.Class1	Final.Class1	1	Other	Final Class1
WYT34.2	NA	NA	NA	Rep2	NA	WYT34	WythamWoods	7D_rep2	NA	NA	NA	NA	1	NA	NA	Rep2.Class1	Class1	1	1	1	Final	Final.Rep2.Class1	Final.Class1	1	Other	Final Class1
WYT34.3	NA	NA	NA	Rep3	NA	WYT34	WythamWoods	7D_rep3	NA	NA	NA	NA	NA	1	NA	Rep3.Class1	Class1	2	1	1	Final	Final.Rep3.Class1	Final.Class1	1	Other	Final Class1
WYT34.4	NA	NA	NA	Rep4	NA	WYT34	WythamWoods	7D_rep4	NA	NA	NA	NA	NA	NA	1	Rep4.Class1	Class1	2	1	1	Final	Final.Rep4.Class1	Final.Class1	1	Other	Final Class1
WYT35.1	NA	NA	NA	Rep1	NA	WYT35	WythamWoods	7D_rep1	NA	NA	NA	1	NA	NA	NA	Rep1.Class1	Class1	2	1	NA	Final	Final.Rep1.Class1	Final.Class1	NA	Other	Final Class1
WYT35.2	NA	NA	NA	Rep2	NA	WYT35	WythamWoods	7D_rep2	NA	NA	NA	NA	1	NA	NA	Rep2.Class1	Class1	2	1	NA	Final	Final.Rep2.Class1	Final.Class1	NA	Other	Final Class1
WYT35.3	NA	NA	NA	Rep3	NA	WYT35	WythamWoods	7D_rep3	NA	NA	NA	NA	NA	1	NA	Rep3.Class1	Class1	2	1	NA	Final	Final.Rep3.Class1	Final.Class1	NA	Other	Final Class1
WYT35.4	NA	NA	NA	Rep4	NA	WYT35	WythamWoods	7D_rep4	NA	NA	NA	NA	NA	NA	1	Rep4.Class1	Class1	2	1	NA	Final	Final.Rep4.Class1	Final.Class1	NA	Other	Final Class1
WYT36.1	NA	NA	NA	Rep1	NA	WYT36	WythamWoods	7D_rep1	NA	NA	NA	1	NA	NA	NA	Rep1.Class1	Class1	2	1	1	Final	Final.Rep1.Class1	Final.Class1	1	Other	Final Class1
WYT36.2	NA	NA	NA	Rep2	NA	WYT36	WythamWoods	7D_rep2	NA	NA	NA	NA	1	NA	NA	Rep2.Class1	Class1	1	1	1	Final	Final.Rep2.Class1	Final.Class1	1	Other	Final Class1
WYT36.3	NA	NA	NA	Rep3	NA	WYT36	WythamWoods	7D_rep3	NA	NA	NA	NA	NA	1	NA	Rep3.Class1	Class1	2	1	1	Final	Final.Rep3.Class1	Final.Class1	1	Other	Final Class1
WYT36.4	NA	NA	NA	Rep4	NA	WYT36	WythamWoods	7D_rep4	NA	NA	NA	NA	NA	NA	1	Rep4.Class1	Class1	2	1	1	Final	Final.Rep4.Class1	Final.Class1	1	Other	Final Class1
WYT37.1	NA	NA	NA	Rep1	NA	WYT37	WythamWoods	7D_rep1	NA	NA	NA	1	NA	NA	NA	Rep1.Class1	Class1	2	1	1	Final	Final.Rep1.Class1	Final.Class1	1	Other	Final Class1
WYT37.2	NA	NA	NA	Rep2	NA	WYT37	WythamWoods	7D_rep2	NA	NA	NA	NA	1	NA	NA	Rep2.Class1	Class1	2	1	1	Final	Final.Rep2.Class1	Final.Class1	1	Other	Final Class1
WYT37.3	NA	NA	NA	Rep3	NA	WYT37	WythamWoods	7D_rep3	NA	NA	NA	NA	NA	1	NA	Rep3.Class1	Class1	2	1	1	Final	Final.Rep3.Class1	Final.Class1	1	Other	Final Class1
WYT37.4	NA	NA	NA	Rep4	NA	WYT37	WythamWoods	7D_rep4	NA	NA	NA	NA	NA	NA	1	Rep4.Class1	Class1	2	1	1	Final	Final.Rep4.Class1	Final.Class1	1	Other	Final Class1
WYT38.1	NA	NA	NA	Rep1	NA	WYT38	WythamWoods	7D_rep1	NA	NA	NA	1	NA	NA	NA	Rep1.Class1	Class1	2	1	1	Final	Final.Rep1.Class1	Final.Class1	1	Other	Final Class1
WYT38.2	NA	NA	NA	Rep2	NA	WYT38	WythamWoods	7D_rep2	NA	NA	NA	NA	1	NA	NA	Rep2.Class1	Class1	1	1	1	Final	Final.Rep2.Class1	Final.Class1	1	Other	Final Class1
WYT38.3	NA	NA	NA	Rep3	NA	WYT38	WythamWoods	7D_rep3	NA	NA	NA	NA	NA	1	NA	Rep3.Class1	Class1	2	1	1	Final	Final.Rep3.Class1	Final.Class1	1	Other	Final Class1
WYT38.4	NA	NA	NA	Rep4	NA	WYT38	WythamWoods	7D_rep4	NA	NA	NA	NA	NA	NA	1	Rep4.Class1	Class1	2	1	1	Final	Final.Rep4.Class1	Final.Class1	1	Other	Final Class1
WYT39.1	NA	NA	NA	Rep1	NA	WYT39	WythamWoods	7D_rep1	NA	NA	NA	1	NA	NA	NA	Rep1.Class1	Class1	2	1	1	Final	Final.Rep1.Class1	Final.Class1	1	Other	Final Class1
WYT39.2	NA	NA	NA	Rep2	NA	WYT39	WythamWoods	7D_rep2	NA	NA	NA	NA	1	NA	NA	Rep2.Class1	Class1	1	1	1	Final	Final.Rep2.Class1	Final.Class1	1	Other	Final Class1
WYT39.3	NA	NA	NA	Rep3	NA	WYT39	WythamWoods	7D_rep3	NA	NA	NA	NA	NA	1	NA	Rep3.Class1	Class1	2	1	1	Final	Final.Rep3.Class1	Final.Class1	1	Other	Final Class1
WYT39.4	NA	NA	NA	Rep4	NA	WYT39	WythamWoods	7D_rep4	NA	NA	NA	NA	NA	NA	1	Rep4.Class1	Class1	1	1	1	Final	Final.Rep4.Class1	Final.Class1	1	Other	Final Class1
WYT40.1	NA	NA	NA	Rep1	NA	WYT40	WythamWoods	7D_rep1	NA	NA	NA	1	NA	NA	NA	Rep1.Class1	Class1	2	1	1	Final	Final.Rep1.Class1	Final.Class1	1	Other	Final Class1
WYT40.2	NA	NA	NA	Rep2	NA	WYT40	WythamWoods	7D_rep2	NA	NA	NA	NA	1	NA	NA	Rep2.Class1	Class1	2	1	1	Final	Final.Rep2.Class1	Final.Class1	1	Other	Final Class1
WYT40.3	NA	NA	NA	Rep3	NA	WYT40	WythamWoods	7D_rep3	NA	NA	NA	NA	NA	1	NA	Rep3.Class1	Class1	2	1	1	Final	Final.Rep3.Class1	Final.Class1	1	Other	Final Class1
WYT40.4	NA	NA	NA	Rep4	NA	WYT40	WythamWoods	7D_rep4	NA	NA	NA	NA	NA	NA	1	Rep4.Class1	Class1	1	1	1	Final	Final.Rep4.Class1	Final.Class1	1	Other	Final Class1
WYT41.1	NA	NA	NA	Rep1	NA	WYT41	WythamWoods	7D_rep1	NA	NA	NA	1	NA	NA	NA	Rep1.Class1	Class1	2	1	1	Final	Final.Rep1.Class1	Final.Class1	1	Other	Final Class1
WYT41.2	NA	NA	NA	Rep2	NA	WYT41	WythamWoods	7D_rep2	NA	NA	NA	NA	1	NA	NA	Rep2.Class1	Class1	1	1	1	Final	Final.Rep2.Class1	Final.Class1	1	Other	Final Class1
WYT41.3	NA	NA	NA	Rep3	NA	WYT41	WythamWoods	7D_rep3	NA	NA	NA	NA	NA	1	NA	Rep3.Class1	Class1	2	1	1	Final	Final.Rep3.Class1	Final.Class1	1	Other	Final Class1
WYT41.4	NA	NA	NA	Rep4	NA	WYT41	WythamWoods	7D_rep4	NA	NA	NA	NA	NA	NA	1	Rep4.Class1	Class1	2	1	1	Final	Final.Rep4.Class1	Final.Class1	1	Other	Final Class1
WYT42.1	NA	NA	NA	Rep1	NA	WYT42	WythamWoods	7D_rep1	NA	NA	NA	1	NA	NA	NA	Rep1.Class1	Class1	1	1	1	Final	Final.Rep1.Class1	Final.Class1	4	Other	Final Class1
WYT42.2	NA	NA	NA	Rep2	NA	WYT42	WythamWoods	7D_rep2	NA	NA	NA	NA	1	NA	NA	Rep2.Class1	Class1	1	1	1	Final	Final.Rep2.Class1	Final.Class1	4	Other	Final Class1
WYT42.3	NA	NA	NA	Rep3	NA	WYT42	WythamWoods	7D_rep3	NA	NA	NA	NA	NA	1	NA	Rep3.Class1	Class1	2	1	1	Final	Final.Rep3.Class1	Final.Class1	4	Other	Final Class1
WYT42.4	NA	NA	NA	Rep4	NA	WYT42	WythamWoods	7D_rep4	NA	NA	NA	NA	NA	NA	1	Rep4.Class1	Class1	1	1	1	Final	Final.Rep4.Class1	Final.Class1	4	Other	Final Class1
WYT43.1	NA	NA	NA	Rep1	NA	WYT43	WythamWoods	7D_rep1	NA	NA	NA	1	NA	NA	NA	Rep1.Class1	Class1	1	1	1	Final	Final.Rep1.Class1	Final.Class1	1	Other	Final Class1
WYT43.2	NA	NA	NA	Rep2	NA	WYT43	WythamWoods	7D_rep2	NA	NA	NA	NA	1	NA	NA	Rep2.Class1	Class1	2	1	1	Final	Final.Rep2.Class1	Final.Class1	1	Other	Final Class1
WYT43.3	NA	NA	NA	Rep3	NA	WYT43	WythamWoods	7D_rep3	NA	NA	NA	NA	NA	1	NA	Rep3.Class1	Class1	1	1	1	Final	Final.Rep3.Class1	Final.Class1	1	Other	Final Class1
WYT43.4	NA	NA	NA	Rep4	NA	WYT43	WythamWoods	7D_rep4	NA	NA	NA	NA	NA	NA	1	Rep4.Class1	Class1	2	1	1	Final	Final.Rep4.Class1	Final.Class1	1	Other	Final Class1
WYT44.1	NA	NA	NA	Rep1	NA	WYT44	WythamWoods	7D_rep1	NA	NA	NA	1	NA	NA	NA	Rep1.Class1	Class1	1	1	1	Final	Final.Rep1.Class1	Final.Class1	1	Other	Final Class1
WYT44.2	NA	NA	NA	Rep2	NA	WYT44	WythamWoods	7D_rep2	NA	NA	NA	NA	1	NA	NA	Rep2.Class1	Class1	2	1	1	Final	Final.Rep2.Class1	Final.Class1	1	Other	Final Class1
WYT44.3	NA	NA	NA	Rep3	NA	WYT44	WythamWoods	7D_rep3	NA	NA	NA	NA	NA	1	NA	Rep3.Class1	Class1	1	1	1	Final	Final.Rep3.Class1	Final.Class1	1	Other	Final Class1
WYT44.4	NA	NA	NA	Rep4	NA	WYT44	WythamWoods	7D_rep4	NA	NA	NA	NA	NA	NA	1	Rep4.Class1	Class1	2	1	1	Final	Final.Rep4.Class1	Final.Class1	1	Other	Final Class1
WYT45.1	NA	NA	NA	Rep1	NA	WYT45	WythamWoods	7D_rep1	NA	NA	NA	1	NA	NA	NA	Rep1.Class1	Class1	2	1	1	Final	Final.Rep1.Class1	Final.Class1	1	Other	Final Class1
WYT45.2	NA	NA	NA	Rep2	NA	WYT45	WythamWoods	7D_rep2	NA	NA	NA	NA	1	NA	NA	Rep2.Class1	Class1	2	1	1	Final	Final.Rep2.Class1	Final.Class1	1	Other	Final Class1
WYT45.3	NA	NA	NA	Rep3	NA	WYT45	WythamWoods	7D_rep3	NA	NA	NA	NA	NA	1	NA	Rep3.Class1	Class1	2	1	1	Final	Final.Rep3.Class1	Final.Class1	1	Other	Final Class1
WYT45.4	NA	NA	NA	Rep4	NA	WYT45	WythamWoods	7D_rep4	NA	NA	NA	NA	NA	NA	1	Rep4.Class1	Class1	1	1	1	Final	Final.Rep4.Class1	Final.Class1	1	Other	Final Class1
WYT46.1	NA	NA	NA	Rep1	NA	WYT46	WythamWoods	7D_rep1	NA	NA	NA	1	NA	NA	NA	Rep1.Class1	Class1	2	1	1	Final	Final.Rep1.Class1	Final.Class1	4	Other	Final Class1
WYT46.2	NA	NA	NA	Rep2	NA	WYT46	WythamWoods	7D_rep2	NA	NA	NA	NA	1	NA	NA	Rep2.Class1	Class1	2	1	1	Final	Final.Rep2.Class1	Final.Class1	4	Other	Final Class1
WYT46.3	NA	NA	NA	Rep3	NA	WYT46	WythamWoods	7D_rep3	NA	NA	NA	NA	NA	1	NA	Rep3.Class1	Class1	2	1	1	Final	Final.Rep3.Class1	Final.Class1	4	Other	Final Class1
WYT46.4	NA	NA	NA	Rep4	NA	WYT46	WythamWoods	7D_rep4	NA	NA	NA	NA	NA	NA	1	Rep4.Class1	Class1	2	1	1	Final	Final.Rep4.Class1	Final.Class1	4	Other	Final Class1
WYT47.1	NA	NA	NA	Rep1	NA	WYT47	WythamWoods	7D_rep1	NA	NA	NA	1	NA	NA	NA	Rep1.Class1	Class1	1	1	1	Final	Final.Rep1.Class1	Final.Class1	4	Other	Final Class1
WYT47.2	NA	NA	NA	Rep2	NA	WYT47	WythamWoods	7D_rep2	NA	NA	NA	NA	1	NA	NA	Rep2.Class1	Class1	1	1	1	Final	Final.Rep2.Class1	Final.Class1	4	Other	Final Class1
WYT47.3	NA	NA	NA	Rep3	NA	WYT47	WythamWoods	7D_rep3	NA	NA	NA	NA	NA	1	NA	Rep3.Class1	Class1	1	1	1	Final	Final.Rep3.Class1	Final.Class1	4	Other	Final Class1
WYT47.4	NA	NA	NA	Rep4	NA	WYT47	WythamWoods	7D_rep4	NA	NA	NA	NA	NA	NA	1	Rep4.Class1	Class1	2	1	1	Final	Final.Rep4.Class1	Final.Class1	4	Other	Final Class1
WYT48.1	NA	NA	NA	Rep1	NA	WYT48	WythamWoods	7D_rep1	NA	NA	NA	1	NA	NA	NA	Rep1.Class1	Class1	2	1	1	Final	Final.Rep1.Class1	Final.Class1	4	Other	Final Class1
WYT48.2	NA	NA	NA	Rep2	NA	WYT48	WythamWoods	7D_rep2	NA	NA	NA	NA	1	NA	NA	Rep2.Class1	Class1	2	1	1	Final	Final.Rep2.Class1	Final.Class1	4	Other	Final Class1
WYT48.3	NA	NA	NA	Rep3	NA	WYT48	WythamWoods	7D_rep3	NA	NA	NA	NA	NA	1	NA	Rep3.Class1	Class1	2	1	1	Final	Final.Rep3.Class1	Final.Class1	4	Other	Final Class1
WYT48.4	NA	NA	NA	Rep4	NA	WYT48	WythamWoods	7D_rep4	NA	NA	NA	NA	NA	NA	1	Rep4.Class1	Class1	2	1	1	Final	Final.Rep4.Class1	Final.Class1	4	Other	Final Class1
WYT49.1	NA	NA	NA	Rep1	NA	WYT49	WythamWoods	7D_rep1	NA	NA	NA	1	NA	NA	NA	Rep1.Class1	Class1	2	1	1	Final	Final.Rep1.Class1	Final.Class1	1	Other	Final Class1
WYT49.2	NA	NA	NA	Rep2	NA	WYT49	WythamWoods	7D_rep2	NA	NA	NA	NA	1	NA	NA	Rep2.Class1	Class1	1	1	1	Final	Final.Rep2.Class1	Final.Class1	1	Other	Final Class1
WYT49.3	NA	NA	NA	Rep3	NA	WYT49	WythamWoods	7D_rep3	NA	NA	NA	NA	NA	1	NA	Rep3.Class1	Class1	2	1	1	Final	Final.Rep3.Class1	Final.Class1	1	Other	Final Class1
WYT49.4	NA	NA	NA	Rep4	NA	WYT49	WythamWoods	7D_rep4	NA	NA	NA	NA	NA	NA	1	Rep4.Class1	Class1	2	1	1	Final	Final.Rep4.Class1	Final.Class1	1	Other	Final Class1
WYT50.1	NA	NA	NA	Rep1	NA	WYT50	WythamWoods	7D_rep1	NA	NA	NA	1	NA	NA	NA	Rep1.Class1	Class1	2	1	1	Final	Final.Rep1.Class1	Final.Class1	1	Other	Final Class1
WYT50.2	NA	NA	NA	Rep2	NA	WYT50	WythamWoods	7D_rep2	NA	NA	NA	NA	1	NA	NA	Rep2.Class1	Class1	2	1	1	Final	Final.Rep2.Class1	Final.Class1	1	Other	Final Class1
WYT50.3	NA	NA	NA	Rep3	NA	WYT50	WythamWoods	7D_rep3	NA	NA	NA	NA	NA	1	NA	Rep3.Class1	Class1	2	1	1	Final	Final.Rep3.Class1	Final.Class1	1	Other	Final Class1
WYT50.4	NA	NA	NA	Rep4	NA	WYT50	WythamWoods	7D_rep4	NA	NA	NA	NA	NA	NA	1	Rep4.Class1	Class1	2	1	1	Final	Final.Rep4.Class1	Final.Class1	1	Other	Final Class1
WYT51.1	NA	NA	NA	Rep1	NA	WYT51	WythamWoods	7D_rep1	NA	NA	NA	1	NA	NA	NA	Rep1.Class1	Class1	2	1	1	Final	Final.Rep1.Class1	Final.Class1	4	Other	Final Class1
WYT51.2	NA	NA	NA	Rep2	NA	WYT51	WythamWoods	7D_rep2	NA	NA	NA	NA	1	NA	NA	Rep2.Class1	Class1	2	1	1	Final	Final.Rep2.Class1	Final.Class1	4	Other	Final Class1
WYT51.3	NA	NA	NA	Rep3	NA	WYT51	WythamWoods	7D_rep3	NA	NA	NA	NA	NA	1	NA	Rep3.Class1	Class1	2	1	1	Final	Final.Rep3.Class1	Final.Class1	4	Other	Final Class1
WYT51.4	NA	NA	NA	Rep4	NA	WYT51	WythamWoods	7D_rep4	NA	NA	NA	NA	NA	NA	1	Rep4.Class1	Class1	2	1	1	Final	Final.Rep4.Class1	Final.Class1	4	Other	Final Class1
WYT52.1	NA	NA	NA	Rep1	NA	WYT52	WythamWoods	7D_rep1	NA	NA	NA	1	NA	NA	NA	Rep1.Class1	Class1	2	1	1	Final	Final.Rep1.Class1	Final.Class1	1	Other	Final Class1
WYT52.2	NA	NA	NA	Rep2	NA	WYT52	WythamWoods	7D_rep2	NA	NA	NA	NA	1	NA	NA	Rep2.Class1	Class1	1	1	1	Final	Final.Rep2.Class1	Final.Class1	1	Other	Final Class1
WYT52.3	NA	NA	NA	Rep3	NA	WYT52	WythamWoods	7D_rep3	NA	NA	NA	NA	NA	1	NA	Rep3.Class1	Class1	2	1	1	Final	Final.Rep3.Class1	Final.Class1	1	Other	Final Class1
WYT52.4	NA	NA	NA	Rep4	NA	WYT52	WythamWoods	7D_rep4	NA	NA	NA	NA	NA	NA	1	Rep4.Class1	Class1	2	1	1	Final	Final.Rep4.Class1	Final.Class1	1	Other	Final Class1
WYT53.1	NA	NA	NA	Rep1	NA	WYT53	WythamWoods	7D_rep1	NA	NA	NA	1	NA	NA	NA	Rep1.Class1	Class1	2	1	1	Final	Final.Rep1.Class1	Final.Class1	4	Other	Final Class1
WYT53.2	NA	NA	NA	Rep2	NA	WYT53	WythamWoods	7D_rep2	NA	NA	NA	NA	1	NA	NA	Rep2.Class1	Class1	2	1	1	Final	Final.Rep2.Class1	Final.Class1	4	Other	Final Class1
WYT53.3	NA	NA	NA	Rep3	NA	WYT53	WythamWoods	7D_rep3	NA	NA	NA	NA	NA	1	NA	Rep3.Class1	Class1	2	1	1	Final	Final.Rep3.Class1	Final.Class1	4	Other	Final Class1
WYT53.4	NA	NA	NA	Rep4	NA	WYT53	WythamWoods	7D_rep4	NA	NA	NA	NA	NA	NA	1	Rep4.Class1	Class1	2	1	1	Final	Final.Rep4.Class1	Final.Class1	4	Other	Final Class1
WYT54.1	NA	NA	NA	Rep1	NA	WYT54	WythamWoods	7D_rep1	NA	NA	NA	1	NA	NA	NA	Rep1.Class1	Class1	2	1	1	Final	Final.Rep1.Class1	Final.Class1	1	Other	Final Class1
WYT54.2	NA	NA	NA	Rep2	NA	WYT54	WythamWoods	7D_rep2	NA	NA	NA	NA	1	NA	NA	Rep2.Class1	Class1	2	1	1	Final	Final.Rep2.Class1	Final.Class1	1	Other	Final Class1
WYT54.3	NA	NA	NA	Rep3	NA	WYT54	WythamWoods	7D_rep3	NA	NA	NA	NA	NA	1	NA	Rep3.Class1	Class1	2	1	1	Final	Final.Rep3.Class1	Final.Class1	1	Other	Final Class1
WYT54.4	NA	NA	NA	Rep4	NA	WYT54	WythamWoods	7D_rep4	NA	NA	NA	NA	NA	NA	1	Rep4.Class1	Class1	2	1	1	Final	Final.Rep4.Class1	Final.Class1	1	Other	Final Class1
WYT55.1	NA	NA	NA	Rep1	NA	WYT55	WythamWoods	7D_rep1	NA	NA	NA	1	NA	NA	NA	Rep1.Class1	Class1	1	1	1	Final	Final.Rep1.Class1	Final.Class1	4	Other	Final Class1
WYT55.2	NA	NA	NA	Rep2	NA	WYT55	WythamWoods	7D_rep2	NA	NA	NA	NA	1	NA	NA	Rep2.Class1	Class1	2	1	1	Final	Final.Rep2.Class1	Final.Class1	4	Other	Final Class1
WYT55.3	NA	NA	NA	Rep3	NA	WYT55	WythamWoods	7D_rep3	NA	NA	NA	NA	NA	1	NA	Rep3.Class1	Class1	1	1	1	Final	Final.Rep3.Class1	Final.Class1	4	Other	Final Class1
WYT55.4	NA	NA	NA	Rep4	NA	WYT55	WythamWoods	7D_rep4	NA	NA	NA	NA	NA	NA	1	Rep4.Class1	Class1	2	1	1	Final	Final.Rep4.Class1	Final.Class1	4	Other	Final Class1
WYT56.1	NA	NA	NA	Rep1	NA	WYT56	WythamWoods	7D_rep1	NA	NA	NA	1	NA	NA	NA	Rep1.Class1	Class1	2	1	1	Final	Final.Rep1.Class1	Final.Class1	1	Other	Final Class1
WYT56.2	NA	NA	NA	Rep2	NA	WYT56	WythamWoods	7D_rep2	NA	NA	NA	NA	1	NA	NA	Rep2.Class1	Class1	2	1	1	Final	Final.Rep2.Class1	Final.Class1	1	Other	Final Class1
WYT56.3	NA	NA	NA	Rep3	NA	WYT56	WythamWoods	7D_rep3	NA	NA	NA	NA	NA	1	NA	Rep3.Class1	Class1	2	1	1	Final	Final.Rep3.Class1	Final.Class1	1	Other	Final Class1
WYT56.4	NA	NA	NA	Rep4	NA	WYT56	WythamWoods	7D_rep4	NA	NA	NA	NA	NA	NA	1	Rep4.Class1	Class1	2	1	1	Final	Final.Rep4.Class1	Final.Class1	1	Other	Final Class1
WYT57.1	NA	NA	NA	Rep1	NA	WYT57	WythamWoods	7D_rep1	NA	NA	NA	1	NA	NA	NA	Rep1.Class1	Class1	2	1	1	Final	Final.Rep1.Class1	Final.Class1	4	Other	Final Class1
WYT57.2	NA	NA	NA	Rep2	NA	WYT57	WythamWoods	7D_rep2	NA	NA	NA	NA	1	NA	NA	Rep2.Class1	Class1	1	1	1	Final	Final.Rep2.Class1	Final.Class1	4	Other	Final Class1
WYT57.3	NA	NA	NA	Rep3	NA	WYT57	WythamWoods	7D_rep3	NA	NA	NA	NA	NA	1	NA	Rep3.Class1	Class1	2	1	1	Final	Final.Rep3.Class1	Final.Class1	4	Other	Final Class1
WYT57.4	NA	NA	NA	Rep4	NA	WYT57	WythamWoods	7D_rep4	NA	NA	NA	NA	NA	NA	1	Rep4.Class1	Class1	2	1	1	Final	Final.Rep4.Class1	Final.Class1	4	Other	Final Class1
WYT58.1	NA	NA	NA	Rep1	NA	WYT58	WythamWoods	7D_rep1	NA	NA	NA	1	NA	NA	NA	Rep1.Class1	Class1	1	1	1	Final	Final.Rep1.Class1	Final.Class1	4	Other	Final Class1
WYT58.2	NA	NA	NA	Rep2	NA	WYT58	WythamWoods	7D_rep2	NA	NA	NA	NA	1	NA	NA	Rep2.Class1	Class1	2	1	1	Final	Final.Rep2.Class1	Final.Class1	4	Other	Final Class1
WYT58.3	NA	NA	NA	Rep3	NA	WYT58	WythamWoods	7D_rep3	NA	NA	NA	NA	NA	1	NA	Rep3.Class1	Class1	1	1	1	Final	Final.Rep3.Class1	Final.Class1	4	Other	Final Class1
WYT58.4	NA	NA	NA	Rep4	NA	WYT58	WythamWoods	7D_rep4	NA	NA	NA	NA	NA	NA	1	Rep4.Class1	Class1	2	1	1	Final	Final.Rep4.Class1	Final.Class1	4	Other	Final Class1
WYT59.1	NA	NA	NA	Rep1	NA	WYT59	WythamWoods	7D_rep1	NA	NA	NA	1	NA	NA	NA	Rep1.Class1	Class1	1	1	1	Final	Final.Rep1.Class1	Final.Class1	4	Other	Final Class1
WYT59.2	NA	NA	NA	Rep2	NA	WYT59	WythamWoods	7D_rep2	NA	NA	NA	NA	1	NA	NA	Rep2.Class1	Class1	2	1	1	Final	Final.Rep2.Class1	Final.Class1	4	Other	Final Class1
WYT59.3	NA	NA	NA	Rep3	NA	WYT59	WythamWoods	7D_rep3	NA	NA	NA	NA	NA	1	NA	Rep3.Class1	Class1	1	1	1	Final	Final.Rep3.Class1	Final.Class1	4	Other	Final Class1
WYT59.4	NA	NA	NA	Rep4	NA	WYT59	WythamWoods	7D_rep4	NA	NA	NA	NA	NA	NA	1	Rep4.Class1	Class1	1	1	1	Final	Final.Rep4.Class1	Final.Class1	4	Other	Final Class1
WYT60.1	NA	NA	NA	Rep1	NA	WYT60	WythamWoods	7D_rep1	NA	NA	NA	1	NA	NA	NA	Rep1.Class1	Class1	2	1	1	Final	Final.Rep1.Class1	Final.Class1	1	Other	Final Class1
WYT60.2	NA	NA	NA	Rep2	NA	WYT60	WythamWoods	7D_rep2	NA	NA	NA	NA	1	NA	NA	Rep2.Class1	Class1	1	1	1	Final	Final.Rep2.Class1	Final.Class1	1	Other	Final Class1
WYT60.3	NA	NA	NA	Rep3	NA	WYT60	WythamWoods	7D_rep3	NA	NA	NA	NA	NA	1	NA	Rep3.Class1	Class1	1	1	1	Final	Final.Rep3.Class1	Final.Class1	1	Other	Final Class1
WYT60.4	NA	NA	NA	Rep4	NA	WYT60	WythamWoods	7D_rep4	NA	NA	NA	NA	NA	NA	1	Rep4.Class1	Class1	2	1	1	Final	Final.Rep4.Class1	Final.Class1	1	Other	Final Class1
WYT61.1	NA	NA	NA	Rep1	NA	WYT61	WythamWoods	7D_rep1	NA	NA	NA	1	NA	NA	NA	Rep1.Class1	Class1	1	1	1	Final	Final.Rep1.Class1	Final.Class1	4	Other	Final Class1
WYT61.2	NA	NA	NA	Rep2	NA	WYT61	WythamWoods	7D_rep2	NA	NA	NA	NA	1	NA	NA	Rep2.Class1	Class1	2	1	1	Final	Final.Rep2.Class1	Final.Class1	4	Other	Final Class1
WYT61.3	NA	NA	NA	Rep3	NA	WYT61	WythamWoods	7D_rep3	NA	NA	NA	NA	NA	1	NA	Rep3.Class1	Class1	2	1	1	Final	Final.Rep3.Class1	Final.Class1	4	Other	Final Class1
WYT61.4	NA	NA	NA	Rep4	NA	WYT61	WythamWoods	7D_rep4	NA	NA	NA	NA	NA	NA	1	Rep4.Class1	Class1	2	1	1	Final	Final.Rep4.Class1	Final.Class1	4	Other	Final Class1
WYT63.1	NA	NA	NA	Rep1	NA	WYT63	WythamWoods	7D_rep1	NA	NA	NA	1	NA	NA	NA	Rep1.Class1	Class1	2	1	1	Final	Final.Rep1.Class1	Final.Class1	3	Other	Final Class1
WYT63.2	NA	NA	NA	Rep2	NA	WYT63	WythamWoods	7D_rep2	NA	NA	NA	NA	1	NA	NA	Rep2.Class1	Class1	2	1	1	Final	Final.Rep2.Class1	Final.Class1	3	Other	Final Class1
WYT63.3	NA	NA	NA	Rep3	NA	WYT63	WythamWoods	7D_rep3	NA	NA	NA	NA	NA	1	NA	Rep3.Class1	Class1	2	1	1	Final	Final.Rep3.Class1	Final.Class1	3	Other	Final Class1
WYT63.4	NA	NA	NA	Rep4	NA	WYT63	WythamWoods	7D_rep4	NA	NA	NA	NA	NA	NA	1	Rep4.Class1	Class1	2	1	1	Final	Final.Rep4.Class1	Final.Class1	3	Other	Final Class1
WYT87.1	NA	NA	NA	Rep1	NA	WYT87	WythamWoods	7D_rep1	NA	NA	NA	1	NA	NA	NA	Rep1.Class1	Class1	2	1	1	Final	Final.Rep1.Class1	Final.Class1	3	Other	Final Class1
WYT87.2	NA	NA	NA	Rep2	NA	WYT87	WythamWoods	7D_rep2	NA	NA	NA	NA	1	NA	NA	Rep2.Class1	Class1	2	1	1	Final	Final.Rep2.Class1	Final.Class1	3	Other	Final Class1
WYT87.3	NA	NA	NA	Rep3	NA	WYT87	WythamWoods	7D_rep3	NA	NA	NA	NA	NA	1	NA	Rep3.Class1	Class1	2	1	1	Final	Final.Rep3.Class1	Final.Class1	3	Other	Final Class1
WYT87.4	NA	NA	NA	Rep4	NA	WYT87	WythamWoods	7D_rep4	NA	NA	NA	NA	NA	NA	1	Rep4.Class1	Class1	2	1	1	Final	Final.Rep4.Class1	Final.Class1	3	Other	Final Class1
WYT94.1	NA	NA	NA	Rep1	NA	WYT94	WythamWoods	7D_rep1	NA	NA	NA	1	NA	NA	NA	Rep1.Class1	Class1	2	1	1	Final	Final.Rep1.Class1	Final.Class1	4	Other	Final Class1
WYT94.2	NA	NA	NA	Rep2	NA	WYT94	WythamWoods	7D_rep2	NA	NA	NA	NA	1	NA	NA	Rep2.Class1	Class1	2	1	1	Final	Final.Rep2.Class1	Final.Class1	4	Other	Final Class1
WYT94.3	NA	NA	NA	Rep3	NA	WYT94	WythamWoods	7D_rep3	NA	NA	NA	NA	NA	1	NA	Rep3.Class1	Class1	2	1	1	Final	Final.Rep3.Class1	Final.Class1	4	Other	Final Class1
WYT94.4	NA	NA	NA	Rep4	NA	WYT94	WythamWoods	7D_rep4	NA	NA	NA	NA	NA	NA	1	Rep4.Class1	Class1	2	1	1	Final	Final.Rep4.Class1	Final.Class1	4	Other	Final Class1
WYT95.1	NA	NA	NA	Rep1	NA	WYT95	WythamWoods	7D_rep1	NA	NA	NA	1	NA	NA	NA	Rep1.Class1	Class1	4	2	NA	Final	Final.Rep1.Class1	Final.Class1	NA	Other	Final Class1
WYT95.2	NA	NA	NA	Rep2	NA	WYT95	WythamWoods	7D_rep2	NA	NA	NA	NA	1	NA	NA	Rep2.Class1	Class1	1	1	NA	Final	Final.Rep2.Class1	Final.Class1	NA	Other	Final Class1
WYT95.3	NA	NA	NA	Rep3	NA	WYT95	WythamWoods	7D_rep3	NA	NA	NA	NA	NA	1	NA	Rep3.Class1	Class1	1	1	NA	Final	Final.Rep3.Class1	Final.Class1	NA	Other	Final Class1
WYT98.1	NA	NA	NA	Rep1	NA	WYT98	WythamWoods	7D_rep1	NA	NA	NA	1	NA	NA	NA	Rep1.Class1	Class1	2	1	NA	Final	Final.Rep1.Class1	Final.Class1	NA	Other	Final Class1
WYT98.2	NA	NA	NA	Rep2	NA	WYT98	WythamWoods	7D_rep2	NA	NA	NA	NA	1	NA	NA	Rep2.Class1	Class1	2	1	NA	Final	Final.Rep2.Class1	Final.Class1	NA	Other	Final Class1
WYT98.3	NA	NA	NA	Rep3	NA	WYT98	WythamWoods	7D_rep3	NA	NA	NA	NA	NA	1	NA	Rep3.Class1	Class1	2	1	NA	Final	Final.Rep3.Class1	Final.Class1	NA	Other	Final Class1
WYT98.4	NA	NA	NA	Rep4	NA	WYT98	WythamWoods	7D_rep4	NA	NA	NA	NA	NA	NA	1	Rep4.Class1	Class1	2	1	NA	Final	Final.Rep4.Class1	Final.Class1	NA	Other	Final Class1
AE01	NA	NA	NA	Rep0	NA	AE01	AshridgeEstate	0D	1	1	NA	NA	NA	NA	NA	Rep0.Class1	Class1	3	1	NA	Starting	Starting.Rep0.Class1	Starting.Class1	1	Other	Starting communities
AE02	NA	NA	NA	Rep0	NA	AE02	AshridgeEstate	0D	2	2	NA	NA	NA	NA	NA	Rep0.Class2	Class2	3	1	NA	Starting	Starting.Rep0.Class2	Starting.Class2	2	Other	Starting communities
AE03	NA	NA	NA	Rep0	NA	AE03	AshridgeEstate	0D	1	1	NA	NA	NA	NA	NA	Rep0.Class1	Class1	3	1	NA	Starting	Starting.Rep0.Class1	Starting.Class1	1	Other	Starting communities
AE04	NA	NA	NA	Rep0	NA	AE04	AshridgeEstate	0D	1	2	NA	NA	NA	NA	NA	Rep0.Class2	Class2	3	1	NA	Starting	Starting.Rep0.Class2	Starting.Class2	2	Other	Starting communities
AE05	NA	NA	NA	Rep0	NA	AE05	AshridgeEstate	0D	3	3	NA	NA	NA	NA	NA	Rep0.Class3	Class3	2	1	1	Starting	Starting.Rep0.Class3	Starting.Class3	3	Other	Starting communities
AE06	NA	NA	NA	Rep0	NA	AE06	AshridgeEstate	0D	1	1	NA	NA	NA	NA	NA	Rep0.Class1	Class1	3	1	NA	Starting	Starting.Rep0.Class1	Starting.Class1	1	Other	Starting communities
AE07	NA	NA	NA	Rep0	NA	AE07	AshridgeEstate	0D	4	2	NA	NA	NA	NA	NA	Rep0.Class2	Class2	3	1	NA	Starting	Starting.Rep0.Class2	Starting.Class2	2	Other	Starting communities
AE08	NA	NA	NA	Rep0	NA	AE08	AshridgeEstate	0D	1	1	NA	NA	NA	NA	NA	Rep0.Class1	Class1	3	1	NA	Starting	Starting.Rep0.Class1	Starting.Class1	1	Other	Starting communities
AE09	NA	NA	NA	Rep0	NA	AE09	AshridgeEstate	0D	4	2	NA	NA	NA	NA	NA	Rep0.Class2	Class2	3	1	NA	Starting	Starting.Rep0.Class2	Starting.Class2	2	Other	Starting communities
AE10	NA	NA	NA	Rep0	NA	AE10	AshridgeEstate	0D	5	2	NA	NA	NA	NA	NA	Rep0.Class2	Class2	3	1	NA	Starting	Starting.Rep0.Class2	Starting.Class2	2	Other	Starting communities
AE101	NA	NA	NA	Rep0	NA	AE101	AshridgeEstate	0D	6	3	NA	NA	NA	NA	NA	Rep0.Class3	Class3	2	1	1	Starting	Starting.Rep0.Class3	Starting.Class3	3	Other	Starting communities
AE102	NA	NA	NA	Rep0	NA	AE102	AshridgeEstate	0D	7	1	NA	NA	NA	NA	NA	Rep0.Class1	Class1	2	1	NA	Starting	Starting.Rep0.Class1	Starting.Class1	1	Other	Starting communities
AE103	NA	NA	NA	Rep0	NA	AE103	AshridgeEstate	0D	6	4	NA	NA	NA	NA	NA	Rep0.Class4	Class4	2	1	1	Starting	Starting.Rep0.Class4	Starting.Class4	4	Other	Starting communities
AE104	NA	NA	NA	Rep0	NA	AE104	AshridgeEstate	0D	7	1	NA	NA	NA	NA	NA	Rep0.Class1	Class1	2	1	NA	Starting	Starting.Rep0.Class1	Starting.Class1	1	Other	Starting communities
AE105	NA	NA	NA	Rep0	NA	AE105	AshridgeEstate	0D	6	3	NA	NA	NA	NA	NA	Rep0.Class3	Class3	2	1	NA	Starting	Starting.Rep0.Class3	Starting.Class3	3	Other	Starting communities
AE108	NA	NA	NA	Rep0	NA	AE108	AshridgeEstate	0D	8	3	NA	NA	NA	NA	NA	Rep0.Class3	Class3	4	2	NA	Starting	Starting.Rep0.Class3	Starting.Class3	3	Other	Starting communities
AE109	NA	NA	NA	Rep0	NA	AE109	AshridgeEstate	0D	9	4	NA	NA	NA	NA	NA	Rep0.Class4	Class4	1	1	NA	Starting	Starting.Rep0.Class4	Starting.Class4	4	Other	Starting communities
AE11	NA	NA	NA	Rep0	NA	AE11	AshridgeEstate	0D	4	2	NA	NA	NA	NA	NA	Rep0.Class2	Class2	3	1	NA	Starting	Starting.Rep0.Class2	Starting.Class2	2	Other	Starting communities
AE112	NA	NA	NA	Rep0	NA	AE112	AshridgeEstate	0D	3	3	NA	NA	NA	NA	NA	Rep0.Class3	Class3	2	1	NA	Starting	Starting.Rep0.Class3	Starting.Class3	3	Other	Starting communities
AE114	NA	NA	NA	Rep0	NA	AE114	AshridgeEstate	0D	6	4	NA	NA	NA	NA	NA	Rep0.Class4	Class4	2	1	NA	Starting	Starting.Rep0.Class4	Starting.Class4	4	Other	Starting communities
AE115	NA	NA	NA	Rep0	NA	AE115	AshridgeEstate	0D	6	3	NA	NA	NA	NA	NA	Rep0.Class3	Class3	2	1	NA	Starting	Starting.Rep0.Class3	Starting.Class3	3	Other	Starting communities
AE12	NA	NA	NA	Rep0	NA	AE12	AshridgeEstate	0D	6	3	NA	NA	NA	NA	NA	Rep0.Class3	Class3	3	1	NA	Starting	Starting.Rep0.Class3	Starting.Class3	3	Other	Starting communities
AE126	NA	NA	NA	Rep0	NA	AE126	AshridgeEstate	0D	3	3	NA	NA	NA	NA	NA	Rep0.Class3	Class3	4	2	2	Starting	Starting.Rep0.Class3	Starting.Class3	3	Other	Starting communities
AE129	NA	NA	NA	Rep0	NA	AE129	AshridgeEstate	0D	10	3	NA	NA	NA	NA	NA	Rep0.Class3	Class3	2	1	NA	Starting	Starting.Rep0.Class3	Starting.Class3	3	Other	Starting communities
AE13	NA	NA	NA	Rep0	NA	AE13	AshridgeEstate	0D	1	2	NA	NA	NA	NA	NA	Rep0.Class2	Class2	3	1	NA	Starting	Starting.Rep0.Class2	Starting.Class2	2	Other	Starting communities
AE136	NA	NA	NA	Rep0	NA	AE136	AshridgeEstate	0D	1	2	NA	NA	NA	NA	NA	Rep0.Class2	Class2	3	1	NA	Starting	Starting.Rep0.Class2	Starting.Class2	2	Other	Starting communities
AE139	NA	NA	NA	Rep0	NA	AE139	AshridgeEstate	0D	10	1	NA	NA	NA	NA	NA	Rep0.Class1	Class1	2	1	NA	Starting	Starting.Rep0.Class1	Starting.Class1	1	Other	Starting communities
AE14	NA	NA	NA	Rep0	NA	AE14	AshridgeEstate	0D	4	2	NA	NA	NA	NA	NA	Rep0.Class2	Class2	3	1	NA	Starting	Starting.Rep0.Class2	Starting.Class2	2	Other	Starting communities
AE143	NA	NA	NA	Rep0	NA	AE143	AshridgeEstate	0D	4	2	NA	NA	NA	NA	NA	Rep0.Class2	Class2	3	2	NA	Starting	Starting.Rep0.Class2	Starting.Class2	2	Other	Starting communities
AE144	NA	NA	NA	Rep0	NA	AE144	AshridgeEstate	0D	10	1	NA	NA	NA	NA	NA	Rep0.Class1	Class1	2	1	NA	Starting	Starting.Rep0.Class1	Starting.Class1	1	Other	Starting communities
AE145	NA	NA	NA	Rep0	NA	AE145	AshridgeEstate	0D	11	1	NA	NA	NA	NA	NA	Rep0.Class1	Class1	2	1	NA	Starting	Starting.Rep0.Class1	Starting.Class1	1	Other	Starting communities
AE149	NA	NA	NA	Rep0	NA	AE149	AshridgeEstate	0D	4	2	NA	NA	NA	NA	NA	Rep0.Class2	Class2	3	2	NA	Starting	Starting.Rep0.Class2	Starting.Class2	2	Other	Starting communities
AE15	NA	NA	NA	Rep0	NA	AE15	AshridgeEstate	0D	4	2	NA	NA	NA	NA	NA	Rep0.Class2	Class2	3	1	NA	Starting	Starting.Rep0.Class2	Starting.Class2	2	Other	Starting communities
AE152	NA	NA	NA	Rep0	NA	AE152	AshridgeEstate	0D	4	2	NA	NA	NA	NA	NA	Rep0.Class2	Class2	3	1	NA	Starting	Starting.Rep0.Class2	Starting.Class2	2	Other	Starting communities
AE153	NA	NA	NA	Rep0	NA	AE153	AshridgeEstate	0D	12	1	NA	NA	NA	NA	NA	Rep0.Class1	Class1	2	1	NA	Starting	Starting.Rep0.Class1	Starting.Class1	1	Other	Starting communities
AE155	NA	NA	NA	Rep0	NA	AE155	AshridgeEstate	0D	13	5	NA	NA	NA	NA	NA	Rep0.Class5	Class5	2	1	1	Starting	Starting.Rep0.Class5	Starting.Class5	5	Other	Starting communities
AE156	NA	NA	NA	Rep0	NA	AE156	AshridgeEstate	0D	13	3	NA	NA	NA	NA	NA	Rep0.Class3	Class3	2	1	NA	Starting	Starting.Rep0.Class3	Starting.Class3	3	Other	Starting communities
AE157	NA	NA	NA	Rep0	NA	AE157	AshridgeEstate	0D	12	1	NA	NA	NA	NA	NA	Rep0.Class1	Class1	2	1	NA	Starting	Starting.Rep0.Class1	Starting.Class1	1	Other	Starting communities
AE158	NA	NA	NA	Rep0	NA	AE158	AshridgeEstate	0D	12	1	NA	NA	NA	NA	NA	Rep0.Class1	Class1	2	1	NA	Starting	Starting.Rep0.Class1	Starting.Class1	1	Other	Starting communities
AE159	NA	NA	NA	Rep0	NA	AE159	AshridgeEstate	0D	12	1	NA	NA	NA	NA	NA	Rep0.Class1	Class1	2	1	NA	Starting	Starting.Rep0.Class1	Starting.Class1	1	Other	Starting communities
AE16	NA	NA	NA	Rep0	NA	AE16	AshridgeEstate	0D	1	2	NA	NA	NA	NA	NA	Rep0.Class2	Class2	3	1	NA	Starting	Starting.Rep0.Class2	Starting.Class2	2	Other	Starting communities
AE160	NA	NA	NA	Rep0	NA	AE160	AshridgeEstate	0D	6	5	NA	NA	NA	NA	NA	Rep0.Class5	Class5	4	2	NA	Starting	Starting.Rep0.Class5	Starting.Class5	5	Other	Starting communities
AE161	NA	NA	NA	Rep0	NA	AE161	AshridgeEstate	0D	14	5	NA	NA	NA	NA	NA	Rep0.Class5	Class5	2	1	NA	Starting	Starting.Rep0.Class5	Starting.Class5	5	Other	Starting communities
AE162	NA	NA	NA	Rep0	NA	AE162	AshridgeEstate	0D	12	1	NA	NA	NA	NA	NA	Rep0.Class1	Class1	2	1	NA	Starting	Starting.Rep0.Class1	Starting.Class1	1	Other	Starting communities
AE163	NA	NA	NA	Rep0	NA	AE163	AshridgeEstate	0D	4	2	NA	NA	NA	NA	NA	Rep0.Class2	Class2	3	1	NA	Starting	Starting.Rep0.Class2	Starting.Class2	2	Other	Starting communities
AE164	NA	NA	NA	Rep0	NA	AE164	AshridgeEstate	0D	12	1	NA	NA	NA	NA	NA	Rep0.Class1	Class1	2	1	NA	Starting	Starting.Rep0.Class1	Starting.Class1	1	Other	Starting communities
AE167	NA	NA	NA	Rep0	NA	AE167	AshridgeEstate	0D	12	1	NA	NA	NA	NA	NA	Rep0.Class1	Class1	2	1	NA	Starting	Starting.Rep0.Class1	Starting.Class1	1	Other	Starting communities
AE168	NA	NA	NA	Rep0	NA	AE168	AshridgeEstate	0D	12	1	NA	NA	NA	NA	NA	Rep0.Class1	Class1	2	1	NA	Starting	Starting.Rep0.Class1	Starting.Class1	1	Other	Starting communities
AE169	NA	NA	NA	Rep0	NA	AE169	AshridgeEstate	0D	12	1	NA	NA	NA	NA	NA	Rep0.Class1	Class1	2	1	NA	Starting	Starting.Rep0.Class1	Starting.Class1	1	Other	Starting communities
AE17	NA	NA	NA	Rep0	NA	AE17	AshridgeEstate	0D	1	2	NA	NA	NA	NA	NA	Rep0.Class2	Class2	3	1	NA	Starting	Starting.Rep0.Class2	Starting.Class2	2	Other	Starting communities
AE170	NA	NA	NA	Rep0	NA	AE170	AshridgeEstate	0D	15	4	NA	NA	NA	NA	NA	Rep0.Class4	Class4	2	1	NA	Starting	Starting.Rep0.Class4	Starting.Class4	4	Other	Starting communities
AE171	NA	NA	NA	Rep0	NA	AE171	AshridgeEstate	0D	12	1	NA	NA	NA	NA	NA	Rep0.Class1	Class1	2	1	NA	Starting	Starting.Rep0.Class1	Starting.Class1	1	Other	Starting communities
AE172	NA	NA	NA	Rep0	NA	AE172	AshridgeEstate	0D	11	1	NA	NA	NA	NA	NA	Rep0.Class1	Class1	2	1	1	Starting	Starting.Rep0.Class1	Starting.Class1	1	Other	Starting communities
AE173	NA	NA	NA	Rep0	NA	AE173	AshridgeEstate	0D	3	3	NA	NA	NA	NA	NA	Rep0.Class3	Class3	4	2	NA	Starting	Starting.Rep0.Class3	Starting.Class3	3	Other	Starting communities
AE175	NA	NA	NA	Rep0	NA	AE175	AshridgeEstate	0D	12	1	NA	NA	NA	NA	NA	Rep0.Class1	Class1	2	1	NA	Starting	Starting.Rep0.Class1	Starting.Class1	1	Other	Starting communities
AE178	NA	NA	NA	Rep0	NA	AE178	AshridgeEstate	0D	9	4	NA	NA	NA	NA	NA	Rep0.Class4	Class4	1	1	NA	Starting	Starting.Rep0.Class4	Starting.Class4	4	Other	Starting communities
AE18	NA	NA	NA	Rep0	NA	AE18	AshridgeEstate	0D	4	2	NA	NA	NA	NA	NA	Rep0.Class2	Class2	3	1	NA	Starting	Starting.Rep0.Class2	Starting.Class2	2	Other	Starting communities
AE19	NA	NA	NA	Rep0	NA	AE19	AshridgeEstate	0D	2	2	NA	NA	NA	NA	NA	Rep0.Class2	Class2	3	1	NA	Starting	Starting.Rep0.Class2	Starting.Class2	2	Other	Starting communities
AE20	NA	NA	NA	Rep0	NA	AE20	AshridgeEstate	0D	4	2	NA	NA	NA	NA	NA	Rep0.Class2	Class2	3	1	NA	Starting	Starting.Rep0.Class2	Starting.Class2	2	Other	Starting communities
AE21	NA	NA	NA	Rep0	NA	AE21	AshridgeEstate	0D	1	1	NA	NA	NA	NA	NA	Rep0.Class1	Class1	3	1	NA	Starting	Starting.Rep0.Class1	Starting.Class1	1	Other	Starting communities
AE22	NA	NA	NA	Rep0	NA	AE22	AshridgeEstate	0D	13	3	NA	NA	NA	NA	NA	Rep0.Class3	Class3	2	1	1	Starting	Starting.Rep0.Class3	Starting.Class3	3	Other	Starting communities
AE23	NA	NA	NA	Rep0	NA	AE23	AshridgeEstate	0D	6	4	NA	NA	NA	NA	NA	Rep0.Class4	Class4	2	1	1	Starting	Starting.Rep0.Class4	Starting.Class4	4	Other	Starting communities
AE24	NA	NA	NA	Rep0	NA	AE24	AshridgeEstate	0D	4	2	NA	NA	NA	NA	NA	Rep0.Class2	Class2	3	1	NA	Starting	Starting.Rep0.Class2	Starting.Class2	2	Other	Starting communities
AE25	NA	NA	NA	Rep0	NA	AE25	AshridgeEstate	0D	1	1	NA	NA	NA	NA	NA	Rep0.Class1	Class1	3	1	NA	Starting	Starting.Rep0.Class1	Starting.Class1	1	Other	Starting communities
AE26	NA	NA	NA	Rep0	NA	AE26	AshridgeEstate	0D	6	3	NA	NA	NA	NA	NA	Rep0.Class3	Class3	1	1	1	Starting	Starting.Rep0.Class3	Starting.Class3	3	Other	Starting communities
AE27	NA	NA	NA	Rep0	NA	AE27	AshridgeEstate	0D	3	3	NA	NA	NA	NA	NA	Rep0.Class3	Class3	4	2	2	Starting	Starting.Rep0.Class3	Starting.Class3	3	Other	Starting communities
AE28	NA	NA	NA	Rep0	NA	AE28	AshridgeEstate	0D	2	2	NA	NA	NA	NA	NA	Rep0.Class2	Class2	3	1	NA	Starting	Starting.Rep0.Class2	Starting.Class2	2	Other	Starting communities
AE29	NA	NA	NA	Rep0	NA	AE29	AshridgeEstate	0D	4	2	NA	NA	NA	NA	NA	Rep0.Class2	Class2	3	1	NA	Starting	Starting.Rep0.Class2	Starting.Class2	2	Other	Starting communities
AE30	NA	NA	NA	Rep0	NA	AE30	AshridgeEstate	0D	1	1	NA	NA	NA	NA	NA	Rep0.Class1	Class1	3	1	NA	Starting	Starting.Rep0.Class1	Starting.Class1	1	Other	Starting communities
AE31	NA	NA	NA	Rep0	NA	AE31	AshridgeEstate	0D	5	2	NA	NA	NA	NA	NA	Rep0.Class2	Class2	3	1	NA	Starting	Starting.Rep0.Class2	Starting.Class2	2	Other	Starting communities
AE32	NA	NA	NA	Rep0	NA	AE32	AshridgeEstate	0D	4	2	NA	NA	NA	NA	NA	Rep0.Class2	Class2	3	1	NA	Starting	Starting.Rep0.Class2	Starting.Class2	2	Other	Starting communities
AE33	NA	NA	NA	Rep0	NA	AE33	AshridgeEstate	0D	2	2	NA	NA	NA	NA	NA	Rep0.Class2	Class2	3	1	NA	Starting	Starting.Rep0.Class2	Starting.Class2	2	Other	Starting communities
AE34	NA	NA	NA	Rep0	NA	AE34	AshridgeEstate	0D	4	2	NA	NA	NA	NA	NA	Rep0.Class2	Class2	3	1	NA	Starting	Starting.Rep0.Class2	Starting.Class2	2	Other	Starting communities
AE35	NA	NA	NA	Rep0	NA	AE35	AshridgeEstate	0D	10	2	NA	NA	NA	NA	NA	Rep0.Class2	Class2	3	1	NA	Starting	Starting.Rep0.Class2	Starting.Class2	2	Other	Starting communities
AE36	NA	NA	NA	Rep0	NA	AE36	AshridgeEstate	0D	4	2	NA	NA	NA	NA	NA	Rep0.Class2	Class2	3	1	NA	Starting	Starting.Rep0.Class2	Starting.Class2	2	Other	Starting communities
AE37	NA	NA	NA	Rep0	NA	AE37	AshridgeEstate	0D	1	1	NA	NA	NA	NA	NA	Rep0.Class1	Class1	2	1	NA	Starting	Starting.Rep0.Class1	Starting.Class1	1	Other	Starting communities
AE38	NA	NA	NA	Rep0	NA	AE38	AshridgeEstate	0D	1	2	NA	NA	NA	NA	NA	Rep0.Class2	Class2	3	1	NA	Starting	Starting.Rep0.Class2	Starting.Class2	2	Other	Starting communities
AE39	NA	NA	NA	Rep0	NA	AE39	AshridgeEstate	0D	4	2	NA	NA	NA	NA	NA	Rep0.Class2	Class2	3	1	NA	Starting	Starting.Rep0.Class2	Starting.Class2	2	Other	Starting communities
AE40	NA	NA	NA	Rep0	NA	AE40	AshridgeEstate	0D	1	2	NA	NA	NA	NA	NA	Rep0.Class2	Class2	3	1	NA	Starting	Starting.Rep0.Class2	Starting.Class2	2	Other	Starting communities
AE41	NA	NA	NA	Rep0	NA	AE41	AshridgeEstate	0D	1	2	NA	NA	NA	NA	NA	Rep0.Class2	Class2	3	1	NA	Starting	Starting.Rep0.Class2	Starting.Class2	2	Other	Starting communities
AE42	NA	NA	NA	Rep0	NA	AE42	AshridgeEstate	0D	1	2	NA	NA	NA	NA	NA	Rep0.Class2	Class2	3	1	NA	Starting	Starting.Rep0.Class2	Starting.Class2	2	Other	Starting communities
AE43	NA	NA	NA	Rep0	NA	AE43	AshridgeEstate	0D	1	2	NA	NA	NA	NA	NA	Rep0.Class2	Class2	3	1	NA	Starting	Starting.Rep0.Class2	Starting.Class2	2	Other	Starting communities
AE44	NA	NA	NA	Rep0	NA	AE44	AshridgeEstate	0D	1	4	NA	NA	NA	NA	NA	Rep0.Class4	Class4	1	1	NA	Starting	Starting.Rep0.Class4	Starting.Class4	4	Other	Starting communities
AE45	NA	NA	NA	Rep0	NA	AE45	AshridgeEstate	0D	1	1	NA	NA	NA	NA	NA	Rep0.Class1	Class1	1	1	NA	Starting	Starting.Rep0.Class1	Starting.Class1	1	Other	Starting communities
AE46	NA	NA	NA	Rep0	NA	AE46	AshridgeEstate	0D	5	2	NA	NA	NA	NA	NA	Rep0.Class2	Class2	3	1	NA	Starting	Starting.Rep0.Class2	Starting.Class2	2	Other	Starting communities
AE47	NA	NA	NA	Rep0	NA	AE47	AshridgeEstate	0D	2	1	NA	NA	NA	NA	NA	Rep0.Class1	Class1	3	1	NA	Starting	Starting.Rep0.Class1	Starting.Class1	1	Other	Starting communities
AE48	NA	NA	NA	Rep0	NA	AE48	AshridgeEstate	0D	1	1	NA	NA	NA	NA	NA	Rep0.Class1	Class1	3	1	NA	Starting	Starting.Rep0.Class1	Starting.Class1	1	Other	Starting communities
AE49	NA	NA	NA	Rep0	NA	AE49	AshridgeEstate	0D	1	1	NA	NA	NA	NA	NA	Rep0.Class1	Class1	3	1	NA	Starting	Starting.Rep0.Class1	Starting.Class1	1	Other	Starting communities
AE51	NA	NA	NA	Rep0	NA	AE51	AshridgeEstate	0D	1	2	NA	NA	NA	NA	NA	Rep0.Class2	Class2	3	1	NA	Starting	Starting.Rep0.Class2	Starting.Class2	2	Other	Starting communities
AE52	NA	NA	NA	Rep0	NA	AE52	AshridgeEstate	0D	3	3	NA	NA	NA	NA	NA	Rep0.Class3	Class3	2	1	NA	Starting	Starting.Rep0.Class3	Starting.Class3	3	Other	Starting communities
AE53	NA	NA	NA	Rep0	NA	AE53	AshridgeEstate	0D	1	2	NA	NA	NA	NA	NA	Rep0.Class2	Class2	3	1	NA	Starting	Starting.Rep0.Class2	Starting.Class2	2	Other	Starting communities
AE54	NA	NA	NA	Rep0	NA	AE54	AshridgeEstate	0D	1	2	NA	NA	NA	NA	NA	Rep0.Class2	Class2	3	1	NA	Starting	Starting.Rep0.Class2	Starting.Class2	2	Other	Starting communities
AE55	NA	NA	NA	Rep0	NA	AE55	AshridgeEstate	0D	4	2	NA	NA	NA	NA	NA	Rep0.Class2	Class2	3	1	NA	Starting	Starting.Rep0.Class2	Starting.Class2	2	Other	Starting communities
AE56	NA	NA	NA	Rep0	NA	AE56	AshridgeEstate	0D	1	1	NA	NA	NA	NA	NA	Rep0.Class1	Class1	3	1	NA	Starting	Starting.Rep0.Class1	Starting.Class1	1	Other	Starting communities
AE57	NA	NA	NA	Rep0	NA	AE57	AshridgeEstate	0D	5	2	NA	NA	NA	NA	NA	Rep0.Class2	Class2	3	1	NA	Starting	Starting.Rep0.Class2	Starting.Class2	2	Other	Starting communities
AE58	NA	NA	NA	Rep0	NA	AE58	AshridgeEstate	0D	4	2	NA	NA	NA	NA	NA	Rep0.Class2	Class2	3	1	NA	Starting	Starting.Rep0.Class2	Starting.Class2	2	Other	Starting communities
AE59	NA	NA	NA	Rep0	NA	AE59	AshridgeEstate	0D	1	1	NA	NA	NA	NA	NA	Rep0.Class1	Class1	3	1	NA	Starting	Starting.Rep0.Class1	Starting.Class1	1	Other	Starting communities
AE60	NA	NA	NA	Rep0	NA	AE60	AshridgeEstate	0D	1	1	NA	NA	NA	NA	NA	Rep0.Class1	Class1	3	1	NA	Starting	Starting.Rep0.Class1	Starting.Class1	1	Other	Starting communities
AE61	NA	NA	NA	Rep0	NA	AE61	AshridgeEstate	0D	1	1	NA	NA	NA	NA	NA	Rep0.Class1	Class1	2	1	NA	Starting	Starting.Rep0.Class1	Starting.Class1	1	Other	Starting communities
AE62	NA	NA	NA	Rep0	NA	AE62	AshridgeEstate	0D	2	4	NA	NA	NA	NA	NA	Rep0.Class4	Class4	1	1	NA	Starting	Starting.Rep0.Class4	Starting.Class4	4	Other	Starting communities
AE63	NA	NA	NA	Rep0	NA	AE63	AshridgeEstate	0D	1	2	NA	NA	NA	NA	NA	Rep0.Class2	Class2	3	1	NA	Starting	Starting.Rep0.Class2	Starting.Class2	2	Other	Starting communities
AE64	NA	NA	NA	Rep0	NA	AE64	AshridgeEstate	0D	1	2	NA	NA	NA	NA	NA	Rep0.Class2	Class2	3	1	NA	Starting	Starting.Rep0.Class2	Starting.Class2	2	Other	Starting communities
AE65	NA	NA	NA	Rep0	NA	AE65	AshridgeEstate	0D	1	2	NA	NA	NA	NA	NA	Rep0.Class2	Class2	3	1	NA	Starting	Starting.Rep0.Class2	Starting.Class2	2	Other	Starting communities
AE66	NA	NA	NA	Rep0	NA	AE66	AshridgeEstate	0D	11	2	NA	NA	NA	NA	NA	Rep0.Class2	Class2	3	1	NA	Starting	Starting.Rep0.Class2	Starting.Class2	2	Other	Starting communities
AE67	NA	NA	NA	Rep0	NA	AE67	AshridgeEstate	0D	1	2	NA	NA	NA	NA	NA	Rep0.Class2	Class2	3	1	NA	Starting	Starting.Rep0.Class2	Starting.Class2	2	Other	Starting communities
AE68	NA	NA	NA	Rep0	NA	AE68	AshridgeEstate	0D	4	2	NA	NA	NA	NA	NA	Rep0.Class2	Class2	3	2	NA	Starting	Starting.Rep0.Class2	Starting.Class2	2	Other	Starting communities
AE69	NA	NA	NA	Rep0	NA	AE69	AshridgeEstate	0D	2	2	NA	NA	NA	NA	NA	Rep0.Class2	Class2	3	1	NA	Starting	Starting.Rep0.Class2	Starting.Class2	2	Other	Starting communities
AE70	NA	NA	NA	Rep0	NA	AE70	AshridgeEstate	0D	1	1	NA	NA	NA	NA	NA	Rep0.Class1	Class1	2	1	NA	Starting	Starting.Rep0.Class1	Starting.Class1	1	Other	Starting communities
AE71	NA	NA	NA	Rep0	NA	AE71	AshridgeEstate	0D	13	1	NA	NA	NA	NA	NA	Rep0.Class1	Class1	2	1	NA	Starting	Starting.Rep0.Class1	Starting.Class1	1	Other	Starting communities
AE72	NA	NA	NA	Rep0	NA	AE72	AshridgeEstate	0D	4	2	NA	NA	NA	NA	NA	Rep0.Class2	Class2	3	1	NA	Starting	Starting.Rep0.Class2	Starting.Class2	2	Other	Starting communities
AE73	NA	NA	NA	Rep0	NA	AE73	AshridgeEstate	0D	1	1	NA	NA	NA	NA	NA	Rep0.Class1	Class1	3	1	NA	Starting	Starting.Rep0.Class1	Starting.Class1	1	Other	Starting communities
AE74	NA	NA	NA	Rep0	NA	AE74	AshridgeEstate	0D	2	2	NA	NA	NA	NA	NA	Rep0.Class2	Class2	3	1	NA	Starting	Starting.Rep0.Class2	Starting.Class2	2	Other	Starting communities
AE76	NA	NA	NA	Rep0	NA	AE76	AshridgeEstate	0D	4	2	NA	NA	NA	NA	NA	Rep0.Class2	Class2	3	1	NA	Starting	Starting.Rep0.Class2	Starting.Class2	2	Other	Starting communities
AE78	NA	NA	NA	Rep0	NA	AE78	AshridgeEstate	0D	4	2	NA	NA	NA	NA	NA	Rep0.Class2	Class2	3	1	NA	Starting	Starting.Rep0.Class2	Starting.Class2	2	Other	Starting communities
AE79	NA	NA	NA	Rep0	NA	AE79	AshridgeEstate	0D	16	4	NA	NA	NA	NA	NA	Rep0.Class4	Class4	1	1	NA	Starting	Starting.Rep0.Class4	Starting.Class4	4	Other	Starting communities
AE80	NA	NA	NA	Rep0	NA	AE80	AshridgeEstate	0D	14	5	NA	NA	NA	NA	NA	Rep0.Class5	Class5	1	1	NA	Starting	Starting.Rep0.Class5	Starting.Class5	5	Other	Starting communities
AE81	NA	NA	NA	Rep0	NA	AE81	AshridgeEstate	0D	11	1	NA	NA	NA	NA	NA	Rep0.Class1	Class1	2	1	NA	Starting	Starting.Rep0.Class1	Starting.Class1	1	Other	Starting communities
AE82	NA	NA	NA	Rep0	NA	AE82	AshridgeEstate	0D	5	4	NA	NA	NA	NA	NA	Rep0.Class4	Class4	2	1	NA	Starting	Starting.Rep0.Class4	Starting.Class4	4	Other	Starting communities
AE83	NA	NA	NA	Rep0	NA	AE83	AshridgeEstate	0D	14	5	NA	NA	NA	NA	NA	Rep0.Class5	Class5	2	1	NA	Starting	Starting.Rep0.Class5	Starting.Class5	5	Other	Starting communities
AE84	NA	NA	NA	Rep0	NA	AE84	AshridgeEstate	0D	12	1	NA	NA	NA	NA	NA	Rep0.Class1	Class1	2	1	NA	Starting	Starting.Rep0.Class1	Starting.Class1	1	Other	Starting communities
AE86	NA	NA	NA	Rep0	NA	AE86	AshridgeEstate	0D	12	1	NA	NA	NA	NA	NA	Rep0.Class1	Class1	2	1	NA	Starting	Starting.Rep0.Class1	Starting.Class1	1	Other	Starting communities
AE87	NA	NA	NA	Rep0	NA	AE87	AshridgeEstate	0D	5	1	NA	NA	NA	NA	NA	Rep0.Class1	Class1	2	1	NA	Starting	Starting.Rep0.Class1	Starting.Class1	1	Other	Starting communities
AE88	NA	NA	NA	Rep0	NA	AE88	AshridgeEstate	0D	14	5	NA	NA	NA	NA	NA	Rep0.Class5	Class5	2	1	NA	Starting	Starting.Rep0.Class5	Starting.Class5	5	Other	Starting communities
AE89	NA	NA	NA	Rep0	NA	AE89	AshridgeEstate	0D	5	5	NA	NA	NA	NA	NA	Rep0.Class5	Class5	2	1	NA	Starting	Starting.Rep0.Class5	Starting.Class5	5	Other	Starting communities
AE90	NA	NA	NA	Rep0	NA	AE90	AshridgeEstate	0D	9	4	NA	NA	NA	NA	NA	Rep0.Class4	Class4	2	1	NA	Starting	Starting.Rep0.Class4	Starting.Class4	4	Other	Starting communities
AE91	NA	NA	NA	Rep0	NA	AE91	AshridgeEstate	0D	10	4	NA	NA	NA	NA	NA	Rep0.Class4	Class4	1	1	NA	Starting	Starting.Rep0.Class4	Starting.Class4	4	Other	Starting communities
AE94	NA	NA	NA	Rep0	NA	AE94	AshridgeEstate	0D	7	1	NA	NA	NA	NA	NA	Rep0.Class1	Class1	2	1	NA	Starting	Starting.Rep0.Class1	Starting.Class1	1	Other	Starting communities
AE95	NA	NA	NA	Rep0	NA	AE95	AshridgeEstate	0D	3	3	NA	NA	NA	NA	NA	Rep0.Class3	Class3	2	1	1	Starting	Starting.Rep0.Class3	Starting.Class3	3	Other	Starting communities
AE96	NA	NA	NA	Rep0	NA	AE96	AshridgeEstate	0D	5	1	NA	NA	NA	NA	NA	Rep0.Class1	Class1	2	1	NA	Starting	Starting.Rep0.Class1	Starting.Class1	1	Other	Starting communities
AE99	NA	NA	NA	Rep0	NA	AE99	AshridgeEstate	0D	11	1	NA	NA	NA	NA	NA	Rep0.Class1	Class1	2	1	NA	Starting	Starting.Rep0.Class1	Starting.Class1	1	Other	Starting communities
BB01	NA	NA	NA	Rep0	NA	BB01	BurhamBeeches	0D	6	4	NA	NA	NA	NA	NA	Rep0.Class4	Class4	2	1	1	Starting	Starting.Rep0.Class4	Starting.Class4	4	BurhamBeeches	Starting communities
BB02	NA	NA	NA	Rep0	NA	BB02	BurhamBeeches	0D	3	3	NA	NA	NA	NA	NA	Rep0.Class3	Class3	4	2	2	Starting	Starting.Rep0.Class3	Starting.Class3	3	Other	Starting communities
BB03	NA	NA	NA	Rep0	NA	BB03	BurhamBeeches	0D	3	3	NA	NA	NA	NA	NA	Rep0.Class3	Class3	2	1	1	Starting	Starting.Rep0.Class3	Starting.Class3	3	Other	Starting communities
BB05	NA	NA	NA	Rep0	NA	BB05	BurhamBeeches	0D	11	1	NA	NA	NA	NA	NA	Rep0.Class1	Class1	2	1	1	Starting	Starting.Rep0.Class1	Starting.Class1	1	Other	Starting communities
BB06	NA	NA	NA	Rep0	NA	BB06	BurhamBeeches	0D	5	3	NA	NA	NA	NA	NA	Rep0.Class3	Class3	3	1	1	Starting	Starting.Rep0.Class3	Starting.Class3	3	Other	Starting communities
BB07	NA	NA	NA	Rep0	NA	BB07	BurhamBeeches	0D	11	3	NA	NA	NA	NA	NA	Rep0.Class3	Class3	2	1	1	Starting	Starting.Rep0.Class3	Starting.Class3	3	Other	Starting communities
BB08	NA	NA	NA	Rep0	NA	BB08	BurhamBeeches	0D	8	3	NA	NA	NA	NA	NA	Rep0.Class3	Class3	4	2	NA	Starting	Starting.Rep0.Class3	Starting.Class3	3	Other	Starting communities
BB09	NA	NA	NA	Rep0	NA	BB09	BurhamBeeches	0D	7	4	NA	NA	NA	NA	NA	Rep0.Class4	Class4	2	1	1	Starting	Starting.Rep0.Class4	Starting.Class4	4	Other	Starting communities
BB10	NA	NA	NA	Rep0	NA	BB10	BurhamBeeches	0D	6	3	NA	NA	NA	NA	NA	Rep0.Class3	Class3	2	1	1	Starting	Starting.Rep0.Class3	Starting.Class3	3	Other	Starting communities
BB11	NA	NA	NA	Rep0	NA	BB11	BurhamBeeches	0D	15	1	NA	NA	NA	NA	NA	Rep0.Class1	Class1	2	1	1	Starting	Starting.Rep0.Class1	Starting.Class1	1	Other	Starting communities
BB12	NA	NA	NA	Rep0	NA	BB12	BurhamBeeches	0D	12	1	NA	NA	NA	NA	NA	Rep0.Class1	Class1	2	1	1	Starting	Starting.Rep0.Class1	Starting.Class1	1	Other	Starting communities
BB13	NA	NA	NA	Rep0	NA	BB13	BurhamBeeches	0D	3	3	NA	NA	NA	NA	NA	Rep0.Class3	Class3	2	1	1	Starting	Starting.Rep0.Class3	Starting.Class3	3	Other	Starting communities
BB14	NA	NA	NA	Rep0	NA	BB14	BurhamBeeches	0D	5	4	NA	NA	NA	NA	NA	Rep0.Class4	Class4	2	1	1	Starting	Starting.Rep0.Class4	Starting.Class4	4	Other	Starting communities
BB15	NA	NA	NA	Rep0	NA	BB15	BurhamBeeches	0D	7	3	NA	NA	NA	NA	NA	Rep0.Class3	Class3	2	1	1	Starting	Starting.Rep0.Class3	Starting.Class3	3	Other	Starting communities
BB16	NA	NA	NA	Rep0	NA	BB16	BurhamBeeches	0D	5	4	NA	NA	NA	NA	NA	Rep0.Class4	Class4	2	1	1	Starting	Starting.Rep0.Class4	Starting.Class4	4	Other	Starting communities
BB17	NA	NA	NA	Rep0	NA	BB17	BurhamBeeches	0D	11	1	NA	NA	NA	NA	NA	Rep0.Class1	Class1	2	1	1	Starting	Starting.Rep0.Class1	Starting.Class1	1	Other	Starting communities
BB18	NA	NA	NA	Rep0	NA	BB18	BurhamBeeches	0D	7	1	NA	NA	NA	NA	NA	Rep0.Class1	Class1	1	1	1	Starting	Starting.Rep0.Class1	Starting.Class1	1	Other	Starting communities
BB19	NA	NA	NA	Rep0	NA	BB19	BurhamBeeches	0D	3	3	NA	NA	NA	NA	NA	Rep0.Class3	Class3	2	1	1	Starting	Starting.Rep0.Class3	Starting.Class3	3	Other	Starting communities
BB20	NA	NA	NA	Rep0	NA	BB20	BurhamBeeches	0D	5	4	NA	NA	NA	NA	NA	Rep0.Class4	Class4	2	1	1	Starting	Starting.Rep0.Class4	Starting.Class4	4	Other	Starting communities
BB21	NA	NA	NA	Rep0	NA	BB21	BurhamBeeches	0D	11	1	NA	NA	NA	NA	NA	Rep0.Class1	Class1	2	1	1	Starting	Starting.Rep0.Class1	Starting.Class1	1	Other	Starting communities
BB22	NA	NA	NA	Rep0	NA	BB22	BurhamBeeches	0D	3	3	NA	NA	NA	NA	NA	Rep0.Class3	Class3	2	1	1	Starting	Starting.Rep0.Class3	Starting.Class3	3	Other	Starting communities
BB23	NA	NA	NA	Rep0	NA	BB23	BurhamBeeches	0D	5	4	NA	NA	NA	NA	NA	Rep0.Class4	Class4	4	2	1	Starting	Starting.Rep0.Class4	Starting.Class4	4	Other	Starting communities
BB25	NA	NA	NA	Rep0	NA	BB25	BurhamBeeches	0D	5	4	NA	NA	NA	NA	NA	Rep0.Class4	Class4	1	1	1	Starting	Starting.Rep0.Class4	Starting.Class4	4	Other	Starting communities
BB26	NA	NA	NA	Rep0	NA	BB26	BurhamBeeches	0D	7	1	NA	NA	NA	NA	NA	Rep0.Class1	Class1	2	1	1	Starting	Starting.Rep0.Class1	Starting.Class1	1	Other	Starting communities
BB29	NA	NA	NA	Rep0	NA	BB29	BurhamBeeches	0D	3	3	NA	NA	NA	NA	NA	Rep0.Class3	Class3	2	1	1	Starting	Starting.Rep0.Class3	Starting.Class3	3	Other	Starting communities
BB33	NA	NA	NA	Rep0	NA	BB33	BurhamBeeches	0D	9	4	NA	NA	NA	NA	NA	Rep0.Class4	Class4	1	1	NA	Starting	Starting.Rep0.Class4	Starting.Class4	4	Other	Starting communities
BB34	NA	NA	NA	Rep0	NA	BB34	BurhamBeeches	0D	3	3	NA	NA	NA	NA	NA	Rep0.Class3	Class3	1	1	NA	Starting	Starting.Rep0.Class3	Starting.Class3	3	Other	Starting communities
BB35	NA	NA	NA	Rep0	NA	BB35	BurhamBeeches	0D	5	4	NA	NA	NA	NA	NA	Rep0.Class4	Class4	1	1	1	Starting	Starting.Rep0.Class4	Starting.Class4	4	Other	Starting communities
BB36	NA	NA	NA	Rep0	NA	BB36	BurhamBeeches	0D	3	3	NA	NA	NA	NA	NA	Rep0.Class3	Class3	4	2	NA	Starting	Starting.Rep0.Class3	Starting.Class3	3	Other	Starting communities
BB37	NA	NA	NA	Rep0	NA	BB37	BurhamBeeches	0D	7	3	NA	NA	NA	NA	NA	Rep0.Class3	Class3	2	1	NA	Starting	Starting.Rep0.Class3	Starting.Class3	3	Other	Starting communities
BB38	NA	NA	NA	Rep0	NA	BB38	BurhamBeeches	0D	4	2	NA	NA	NA	NA	NA	Rep0.Class2	Class2	3	2	NA	Starting	Starting.Rep0.Class2	Starting.Class2	2	Other	Starting communities
BB39	NA	NA	NA	Rep0	NA	BB39	BurhamBeeches	0D	7	4	NA	NA	NA	NA	NA	Rep0.Class4	Class4	1	1	NA	Starting	Starting.Rep0.Class4	Starting.Class4	4	Other	Starting communities
BB40	NA	NA	NA	Rep0	NA	BB40	BurhamBeeches	0D	14	5	NA	NA	NA	NA	NA	Rep0.Class5	Class5	2	1	1	Starting	Starting.Rep0.Class5	Starting.Class5	5	Other	Starting communities
BB43	NA	NA	NA	Rep0	NA	BB43	BurhamBeeches	0D	6	3	NA	NA	NA	NA	NA	Rep0.Class3	Class3	2	1	NA	Starting	Starting.Rep0.Class3	Starting.Class3	3	Other	Starting communities
BB44	NA	NA	NA	Rep0	NA	BB44	BurhamBeeches	0D	2	1	NA	NA	NA	NA	NA	Rep0.Class1	Class1	2	1	NA	Starting	Starting.Rep0.Class1	Starting.Class1	1	Other	Starting communities
BB45	NA	NA	NA	Rep0	NA	BB45	BurhamBeeches	0D	6	3	NA	NA	NA	NA	NA	Rep0.Class3	Class3	4	2	NA	Starting	Starting.Rep0.Class3	Starting.Class3	3	Other	Starting communities
BB46	NA	NA	NA	Rep0	NA	BB46	BurhamBeeches	0D	3	3	NA	NA	NA	NA	NA	Rep0.Class3	Class3	4	2	NA	Starting	Starting.Rep0.Class3	Starting.Class3	3	Other	Starting communities
BB47	NA	NA	NA	Rep0	NA	BB47	BurhamBeeches	0D	3	3	NA	NA	NA	NA	NA	Rep0.Class3	Class3	4	2	NA	Starting	Starting.Rep0.Class3	Starting.Class3	3	Other	Starting communities
BB48	NA	NA	NA	Rep0	NA	BB48	BurhamBeeches	0D	6	3	NA	NA	NA	NA	NA	Rep0.Class3	Class3	4	2	NA	Starting	Starting.Rep0.Class3	Starting.Class3	3	Other	Starting communities
BB50	NA	NA	NA	Rep0	NA	BB50	BurhamBeeches	0D	4	2	NA	NA	NA	NA	NA	Rep0.Class2	Class2	3	2	NA	Starting	Starting.Rep0.Class2	Starting.Class2	2	Other	Starting communities
BB51	NA	NA	NA	Rep0	NA	BB51	BurhamBeeches	0D	11	1	NA	NA	NA	NA	NA	Rep0.Class1	Class1	2	1	NA	Starting	Starting.Rep0.Class1	Starting.Class1	1	Other	Starting communities
BB52	NA	NA	NA	Rep0	NA	BB52	BurhamBeeches	0D	9	4	NA	NA	NA	NA	NA	Rep0.Class4	Class4	1	1	1	Starting	Starting.Rep0.Class4	Starting.Class4	4	Other	Starting communities
BB53	NA	NA	NA	Rep0	NA	BB53	BurhamBeeches	0D	10	1	NA	NA	NA	NA	NA	Rep0.Class1	Class1	2	1	NA	Starting	Starting.Rep0.Class1	Starting.Class1	1	Other	Starting communities
BB54	NA	NA	NA	Rep0	NA	BB54	BurhamBeeches	0D	10	4	NA	NA	NA	NA	NA	Rep0.Class4	Class4	2	1	NA	Starting	Starting.Rep0.Class4	Starting.Class4	4	Other	Starting communities
BB55	NA	NA	NA	Rep0	NA	BB55	BurhamBeeches	0D	6	3	NA	NA	NA	NA	NA	Rep0.Class3	Class3	3	1	NA	Starting	Starting.Rep0.Class3	Starting.Class3	3	Other	Starting communities
BB56	NA	NA	NA	Rep0	NA	BB56	BurhamBeeches	0D	6	3	NA	NA	NA	NA	NA	Rep0.Class3	Class3	4	2	NA	Starting	Starting.Rep0.Class3	Starting.Class3	3	Other	Starting communities
BB57	NA	NA	NA	Rep0	NA	BB57	BurhamBeeches	0D	8	3	NA	NA	NA	NA	NA	Rep0.Class3	Class3	4	2	2	Starting	Starting.Rep0.Class3	Starting.Class3	3	Other	Starting communities
BB59	NA	NA	NA	Rep0	NA	BB59	BurhamBeeches	0D	4	2	NA	NA	NA	NA	NA	Rep0.Class2	Class2	3	2	NA	Starting	Starting.Rep0.Class2	Starting.Class2	2	Other	Starting communities
BB60	NA	NA	NA	Rep0	NA	BB60	BurhamBeeches	0D	4	2	NA	NA	NA	NA	NA	Rep0.Class2	Class2	3	2	2	Starting	Starting.Rep0.Class2	Starting.Class2	2	Other	Starting communities
BB61	NA	NA	NA	Rep0	NA	BB61	BurhamBeeches	0D	8	3	NA	NA	NA	NA	NA	Rep0.Class3	Class3	4	2	1	Starting	Starting.Rep0.Class3	Starting.Class3	3	Other	Starting communities
BB62	NA	NA	NA	Rep0	NA	BB62	BurhamBeeches	0D	6	3	NA	NA	NA	NA	NA	Rep0.Class3	Class3	4	2	NA	Starting	Starting.Rep0.Class3	Starting.Class3	3	Other	Starting communities
BB65	NA	NA	NA	Rep0	NA	BB65	BurhamBeeches	0D	3	3	NA	NA	NA	NA	NA	Rep0.Class3	Class3	2	1	NA	Starting	Starting.Rep0.Class3	Starting.Class3	3	Other	Starting communities
BB66	NA	NA	NA	Rep0	NA	BB66	BurhamBeeches	0D	4	2	NA	NA	NA	NA	NA	Rep0.Class2	Class2	3	2	2	Starting	Starting.Rep0.Class2	Starting.Class2	2	Other	Starting communities
BB67	NA	NA	NA	Rep0	NA	BB67	BurhamBeeches	0D	3	3	NA	NA	NA	NA	NA	Rep0.Class3	Class3	4	2	NA	Starting	Starting.Rep0.Class3	Starting.Class3	3	Other	Starting communities
BB68	NA	NA	NA	Rep0	NA	BB68	BurhamBeeches	0D	15	3	NA	NA	NA	NA	NA	Rep0.Class3	Class3	2	1	NA	Starting	Starting.Rep0.Class3	Starting.Class3	3	Other	Starting communities
BB69	NA	NA	NA	Rep0	NA	BB69	BurhamBeeches	0D	3	3	NA	NA	NA	NA	NA	Rep0.Class3	Class3	4	2	NA	Starting	Starting.Rep0.Class3	Starting.Class3	3	Other	Starting communities
BB70	NA	NA	NA	Rep0	NA	BB70	BurhamBeeches	0D	3	3	NA	NA	NA	NA	NA	Rep0.Class3	Class3	2	1	NA	Starting	Starting.Rep0.Class3	Starting.Class3	3	Other	Starting communities
BB71	NA	NA	NA	Rep0	NA	BB71	BurhamBeeches	0D	14	5	NA	NA	NA	NA	NA	Rep0.Class5	Class5	3	2	NA	Starting	Starting.Rep0.Class5	Starting.Class5	5	Other	Starting communities
BB72	NA	NA	NA	Rep0	NA	BB72	BurhamBeeches	0D	14	5	NA	NA	NA	NA	NA	Rep0.Class5	Class5	3	2	NA	Starting	Starting.Rep0.Class5	Starting.Class5	5	Other	Starting communities
BB73	NA	NA	NA	Rep0	NA	BB73	BurhamBeeches	0D	3	3	NA	NA	NA	NA	NA	Rep0.Class3	Class3	3	1	NA	Starting	Starting.Rep0.Class3	Starting.Class3	3	Other	Starting communities
BB74	NA	NA	NA	Rep0	NA	BB74	BurhamBeeches	0D	4	2	NA	NA	NA	NA	NA	Rep0.Class2	Class2	3	2	NA	Starting	Starting.Rep0.Class2	Starting.Class2	2	Other	Starting communities
BB75	NA	NA	NA	Rep0	NA	BB75	BurhamBeeches	0D	3	3	NA	NA	NA	NA	NA	Rep0.Class3	Class3	3	2	NA	Starting	Starting.Rep0.Class3	Starting.Class3	3	Other	Starting communities
BB76	NA	NA	NA	Rep0	NA	BB76	BurhamBeeches	0D	3	3	NA	NA	NA	NA	NA	Rep0.Class3	Class3	4	2	NA	Starting	Starting.Rep0.Class3	Starting.Class3	3	Other	Starting communities
BB77	NA	NA	NA	Rep0	NA	BB77	BurhamBeeches	0D	3	3	NA	NA	NA	NA	NA	Rep0.Class3	Class3	4	2	NA	Starting	Starting.Rep0.Class3	Starting.Class3	3	Other	Starting communities
BB78	NA	NA	NA	Rep0	NA	BB78	BurhamBeeches	0D	6	3	NA	NA	NA	NA	NA	Rep0.Class3	Class3	2	1	NA	Starting	Starting.Rep0.Class3	Starting.Class3	3	Other	Starting communities
BB79	NA	NA	NA	Rep0	NA	BB79	BurhamBeeches	0D	15	3	NA	NA	NA	NA	NA	Rep0.Class3	Class3	2	1	NA	Starting	Starting.Rep0.Class3	Starting.Class3	3	Other	Starting communities
BB81	NA	NA	NA	Rep0	NA	BB81	BurhamBeeches	0D	5	4	NA	NA	NA	NA	NA	Rep0.Class4	Class4	2	1	NA	Starting	Starting.Rep0.Class4	Starting.Class4	4	Other	Starting communities
BB82	NA	NA	NA	Rep0	NA	BB82	BurhamBeeches	0D	9	4	NA	NA	NA	NA	NA	Rep0.Class4	Class4	2	1	NA	Starting	Starting.Rep0.Class4	Starting.Class4	4	Other	Starting communities
BB83	NA	NA	NA	Rep0	NA	BB83	BurhamBeeches	0D	7	4	NA	NA	NA	NA	NA	Rep0.Class4	Class4	4	2	NA	Starting	Starting.Rep0.Class4	Starting.Class4	4	Other	Starting communities
BB84	NA	NA	NA	Rep0	NA	BB84	BurhamBeeches	0D	5	4	NA	NA	NA	NA	NA	Rep0.Class4	Class4	2	1	NA	Starting	Starting.Rep0.Class4	Starting.Class4	4	Other	Starting communities
BB85	NA	NA	NA	Rep0	NA	BB85	BurhamBeeches	0D	8	3	NA	NA	NA	NA	NA	Rep0.Class3	Class3	4	2	NA	Starting	Starting.Rep0.Class3	Starting.Class3	3	Other	Starting communities
BB86	NA	NA	NA	Rep0	NA	BB86	BurhamBeeches	0D	9	4	NA	NA	NA	NA	NA	Rep0.Class4	Class4	2	1	NA	Starting	Starting.Rep0.Class4	Starting.Class4	4	Other	Starting communities
BB88	NA	NA	NA	Rep0	NA	BB88	BurhamBeeches	0D	6	3	NA	NA	NA	NA	NA	Rep0.Class3	Class3	2	1	1	Starting	Starting.Rep0.Class3	Starting.Class3	3	Other	Starting communities
BB89	NA	NA	NA	Rep0	NA	BB89	BurhamBeeches	0D	8	3	NA	NA	NA	NA	NA	Rep0.Class3	Class3	4	2	NA	Starting	Starting.Rep0.Class3	Starting.Class3	3	Other	Starting communities
BB90	NA	NA	NA	Rep0	NA	BB90	BurhamBeeches	0D	3	3	NA	NA	NA	NA	NA	Rep0.Class3	Class3	2	1	NA	Starting	Starting.Rep0.Class3	Starting.Class3	3	Other	Starting communities
BB91	NA	NA	NA	Rep0	NA	BB91	BurhamBeeches	0D	3	3	NA	NA	NA	NA	NA	Rep0.Class3	Class3	2	1	NA	Starting	Starting.Rep0.Class3	Starting.Class3	3	Other	Starting communities
BB92	NA	NA	NA	Rep0	NA	BB92	BurhamBeeches	0D	8	3	NA	NA	NA	NA	NA	Rep0.Class3	Class3	4	2	NA	Starting	Starting.Rep0.Class3	Starting.Class3	3	Other	Starting communities
BB94	NA	NA	NA	Rep0	NA	BB94	BurhamBeeches	0D	3	3	NA	NA	NA	NA	NA	Rep0.Class3	Class3	2	1	NA	Starting	Starting.Rep0.Class3	Starting.Class3	3	Other	Starting communities
BB97	NA	NA	NA	Rep0	NA	BB97	BurhamBeeches	0D	8	3	NA	NA	NA	NA	NA	Rep0.Class3	Class3	4	2	NA	Starting	Starting.Rep0.Class3	Starting.Class3	3	Other	Starting communities
BB99	NA	NA	NA	Rep0	NA	BB99	BurhamBeeches	0D	6	4	NA	NA	NA	NA	NA	Rep0.Class4	Class4	3	1	NA	Starting	Starting.Rep0.Class4	Starting.Class4	4	Other	Starting communities
BCW01	NA	NA	NA	Rep0	NA	BCW01	BirchcleaveWood	0D	17	6	NA	NA	NA	NA	NA	Rep0.Class6	Class6	2	1	NA	Starting	Starting.Rep0.Class6	Starting.Class6	6	Other	Starting communities
BCW02	NA	NA	NA	Rep0	NA	BCW02	BirchcleaveWood	0D	12	1	NA	NA	NA	NA	NA	Rep0.Class1	Class1	2	1	NA	Starting	Starting.Rep0.Class1	Starting.Class1	1	Other	Starting communities
BCW03	NA	NA	NA	Rep0	NA	BCW03	BirchcleaveWood	0D	12	1	NA	NA	NA	NA	NA	Rep0.Class1	Class1	2	1	NA	Starting	Starting.Rep0.Class1	Starting.Class1	1	Other	Starting communities
BCW04	NA	NA	NA	Rep0	NA	BCW04	BirchcleaveWood	0D	3	3	NA	NA	NA	NA	NA	Rep0.Class3	Class3	2	1	NA	Starting	Starting.Rep0.Class3	Starting.Class3	3	Other	Starting communities
BCW05	NA	NA	NA	Rep0	NA	BCW05	BirchcleaveWood	0D	17	6	NA	NA	NA	NA	NA	Rep0.Class6	Class6	2	1	NA	Starting	Starting.Rep0.Class6	Starting.Class6	6	Other	Starting communities
BCW06	NA	NA	NA	Rep0	NA	BCW06	BirchcleaveWood	0D	17	6	NA	NA	NA	NA	NA	Rep0.Class6	Class6	3	1	NA	Starting	Starting.Rep0.Class6	Starting.Class6	6	Other	Starting communities
BCW07	NA	NA	NA	Rep0	NA	BCW07	BirchcleaveWood	0D	17	6	NA	NA	NA	NA	NA	Rep0.Class6	Class6	2	1	NA	Starting	Starting.Rep0.Class6	Starting.Class6	6	Other	Starting communities
BCW08	NA	NA	NA	Rep0	NA	BCW08	BirchcleaveWood	0D	14	5	NA	NA	NA	NA	NA	Rep0.Class5	Class5	3	1	NA	Starting	Starting.Rep0.Class5	Starting.Class5	5	Other	Starting communities
BCW10	NA	NA	NA	Rep0	NA	BCW10	AshCopse	0D	12	1	NA	NA	NA	NA	NA	Rep0.Class1	Class1	2	1	NA	Starting	Starting.Rep0.Class1	Starting.Class1	1	Other	Starting communities
BCW11	NA	NA	NA	Rep0	NA	BCW11	AshCopse	0D	11	1	NA	NA	NA	NA	NA	Rep0.Class1	Class1	2	1	NA	Starting	Starting.Rep0.Class1	Starting.Class1	1	Other	Starting communities
BCW12	NA	NA	NA	Rep0	NA	BCW12	AshCopse	0D	4	2	NA	NA	NA	NA	NA	Rep0.Class2	Class2	3	1	NA	Starting	Starting.Rep0.Class2	Starting.Class2	2	Other	Starting communities
BCW13	NA	NA	NA	Rep0	NA	BCW13	AshCopse	0D	17	6	NA	NA	NA	NA	NA	Rep0.Class6	Class6	2	1	NA	Starting	Starting.Rep0.Class6	Starting.Class6	6	Other	Starting communities
BCW14	NA	NA	NA	Rep0	NA	BCW14	AshCopse	0D	12	1	NA	NA	NA	NA	NA	Rep0.Class1	Class1	2	1	NA	Starting	Starting.Rep0.Class1	Starting.Class1	1	Other	Starting communities
BCW15	NA	NA	NA	Rep0	NA	BCW15	AshCopse	0D	17	6	NA	NA	NA	NA	NA	Rep0.Class6	Class6	3	1	NA	Starting	Starting.Rep0.Class6	Starting.Class6	6	Other	Starting communities
BCW16	NA	NA	NA	Rep0	NA	BCW16	AshCopse	0D	17	6	NA	NA	NA	NA	NA	Rep0.Class6	Class6	3	1	NA	Starting	Starting.Rep0.Class6	Starting.Class6	6	Other	Starting communities
BCW17	NA	NA	NA	Rep0	NA	BCW17	AshCopse	0D	17	6	NA	NA	NA	NA	NA	Rep0.Class6	Class6	3	2	NA	Starting	Starting.Rep0.Class6	Starting.Class6	6	Other	Starting communities
BCW18	NA	NA	NA	Rep0	NA	BCW18	AshCopse	0D	17	6	NA	NA	NA	NA	NA	Rep0.Class6	Class6	3	1	NA	Starting	Starting.Rep0.Class6	Starting.Class6	6	Other	Starting communities
BCW19	NA	NA	NA	Rep0	NA	BCW19	AshCopse	0D	4	2	NA	NA	NA	NA	NA	Rep0.Class2	Class2	3	1	NA	Starting	Starting.Rep0.Class2	Starting.Class2	2	Other	Starting communities
BCW20	NA	NA	NA	Rep0	NA	BCW20	AshCopse	0D	12	1	NA	NA	NA	NA	NA	Rep0.Class1	Class1	2	1	NA	Starting	Starting.Rep0.Class1	Starting.Class1	1	Other	Starting communities
BCW21	NA	NA	NA	Rep0	NA	BCW21	AshCopse	0D	17	6	NA	NA	NA	NA	NA	Rep0.Class6	Class6	1	1	NA	Starting	Starting.Rep0.Class6	Starting.Class6	6	Other	Starting communities
BCW23	NA	NA	NA	Rep0	NA	BCW23	AshCopse	0D	17	6	NA	NA	NA	NA	NA	Rep0.Class6	Class6	2	1	NA	Starting	Starting.Rep0.Class6	Starting.Class6	6	Other	Starting communities
BCW24	NA	NA	NA	Rep0	NA	BCW24	AshCopse	0D	17	6	NA	NA	NA	NA	NA	Rep0.Class6	Class6	2	1	NA	Starting	Starting.Rep0.Class6	Starting.Class6	6	Other	Starting communities
BCW25	NA	NA	NA	Rep0	NA	BCW25	AshCopse	0D	17	6	NA	NA	NA	NA	NA	Rep0.Class6	Class6	2	1	NA	Starting	Starting.Rep0.Class6	Starting.Class6	6	Other	Starting communities
BCW26	NA	NA	NA	Rep0	NA	BCW26	AshCopse	0D	12	1	NA	NA	NA	NA	NA	Rep0.Class1	Class1	2	1	NA	Starting	Starting.Rep0.Class1	Starting.Class1	1	Other	Starting communities
BW01	NA	NA	NA	Rep0	NA	BW01	BishamWoods	0D	9	4	NA	NA	NA	NA	NA	Rep0.Class4	Class4	1	1	NA	Starting	Starting.Rep0.Class4	Starting.Class4	4	Other	Starting communities
BW02	NA	NA	NA	Rep0	NA	BW02	BishamWoods	0D	9	4	NA	NA	NA	NA	NA	Rep0.Class4	Class4	1	1	NA	Starting	Starting.Rep0.Class4	Starting.Class4	4	Other	Starting communities
BW03	NA	NA	NA	Rep0	NA	BW03	BishamWoods	0D	9	4	NA	NA	NA	NA	NA	Rep0.Class4	Class4	1	1	NA	Starting	Starting.Rep0.Class4	Starting.Class4	4	Other	Starting communities
BW04	NA	NA	NA	Rep0	NA	BW04	BishamWoods	0D	9	4	NA	NA	NA	NA	NA	Rep0.Class4	Class4	1	1	NA	Starting	Starting.Rep0.Class4	Starting.Class4	4	Other	Starting communities
BW05	NA	NA	NA	Rep0	NA	BW05	BishamWoods	0D	9	4	NA	NA	NA	NA	NA	Rep0.Class4	Class4	1	1	NA	Starting	Starting.Rep0.Class4	Starting.Class4	4	Other	Starting communities
BW06	NA	NA	NA	Rep0	NA	BW06	BishamWoods	0D	9	4	NA	NA	NA	NA	NA	Rep0.Class4	Class4	2	1	NA	Starting	Starting.Rep0.Class4	Starting.Class4	4	Other	Starting communities
BW07	NA	NA	NA	Rep0	NA	BW07	BishamWoods	0D	9	4	NA	NA	NA	NA	NA	Rep0.Class4	Class4	1	1	NA	Starting	Starting.Rep0.Class4	Starting.Class4	4	Other	Starting communities
BW08	NA	NA	NA	Rep0	NA	BW08	BishamWoods	0D	9	4	NA	NA	NA	NA	NA	Rep0.Class4	Class4	1	1	NA	Starting	Starting.Rep0.Class4	Starting.Class4	4	Other	Starting communities
BW09	NA	NA	NA	Rep0	NA	BW09	BishamWoods	0D	7	1	NA	NA	NA	NA	NA	Rep0.Class1	Class1	2	1	NA	Starting	Starting.Rep0.Class1	Starting.Class1	1	Other	Starting communities
BW10	NA	NA	NA	Rep0	NA	BW10	BishamWoods	0D	9	4	NA	NA	NA	NA	NA	Rep0.Class4	Class4	1	1	NA	Starting	Starting.Rep0.Class4	Starting.Class4	4	Other	Starting communities
BW11	NA	NA	NA	Rep0	NA	BW11	BishamWoods	0D	9	4	NA	NA	NA	NA	NA	Rep0.Class4	Class4	1	1	NA	Starting	Starting.Rep0.Class4	Starting.Class4	4	Other	Starting communities
BW12	NA	NA	NA	Rep0	NA	BW12	BishamWoods	0D	9	4	NA	NA	NA	NA	NA	Rep0.Class4	Class4	1	1	NA	Starting	Starting.Rep0.Class4	Starting.Class4	4	Other	Starting communities
BW13	NA	NA	NA	Rep0	NA	BW13	BishamWoods	0D	7	4	NA	NA	NA	NA	NA	Rep0.Class4	Class4	1	1	NA	Starting	Starting.Rep0.Class4	Starting.Class4	4	Other	Starting communities
BW14	NA	NA	NA	Rep0	NA	BW14	BishamWoods	0D	9	4	NA	NA	NA	NA	NA	Rep0.Class4	Class4	1	1	NA	Starting	Starting.Rep0.Class4	Starting.Class4	4	Other	Starting communities
BW15	NA	NA	NA	Rep0	NA	BW15	BishamWoods	0D	9	4	NA	NA	NA	NA	NA	Rep0.Class4	Class4	1	1	NA	Starting	Starting.Rep0.Class4	Starting.Class4	4	Other	Starting communities
BW16	NA	NA	NA	Rep0	NA	BW16	BishamWoods	0D	7	4	NA	NA	NA	NA	NA	Rep0.Class4	Class4	1	1	NA	Starting	Starting.Rep0.Class4	Starting.Class4	4	Other	Starting communities
BW17	NA	NA	NA	Rep0	NA	BW17	BishamWoods	0D	9	4	NA	NA	NA	NA	NA	Rep0.Class4	Class4	2	1	NA	Starting	Starting.Rep0.Class4	Starting.Class4	4	Other	Starting communities
BW18	NA	NA	NA	Rep0	NA	BW18	BishamWoods	0D	9	4	NA	NA	NA	NA	NA	Rep0.Class4	Class4	1	1	NA	Starting	Starting.Rep0.Class4	Starting.Class4	4	Other	Starting communities
BW19	NA	NA	NA	Rep0	NA	BW19	BishamWoods	0D	9	4	NA	NA	NA	NA	NA	Rep0.Class4	Class4	1	1	NA	Starting	Starting.Rep0.Class4	Starting.Class4	4	Other	Starting communities
BW20	NA	NA	NA	Rep0	NA	BW20	BishamWoods	0D	16	4	NA	NA	NA	NA	NA	Rep0.Class4	Class4	1	1	NA	Starting	Starting.Rep0.Class4	Starting.Class4	4	Other	Starting communities
BW21	NA	NA	NA	Rep0	NA	BW21	BishamWoods	0D	7	4	NA	NA	NA	NA	NA	Rep0.Class4	Class4	2	1	NA	Starting	Starting.Rep0.Class4	Starting.Class4	4	Other	Starting communities
BW22	NA	NA	NA	Rep0	NA	BW22	BishamWoods	0D	13	4	NA	NA	NA	NA	NA	Rep0.Class4	Class4	2	1	NA	Starting	Starting.Rep0.Class4	Starting.Class4	4	Other	Starting communities
BW23	NA	NA	NA	Rep0	NA	BW23	BishamWoods	0D	9	4	NA	NA	NA	NA	NA	Rep0.Class4	Class4	1	1	NA	Starting	Starting.Rep0.Class4	Starting.Class4	4	Other	Starting communities
BW24	NA	NA	NA	Rep0	NA	BW24	BishamWoods	0D	9	4	NA	NA	NA	NA	NA	Rep0.Class4	Class4	1	1	NA	Starting	Starting.Rep0.Class4	Starting.Class4	4	Other	Starting communities
BWd01	NA	NA	NA	Rep0	NA	BWd01	BeechWood	0D	9	1	NA	NA	NA	NA	NA	Rep0.Class1	Class1	1	1	1	Starting	Starting.Rep0.Class1	Starting.Class1	1	Other	Starting communities
BWd02	NA	NA	NA	Rep0	NA	BWd02	BeechWood	0D	5	4	NA	NA	NA	NA	NA	Rep0.Class4	Class4	2	1	1	Starting	Starting.Rep0.Class4	Starting.Class4	4	Other	Starting communities
BWd03	NA	NA	NA	Rep0	NA	BWd03	BeechWood	0D	7	4	NA	NA	NA	NA	NA	Rep0.Class4	Class4	2	1	1	Starting	Starting.Rep0.Class4	Starting.Class4	4	Other	Starting communities
BWd04	NA	NA	NA	Rep0	NA	BWd04	BeechWood	0D	16	4	NA	NA	NA	NA	NA	Rep0.Class4	Class4	1	1	1	Starting	Starting.Rep0.Class4	Starting.Class4	4	Other	Starting communities
BWd05	NA	NA	NA	Rep0	NA	BWd05	BeechWood	0D	12	1	NA	NA	NA	NA	NA	Rep0.Class1	Class1	2	1	1	Starting	Starting.Rep0.Class1	Starting.Class1	1	Other	Starting communities
BWd07	NA	NA	NA	Rep0	NA	BWd07	BeechWood	0D	7	4	NA	NA	NA	NA	NA	Rep0.Class4	Class4	2	1	1	Starting	Starting.Rep0.Class4	Starting.Class4	4	Other	Starting communities
HW01	NA	NA	NA	Rep0	NA	HW01	HuntsWoods	0D	13	4	NA	NA	NA	NA	NA	Rep0.Class4	Class4	2	1	NA	Starting	Starting.Rep0.Class4	Starting.Class4	4	Other	Starting communities
HW02	NA	NA	NA	Rep0	NA	HW02	HuntsWoods	0D	9	4	NA	NA	NA	NA	NA	Rep0.Class4	Class4	1	1	NA	Starting	Starting.Rep0.Class4	Starting.Class4	4	Other	Starting communities
HW03	NA	NA	NA	Rep0	NA	HW03	HuntsWoods	0D	9	4	NA	NA	NA	NA	NA	Rep0.Class4	Class4	1	1	NA	Starting	Starting.Rep0.Class4	Starting.Class4	4	Other	Starting communities
HW04	NA	NA	NA	Rep0	NA	HW04	HuntsWoods	0D	13	4	NA	NA	NA	NA	NA	Rep0.Class4	Class4	2	1	NA	Starting	Starting.Rep0.Class4	Starting.Class4	4	Other	Starting communities
HW05	NA	NA	NA	Rep0	NA	HW05	HuntsWoods	0D	13	4	NA	NA	NA	NA	NA	Rep0.Class4	Class4	1	1	NA	Starting	Starting.Rep0.Class4	Starting.Class4	4	Other	Starting communities
HW06	NA	NA	NA	Rep0	NA	HW06	HuntsWoods	0D	9	4	NA	NA	NA	NA	NA	Rep0.Class4	Class4	1	1	NA	Starting	Starting.Rep0.Class4	Starting.Class4	4	Other	Starting communities
HW07	NA	NA	NA	Rep0	NA	HW07	HuntsWoods	0D	9	4	NA	NA	NA	NA	NA	Rep0.Class4	Class4	1	1	NA	Starting	Starting.Rep0.Class4	Starting.Class4	4	Other	Starting communities
HW08	NA	NA	NA	Rep0	NA	HW08	HuntsWoods	0D	13	4	NA	NA	NA	NA	NA	Rep0.Class4	Class4	2	1	NA	Starting	Starting.Rep0.Class4	Starting.Class4	4	Other	Starting communities
HW09	NA	NA	NA	Rep0	NA	HW09	HuntsWoods	0D	9	4	NA	NA	NA	NA	NA	Rep0.Class4	Class4	1	1	NA	Starting	Starting.Rep0.Class4	Starting.Class4	4	Other	Starting communities
HW10	NA	NA	NA	Rep0	NA	HW10	HuntsWoods	0D	13	4	NA	NA	NA	NA	NA	Rep0.Class4	Class4	2	1	NA	Starting	Starting.Rep0.Class4	Starting.Class4	4	Other	Starting communities
HW11	NA	NA	NA	Rep0	NA	HW11	HuntsWoods	0D	9	1	NA	NA	NA	NA	NA	Rep0.Class1	Class1	1	1	NA	Starting	Starting.Rep0.Class1	Starting.Class1	1	Other	Starting communities
HW12	NA	NA	NA	Rep0	NA	HW12	HuntsWoods	0D	9	4	NA	NA	NA	NA	NA	Rep0.Class4	Class4	2	1	NA	Starting	Starting.Rep0.Class4	Starting.Class4	4	Other	Starting communities
HW13	NA	NA	NA	Rep0	NA	HW13	HuntsWoods	0D	13	4	NA	NA	NA	NA	NA	Rep0.Class4	Class4	1	1	NA	Starting	Starting.Rep0.Class4	Starting.Class4	4	Other	Starting communities
HW14	NA	NA	NA	Rep0	NA	HW14	HuntsWoods	0D	9	4	NA	NA	NA	NA	NA	Rep0.Class4	Class4	1	1	NA	Starting	Starting.Rep0.Class4	Starting.Class4	4	Other	Starting communities
HW15	NA	NA	NA	Rep0	NA	HW15	HuntsWoods	0D	9	4	NA	NA	NA	NA	NA	Rep0.Class4	Class4	1	1	NA	Starting	Starting.Rep0.Class4	Starting.Class4	4	Other	Starting communities
HW16	NA	NA	NA	Rep0	NA	HW16	HuntsWoods	0D	13	1	NA	NA	NA	NA	NA	Rep0.Class1	Class1	1	1	NA	Starting	Starting.Rep0.Class1	Starting.Class1	1	Other	Starting communities
LW01	NA	NA	NA	Rep0	NA	LW01	LongWood	0D	7	1	NA	NA	NA	NA	NA	Rep0.Class1	Class1	2	1	1	Starting	Starting.Rep0.Class1	Starting.Class1	1	Other	Starting communities
LW03	NA	NA	NA	Rep0	NA	LW03	LongWood	0D	11	1	NA	NA	NA	NA	NA	Rep0.Class1	Class1	2	1	1	Starting	Starting.Rep0.Class1	Starting.Class1	1	Other	Starting communities
LW04	NA	NA	NA	Rep0	NA	LW04	LongWood	0D	11	1	NA	NA	NA	NA	NA	Rep0.Class1	Class1	2	1	1	Starting	Starting.Rep0.Class1	Starting.Class1	1	Other	Starting communities
LW05	NA	NA	NA	Rep0	NA	LW05	LongWood	0D	16	4	NA	NA	NA	NA	NA	Rep0.Class4	Class4	2	1	1	Starting	Starting.Rep0.Class4	Starting.Class4	4	Other	Starting communities
LW06	NA	NA	NA	Rep0	NA	LW06	LongWood	0D	7	1	NA	NA	NA	NA	NA	Rep0.Class1	Class1	2	1	1	Starting	Starting.Rep0.Class1	Starting.Class1	1	Other	Starting communities
LW07	NA	NA	NA	Rep0	NA	LW07	LongWood	0D	11	1	NA	NA	NA	NA	NA	Rep0.Class1	Class1	2	1	1	Starting	Starting.Rep0.Class1	Starting.Class1	1	Other	Starting communities
LW08	NA	NA	NA	Rep0	NA	LW08	LongWood	0D	7	1	NA	NA	NA	NA	NA	Rep0.Class1	Class1	2	1	1	Starting	Starting.Rep0.Class1	Starting.Class1	1	Other	Starting communities
LW09	NA	NA	NA	Rep0	NA	LW09	LongWood	0D	9	4	NA	NA	NA	NA	NA	Rep0.Class4	Class4	1	1	1	Starting	Starting.Rep0.Class4	Starting.Class4	4	Other	Starting communities
LW10	NA	NA	NA	Rep0	NA	LW10	LongWood	0D	5	4	NA	NA	NA	NA	NA	Rep0.Class4	Class4	2	1	1	Starting	Starting.Rep0.Class4	Starting.Class4	4	Other	Starting communities
LW11	NA	NA	NA	Rep0	NA	LW11	LongWood	0D	7	1	NA	NA	NA	NA	NA	Rep0.Class1	Class1	2	1	1	Starting	Starting.Rep0.Class1	Starting.Class1	1	Other	Starting communities
LW12	NA	NA	NA	Rep0	NA	LW12	LongWood	0D	7	1	NA	NA	NA	NA	NA	Rep0.Class1	Class1	2	1	1	Starting	Starting.Rep0.Class1	Starting.Class1	1	Other	Starting communities
OWW01	NA	NA	NA	Rep0	NA	OWW01	OldWindsorWood	0D	7	4	NA	NA	NA	NA	NA	Rep0.Class4	Class4	1	1	1	Starting	Starting.Rep0.Class4	Starting.Class4	4	OldWindsorWood	Starting communities
OWW02	NA	NA	NA	Rep0	NA	OWW02	OldWindsorWood	0D	16	4	NA	NA	NA	NA	NA	Rep0.Class4	Class4	1	1	1	Starting	Starting.Rep0.Class4	Starting.Class4	4	Other	Starting communities
OWW03	NA	NA	NA	Rep0	NA	OWW03	OldWindsorWood	0D	7	1	NA	NA	NA	NA	NA	Rep0.Class1	Class1	2	1	NA	Starting	Starting.Rep0.Class1	Starting.Class1	1	Other	Starting communities
OWW04	NA	NA	NA	Rep0	NA	OWW04	OldWindsorWood	0D	9	4	NA	NA	NA	NA	NA	Rep0.Class4	Class4	1	1	1	Starting	Starting.Rep0.Class4	Starting.Class4	4	Other	Starting communities
OWW05	NA	NA	NA	Rep0	NA	OWW05	OldWindsorWood	0D	7	1	NA	NA	NA	NA	NA	Rep0.Class1	Class1	3	1	1	Starting	Starting.Rep0.Class1	Starting.Class1	1	Other	Starting communities
OWW06	NA	NA	NA	Rep0	NA	OWW06	OldWindsorWood	0D	9	4	NA	NA	NA	NA	NA	Rep0.Class4	Class4	1	1	1	Starting	Starting.Rep0.Class4	Starting.Class4	4	Other	Starting communities
OWW07	NA	NA	NA	Rep0	NA	OWW07	OldWindsorWood	0D	9	4	NA	NA	NA	NA	NA	Rep0.Class4	Class4	1	1	1	Starting	Starting.Rep0.Class4	Starting.Class4	4	Other	Starting communities
OWW08	NA	NA	NA	Rep0	NA	OWW08	OldWindsorWood	0D	11	4	NA	NA	NA	NA	NA	Rep0.Class4	Class4	2	1	1	Starting	Starting.Rep0.Class4	Starting.Class4	4	Other	Starting communities
OWW09	NA	NA	NA	Rep0	NA	OWW09	OldWindsorWood	0D	9	4	NA	NA	NA	NA	NA	Rep0.Class4	Class4	1	1	1	Starting	Starting.Rep0.Class4	Starting.Class4	4	Other	Starting communities
OWW11	NA	NA	NA	Rep0	NA	OWW11	OldWindsorWood	0D	7	4	NA	NA	NA	NA	NA	Rep0.Class4	Class4	2	1	1	Starting	Starting.Rep0.Class4	Starting.Class4	4	Other	Starting communities
OWW12	NA	NA	NA	Rep0	NA	OWW12	OldWindsorWood	0D	5	4	NA	NA	NA	NA	NA	Rep0.Class4	Class4	2	1	1	Starting	Starting.Rep0.Class4	Starting.Class4	4	Other	Starting communities
OWW13	NA	NA	NA	Rep0	NA	OWW13	OldWindsorWood	0D	7	3	NA	NA	NA	NA	NA	Rep0.Class3	Class3	2	1	1	Starting	Starting.Rep0.Class3	Starting.Class3	3	Other	Starting communities
OWW14	NA	NA	NA	Rep0	NA	OWW14	OldWindsorWood	0D	2	1	NA	NA	NA	NA	NA	Rep0.Class1	Class1	2	1	1	Starting	Starting.Rep0.Class1	Starting.Class1	1	Other	Starting communities
OWW15	NA	NA	NA	Rep0	NA	OWW15	OldWindsorWood	0D	9	4	NA	NA	NA	NA	NA	Rep0.Class4	Class4	1	1	1	Starting	Starting.Rep0.Class4	Starting.Class4	4	Other	Starting communities
OWW16	NA	NA	NA	Rep0	NA	OWW16	OldWindsorWood	0D	5	4	NA	NA	NA	NA	NA	Rep0.Class4	Class4	2	1	1	Starting	Starting.Rep0.Class4	Starting.Class4	4	Other	Starting communities
PH01	NA	NA	NA	Rep0	NA	PH01	PullingshillWood	0D	11	1	NA	NA	NA	NA	NA	Rep0.Class1	Class1	2	1	1	Starting	Starting.Rep0.Class1	Starting.Class1	1	PullingshillWood	Starting communities
PH02	NA	NA	NA	Rep0	NA	PH02	PullingshillWood	0D	7	1	NA	NA	NA	NA	NA	Rep0.Class1	Class1	2	1	1	Starting	Starting.Rep0.Class1	Starting.Class1	1	Other	Starting communities
PH03	NA	NA	NA	Rep0	NA	PH03	PullingshillWood	0D	9	4	NA	NA	NA	NA	NA	Rep0.Class4	Class4	1	1	1	Starting	Starting.Rep0.Class4	Starting.Class4	4	Other	Starting communities
PH04	NA	NA	NA	Rep0	NA	PH04	PullingshillWood	0D	4	2	NA	NA	NA	NA	NA	Rep0.Class2	Class2	3	1	1	Starting	Starting.Rep0.Class2	Starting.Class2	2	Other	Starting communities
PH05	NA	NA	NA	Rep0	NA	PH05	PullingshillWood	0D	7	1	NA	NA	NA	NA	NA	Rep0.Class1	Class1	2	1	1	Starting	Starting.Rep0.Class1	Starting.Class1	1	Other	Starting communities
PH06	NA	NA	NA	Rep0	NA	PH06	PullingshillWood	0D	7	1	NA	NA	NA	NA	NA	Rep0.Class1	Class1	2	1	1	Starting	Starting.Rep0.Class1	Starting.Class1	1	Other	Starting communities
PH07	NA	NA	NA	Rep0	NA	PH07	PullingshillWood	0D	6	3	NA	NA	NA	NA	NA	Rep0.Class3	Class3	4	2	NA	Starting	Starting.Rep0.Class3	Starting.Class3	3	Other	Starting communities
PH08	NA	NA	NA	Rep0	NA	PH08	PullingshillWood	0D	14	5	NA	NA	NA	NA	NA	Rep0.Class5	Class5	3	2	2	Starting	Starting.Rep0.Class5	Starting.Class5	5	Other	Starting communities
PH09	NA	NA	NA	Rep0	NA	PH09	PullingshillWood	0D	6	3	NA	NA	NA	NA	NA	Rep0.Class3	Class3	3	2	2	Starting	Starting.Rep0.Class3	Starting.Class3	3	Other	Starting communities
PH10	NA	NA	NA	Rep0	NA	PH10	PullingshillWood	0D	8	3	NA	NA	NA	NA	NA	Rep0.Class3	Class3	4	2	2	Starting	Starting.Rep0.Class3	Starting.Class3	3	Other	Starting communities
PH11	NA	NA	NA	Rep0	NA	PH11	PullingshillWood	0D	6	3	NA	NA	NA	NA	NA	Rep0.Class3	Class3	4	2	2	Starting	Starting.Rep0.Class3	Starting.Class3	3	Other	Starting communities
PH12	NA	NA	NA	Rep0	NA	PH12	PullingshillWood	0D	8	3	NA	NA	NA	NA	NA	Rep0.Class3	Class3	4	2	2	Starting	Starting.Rep0.Class3	Starting.Class3	3	Other	Starting communities
PH13	NA	NA	NA	Rep0	NA	PH13	PullingshillWood	0D	3	3	NA	NA	NA	NA	NA	Rep0.Class3	Class3	4	2	1	Starting	Starting.Rep0.Class3	Starting.Class3	3	Other	Starting communities
PH14	NA	NA	NA	Rep0	NA	PH14	PullingshillWood	0D	3	3	NA	NA	NA	NA	NA	Rep0.Class3	Class3	4	2	2	Starting	Starting.Rep0.Class3	Starting.Class3	3	Other	Starting communities
PH15	NA	NA	NA	Rep0	NA	PH15	PullingshillWood	0D	8	3	NA	NA	NA	NA	NA	Rep0.Class3	Class3	4	2	2	Starting	Starting.Rep0.Class3	Starting.Class3	3	Other	Starting communities
PH17	NA	NA	NA	Rep0	NA	PH17	PullingshillWood	0D	8	3	NA	NA	NA	NA	NA	Rep0.Class3	Class3	4	2	2	Starting	Starting.Rep0.Class3	Starting.Class3	3	Other	Starting communities
PH18	NA	NA	NA	Rep0	NA	PH18	PullingshillWood	0D	14	5	NA	NA	NA	NA	NA	Rep0.Class5	Class5	3	2	2	Starting	Starting.Rep0.Class5	Starting.Class5	5	Other	Starting communities
PH19	NA	NA	NA	Rep0	NA	PH19	PullingshillWood	0D	8	2	NA	NA	NA	NA	NA	Rep0.Class2	Class2	3	2	2	Starting	Starting.Rep0.Class2	Starting.Class2	2	Other	Starting communities
PH20	NA	NA	NA	Rep0	NA	PH20	PullingshillWood	0D	8	3	NA	NA	NA	NA	NA	Rep0.Class3	Class3	4	2	2	Starting	Starting.Rep0.Class3	Starting.Class3	3	Other	Starting communities
PH21	NA	NA	NA	Rep0	NA	PH21	PullingshillWood	0D	8	3	NA	NA	NA	NA	NA	Rep0.Class3	Class3	4	2	2	Starting	Starting.Rep0.Class3	Starting.Class3	3	Other	Starting communities
PH22	NA	NA	NA	Rep0	NA	PH22	PullingshillWood	0D	8	3	NA	NA	NA	NA	NA	Rep0.Class3	Class3	4	2	2	Starting	Starting.Rep0.Class3	Starting.Class3	3	Other	Starting communities
PH24	NA	NA	NA	Rep0	NA	PH24	PullingshillWood	0D	4	2	NA	NA	NA	NA	NA	Rep0.Class2	Class2	3	2	2	Starting	Starting.Rep0.Class2	Starting.Class2	2	Other	Starting communities
RDM01	NA	NA	NA	Rep0	NA	RDM01	SilwoodPark	0D	6	3	NA	NA	NA	NA	NA	Rep0.Class3	Class3	2	1	1	Starting	Starting.Rep0.Class3	Starting.Class3	3	Other	Starting communities
SAC02	NA	NA	NA	Rep0	NA	SAC02	StAlbansCity	0D	14	5	NA	NA	NA	NA	NA	Rep0.Class5	Class5	3	2	2	Starting	Starting.Rep0.Class5	Starting.Class5	5	Other	Starting communities
SAC03	NA	NA	NA	Rep0	NA	SAC03	StAlbansCity	0D	3	3	NA	NA	NA	NA	NA	Rep0.Class3	Class3	2	1	1	Starting	Starting.Rep0.Class3	Starting.Class3	3	Other	Starting communities
SAC04	NA	NA	NA	Rep0	NA	SAC04	StAlbansCity	0D	3	3	NA	NA	NA	NA	NA	Rep0.Class3	Class3	3	2	2	Starting	Starting.Rep0.Class3	Starting.Class3	3	Other	Starting communities
SAC05	NA	NA	NA	Rep0	NA	SAC05	StAlbansCity	0D	3	3	NA	NA	NA	NA	NA	Rep0.Class3	Class3	3	2	2	Starting	Starting.Rep0.Class3	Starting.Class3	3	Other	Starting communities
SAC06	NA	NA	NA	Rep0	NA	SAC06	StAlbansCity	0D	4	2	NA	NA	NA	NA	NA	Rep0.Class2	Class2	3	2	2	Starting	Starting.Rep0.Class2	Starting.Class2	2	Other	Starting communities
SAC07	NA	NA	NA	Rep0	NA	SAC07	StAlbansCity	0D	4	2	NA	NA	NA	NA	NA	Rep0.Class2	Class2	3	2	2	Starting	Starting.Rep0.Class2	Starting.Class2	2	Other	Starting communities
SAC08	NA	NA	NA	Rep0	NA	SAC08	StAlbansCity	0D	3	3	NA	NA	NA	NA	NA	Rep0.Class3	Class3	4	2	1	Starting	Starting.Rep0.Class3	Starting.Class3	3	Other	Starting communities
SAC10	NA	NA	NA	Rep0	NA	SAC10	StAlbansCity	0D	14	5	NA	NA	NA	NA	NA	Rep0.Class5	Class5	3	1	1	Starting	Starting.Rep0.Class5	Starting.Class5	5	Other	Starting communities
SAC11	NA	NA	NA	Rep0	NA	SAC11	StAlbansCity	0D	3	3	NA	NA	NA	NA	NA	Rep0.Class3	Class3	3	2	2	Starting	Starting.Rep0.Class3	Starting.Class3	3	Other	Starting communities
SAC12	NA	NA	NA	Rep0	NA	SAC12	StAlbansCity	0D	4	2	NA	NA	NA	NA	NA	Rep0.Class2	Class2	3	2	2	Starting	Starting.Rep0.Class2	Starting.Class2	2	Other	Starting communities
SAC13	NA	NA	NA	Rep0	NA	SAC13	StAlbansCity	0D	4	2	NA	NA	NA	NA	NA	Rep0.Class2	Class2	3	1	2	Starting	Starting.Rep0.Class2	Starting.Class2	2	Other	Starting communities
SAC14	NA	NA	NA	Rep0	NA	SAC14	StAlbansCity	0D	3	3	NA	NA	NA	NA	NA	Rep0.Class3	Class3	4	2	2	Starting	Starting.Rep0.Class3	Starting.Class3	3	Other	Starting communities
SAC15	NA	NA	NA	Rep0	NA	SAC15	StAlbansCity	0D	6	3	NA	NA	NA	NA	NA	Rep0.Class3	Class3	3	1	1	Starting	Starting.Rep0.Class3	Starting.Class3	3	Other	Starting communities
SAC16	NA	NA	NA	Rep0	NA	SAC16	StAlbansCity	0D	4	2	NA	NA	NA	NA	NA	Rep0.Class2	Class2	3	2	2	Starting	Starting.Rep0.Class2	Starting.Class2	2	Other	Starting communities
SNG01	NA	NA	NA	Rep0	NA	SNG01	Sunningdale	0D	3	3	NA	NA	NA	NA	NA	Rep0.Class3	Class3	1	1	NA	Starting	Starting.Rep0.Class3	Starting.Class3	3	Other	Starting communities
SNG02	NA	NA	NA	Rep0	NA	SNG02	Sunningdale	0D	3	3	NA	NA	NA	NA	NA	Rep0.Class3	Class3	4	2	NA	Starting	Starting.Rep0.Class3	Starting.Class3	3	Other	Starting communities
SP10	NA	NA	NA	Rep0	NA	SP10	SilwoodPark	0D	17	6	NA	NA	NA	NA	NA	Rep0.Class6	Class6	2	1	NA	Starting	Starting.Rep0.Class6	Starting.Class6	6	Other	Starting communities
SP11	NA	NA	NA	Rep0	NA	SP11	SilwoodPark	0D	2	1	NA	NA	NA	NA	NA	Rep0.Class1	Class1	2	1	NA	Starting	Starting.Rep0.Class1	Starting.Class1	1	Other	Starting communities
SP12	NA	NA	NA	Rep0	NA	SP12	SilwoodPark	0D	11	1	NA	NA	NA	NA	NA	Rep0.Class1	Class1	2	1	NA	Starting	Starting.Rep0.Class1	Starting.Class1	1	Other	Starting communities
SP13	NA	NA	NA	Rep0	NA	SP13	SilwoodPark	0D	11	1	NA	NA	NA	NA	NA	Rep0.Class1	Class1	2	1	NA	Starting	Starting.Rep0.Class1	Starting.Class1	1	Other	Starting communities
SP14	NA	NA	NA	Rep0	NA	SP14	SilwoodPark	0D	11	6	NA	NA	NA	NA	NA	Rep0.Class6	Class6	2	1	NA	Starting	Starting.Rep0.Class6	Starting.Class6	6	Other	Starting communities
SP15	NA	NA	NA	Rep0	NA	SP15	SilwoodPark	0D	11	1	NA	NA	NA	NA	NA	Rep0.Class1	Class1	2	1	NA	Starting	Starting.Rep0.Class1	Starting.Class1	1	Other	Starting communities
SP16	NA	NA	NA	Rep0	NA	SP16	SilwoodPark	0D	17	6	NA	NA	NA	NA	NA	Rep0.Class6	Class6	2	1	NA	Starting	Starting.Rep0.Class6	Starting.Class6	6	Other	Starting communities
SP17	NA	NA	NA	Rep0	NA	SP17	SilwoodPark	0D	11	1	NA	NA	NA	NA	NA	Rep0.Class1	Class1	2	1	NA	Starting	Starting.Rep0.Class1	Starting.Class1	1	Other	Starting communities
WEL01	NA	NA	NA	Rep0	NA	WEL01	CombeHill	0D	8	3	NA	NA	NA	NA	NA	Rep0.Class3	Class3	4	2	1	Starting	Starting.Rep0.Class3	Starting.Class3	3	CombeHill	Starting communities
WEL02	NA	NA	NA	Rep0	NA	WEL02	CombeHill	0D	4	2	NA	NA	NA	NA	NA	Rep0.Class2	Class2	3	2	2	Starting	Starting.Rep0.Class2	Starting.Class2	2	Other	Starting communities
WEL03	NA	NA	NA	Rep0	NA	WEL03	CombeHill	0D	14	5	NA	NA	NA	NA	NA	Rep0.Class5	Class5	3	2	1	Starting	Starting.Rep0.Class5	Starting.Class5	5	Other	Starting communities
WEL04	NA	NA	NA	Rep0	NA	WEL04	CombeHill	0D	3	3	NA	NA	NA	NA	NA	Rep0.Class3	Class3	4	2	2	Starting	Starting.Rep0.Class3	Starting.Class3	3	Other	Starting communities
WEL05	NA	NA	NA	Rep0	NA	WEL05	CombeHill	0D	3	3	NA	NA	NA	NA	NA	Rep0.Class3	Class3	4	2	1	Starting	Starting.Rep0.Class3	Starting.Class3	3	Other	Starting communities
WEL06	NA	NA	NA	Rep0	NA	WEL06	CombeHill	0D	3	3	NA	NA	NA	NA	NA	Rep0.Class3	Class3	4	2	1	Starting	Starting.Rep0.Class3	Starting.Class3	3	Other	Starting communities
WEL07	NA	NA	NA	Rep0	NA	WEL07	CombeHill	0D	3	3	NA	NA	NA	NA	NA	Rep0.Class3	Class3	3	1	2	Starting	Starting.Rep0.Class3	Starting.Class3	3	Other	Starting communities
WEL08	NA	NA	NA	Rep0	NA	WEL08	CombeHill	0D	4	2	NA	NA	NA	NA	NA	Rep0.Class2	Class2	3	2	2	Starting	Starting.Rep0.Class2	Starting.Class2	2	Other	Starting communities
WEL09	NA	NA	NA	Rep0	NA	WEL09	CombeHill	0D	6	3	NA	NA	NA	NA	NA	Rep0.Class3	Class3	3	2	2	Starting	Starting.Rep0.Class3	Starting.Class3	3	Other	Starting communities
WEL10	NA	NA	NA	Rep0	NA	WEL10	CombeHill	0D	6	2	NA	NA	NA	NA	NA	Rep0.Class2	Class2	3	2	NA	Starting	Starting.Rep0.Class2	Starting.Class2	2	Other	Starting communities
WEL11	NA	NA	NA	Rep0	NA	WEL11	CombeHill	0D	4	2	NA	NA	NA	NA	NA	Rep0.Class2	Class2	3	2	NA	Starting	Starting.Rep0.Class2	Starting.Class2	2	Other	Starting communities
WEL12	NA	NA	NA	Rep0	NA	WEL12	CombeHill	0D	8	3	NA	NA	NA	NA	NA	Rep0.Class3	Class3	4	2	2	Starting	Starting.Rep0.Class3	Starting.Class3	3	Other	Starting communities
WEL13	NA	NA	NA	Rep0	NA	WEL13	CombeHill	0D	8	3	NA	NA	NA	NA	NA	Rep0.Class3	Class3	4	2	2	Starting	Starting.Rep0.Class3	Starting.Class3	3	Other	Starting communities
WEL14	NA	NA	NA	Rep0	NA	WEL14	CombeHill	0D	6	3	NA	NA	NA	NA	NA	Rep0.Class3	Class3	4	2	2	Starting	Starting.Rep0.Class3	Starting.Class3	3	Other	Starting communities
WEL15	NA	NA	NA	Rep0	NA	WEL15	CombeHill	0D	4	2	NA	NA	NA	NA	NA	Rep0.Class2	Class2	3	2	2	Starting	Starting.Rep0.Class2	Starting.Class2	2	Other	Starting communities
WEL16	NA	NA	NA	Rep0	NA	WEL16	CombeHill	0D	6	3	NA	NA	NA	NA	NA	Rep0.Class3	Class3	3	2	NA	Starting	Starting.Rep0.Class3	Starting.Class3	3	Other	Starting communities
WEL17	NA	NA	NA	Rep0	NA	WEL17	CombeHill	0D	3	3	NA	NA	NA	NA	NA	Rep0.Class3	Class3	3	2	2	Starting	Starting.Rep0.Class3	Starting.Class3	3	Other	Starting communities
WEL18	NA	NA	NA	Rep0	NA	WEL18	CombeHill	0D	4	2	NA	NA	NA	NA	NA	Rep0.Class2	Class2	3	2	2	Starting	Starting.Rep0.Class2	Starting.Class2	2	Other	Starting communities
WEL20	NA	NA	NA	Rep0	NA	WEL20	CombeHill	0D	8	3	NA	NA	NA	NA	NA	Rep0.Class3	Class3	4	2	2	Starting	Starting.Rep0.Class3	Starting.Class3	3	Other	Starting communities
WEL22	NA	NA	NA	Rep0	NA	WEL22	CombeHill	0D	4	2	NA	NA	NA	NA	NA	Rep0.Class2	Class2	3	2	2	Starting	Starting.Rep0.Class2	Starting.Class2	2	Other	Starting communities
WEL23	NA	NA	NA	Rep0	NA	WEL23	CombeHill	0D	6	2	NA	NA	NA	NA	NA	Rep0.Class2	Class2	3	2	2	Starting	Starting.Rep0.Class2	Starting.Class2	2	Other	Starting communities
WEL24	NA	NA	NA	Rep0	NA	WEL24	CombeHill	0D	6	3	NA	NA	NA	NA	NA	Rep0.Class3	Class3	3	2	2	Starting	Starting.Rep0.Class3	Starting.Class3	3	Other	Starting communities
WEL25	NA	NA	NA	Rep0	NA	WEL25	CombeHill	0D	8	3	NA	NA	NA	NA	NA	Rep0.Class3	Class3	4	2	2	Starting	Starting.Rep0.Class3	Starting.Class3	3	Other	Starting communities
WEL26	NA	NA	NA	Rep0	NA	WEL26	CombeHill	0D	15	3	NA	NA	NA	NA	NA	Rep0.Class3	Class3	4	2	1	Starting	Starting.Rep0.Class3	Starting.Class3	3	Other	Starting communities
WF01	NA	NA	NA	Rep0	NA	WF01	WindsorForest	0D	7	1	NA	NA	NA	NA	NA	Rep0.Class1	Class1	2	1	1	Starting	Starting.Rep0.Class1	Starting.Class1	1	Other	Starting communities
WF02	NA	NA	NA	Rep0	NA	WF02	WindsorForest	0D	9	4	NA	NA	NA	NA	NA	Rep0.Class4	Class4	1	1	1	Starting	Starting.Rep0.Class4	Starting.Class4	4	Other	Starting communities
WF04	NA	NA	NA	Rep0	NA	WF04	WindsorForest	0D	7	1	NA	NA	NA	NA	NA	Rep0.Class1	Class1	2	1	1	Starting	Starting.Rep0.Class1	Starting.Class1	1	Other	Starting communities
WF05	NA	NA	NA	Rep0	NA	WF05	WindsorForest	0D	7	4	NA	NA	NA	NA	NA	Rep0.Class4	Class4	2	1	1	Starting	Starting.Rep0.Class4	Starting.Class4	4	Other	Starting communities
WF06	NA	NA	NA	Rep0	NA	WF06	WindsorForest	0D	9	4	NA	NA	NA	NA	NA	Rep0.Class4	Class4	2	1	1	Starting	Starting.Rep0.Class4	Starting.Class4	4	Other	Starting communities
WF07	NA	NA	NA	Rep0	NA	WF07	WindsorForest	0D	7	1	NA	NA	NA	NA	NA	Rep0.Class1	Class1	2	1	1	Starting	Starting.Rep0.Class1	Starting.Class1	1	Other	Starting communities
WGP01	NA	NA	NA	Rep0	NA	WGP01	WindsorGreatPark	0D	2	4	NA	NA	NA	NA	NA	Rep0.Class4	Class4	2	1	NA	Starting	Starting.Rep0.Class4	Starting.Class4	4	Other	Starting communities
WGP02	NA	NA	NA	Rep0	NA	WGP02	WindsorGreatPark	0D	7	1	NA	NA	NA	NA	NA	Rep0.Class1	Class1	1	1	NA	Starting	Starting.Rep0.Class1	Starting.Class1	1	Other	Starting communities
WGP03	NA	NA	NA	Rep0	NA	WGP03	WindsorGreatPark	0D	14	5	NA	NA	NA	NA	NA	Rep0.Class5	Class5	3	2	NA	Starting	Starting.Rep0.Class5	Starting.Class5	5	Other	Starting communities
WGP04	NA	NA	NA	Rep0	NA	WGP04	WindsorGreatPark	0D	8	3	NA	NA	NA	NA	NA	Rep0.Class3	Class3	4	2	NA	Starting	Starting.Rep0.Class3	Starting.Class3	3	Other	Starting communities
WGP05	NA	NA	NA	Rep0	NA	WGP05	WindsorGreatPark	0D	15	3	NA	NA	NA	NA	NA	Rep0.Class3	Class3	4	2	NA	Starting	Starting.Rep0.Class3	Starting.Class3	3	Other	Starting communities
WGP06	NA	NA	NA	Rep0	NA	WGP06	WindsorGreatPark	0D	6	5	NA	NA	NA	NA	NA	Rep0.Class5	Class5	3	2	NA	Starting	Starting.Rep0.Class5	Starting.Class5	5	Other	Starting communities
WGP07	NA	NA	NA	Rep0	NA	WGP07	WindsorGreatPark	0D	8	3	NA	NA	NA	NA	NA	Rep0.Class3	Class3	4	2	NA	Starting	Starting.Rep0.Class3	Starting.Class3	3	Other	Starting communities
WGP08	NA	NA	NA	Rep0	NA	WGP08	WindsorGreatPark	0D	3	3	NA	NA	NA	NA	NA	Rep0.Class3	Class3	4	2	NA	Starting	Starting.Rep0.Class3	Starting.Class3	3	Other	Starting communities
WGP09	NA	NA	NA	Rep0	NA	WGP09	WindsorGreatPark	0D	4	2	NA	NA	NA	NA	NA	Rep0.Class2	Class2	3	2	NA	Starting	Starting.Rep0.Class2	Starting.Class2	2	Other	Starting communities
WGP10	NA	NA	NA	Rep0	NA	WGP10	WindsorGreatPark	0D	14	5	NA	NA	NA	NA	NA	Rep0.Class5	Class5	3	2	NA	Starting	Starting.Rep0.Class5	Starting.Class5	5	Other	Starting communities
WGP11	NA	NA	NA	Rep0	NA	WGP11	WindsorGreatPark	0D	14	5	NA	NA	NA	NA	NA	Rep0.Class5	Class5	3	2	NA	Starting	Starting.Rep0.Class5	Starting.Class5	5	Other	Starting communities
WGP12	NA	NA	NA	Rep0	NA	WGP12	WindsorGreatPark	0D	8	3	NA	NA	NA	NA	NA	Rep0.Class3	Class3	3	2	NA	Starting	Starting.Rep0.Class3	Starting.Class3	3	Other	Starting communities
WGP13	NA	NA	NA	Rep0	NA	WGP13	WindsorGreatPark	0D	7	1	NA	NA	NA	NA	NA	Rep0.Class1	Class1	1	1	NA	Starting	Starting.Rep0.Class1	Starting.Class1	1	Other	Starting communities
WGP14	NA	NA	NA	Rep0	NA	WGP14	WindsorGreatPark	0D	9	4	NA	NA	NA	NA	NA	Rep0.Class4	Class4	1	1	NA	Starting	Starting.Rep0.Class4	Starting.Class4	4	Other	Starting communities
WGP16	NA	NA	NA	Rep0	NA	WGP16	WindsorGreatPark	0D	5	4	NA	NA	NA	NA	NA	Rep0.Class4	Class4	2	1	NA	Starting	Starting.Rep0.Class4	Starting.Class4	4	Other	Starting communities
WGP17	NA	NA	NA	Rep0	NA	WGP17	WindsorGreatPark	0D	16	4	NA	NA	NA	NA	NA	Rep0.Class4	Class4	1	1	NA	Starting	Starting.Rep0.Class4	Starting.Class4	4	Other	Starting communities
WGP18	NA	NA	NA	Rep0	NA	WGP18	WindsorGreatPark	0D	5	4	NA	NA	NA	NA	NA	Rep0.Class4	Class4	2	1	NA	Starting	Starting.Rep0.Class4	Starting.Class4	4	Other	Starting communities
WGP19	NA	NA	NA	Rep0	NA	WGP19	WindsorGreatPark	0D	4	2	NA	NA	NA	NA	NA	Rep0.Class2	Class2	3	1	NA	Starting	Starting.Rep0.Class2	Starting.Class2	2	Other	Starting communities
WGP20	NA	NA	NA	Rep0	NA	WGP20	WindsorGreatPark	0D	12	1	NA	NA	NA	NA	NA	Rep0.Class1	Class1	1	1	NA	Starting	Starting.Rep0.Class1	Starting.Class1	1	Other	Starting communities
WiW01	NA	NA	NA	Rep0	NA	WiW01	GreenbroomCovert	0D	12	1	NA	NA	NA	NA	NA	Rep0.Class1	Class1	2	1	1	Starting	Starting.Rep0.Class1	Starting.Class1	1	Other	Starting communities
WiW02	NA	NA	NA	Rep0	NA	WiW02	GreenbroomCovert	0D	16	4	NA	NA	NA	NA	NA	Rep0.Class4	Class4	1	1	1	Starting	Starting.Rep0.Class4	Starting.Class4	4	Other	Starting communities
WiW03	NA	NA	NA	Rep0	NA	WiW03	GreenbroomCovert	0D	9	4	NA	NA	NA	NA	NA	Rep0.Class4	Class4	1	1	1	Starting	Starting.Rep0.Class4	Starting.Class4	4	Other	Starting communities
WiW04	NA	NA	NA	Rep0	NA	WiW04	GreenbroomCovert	0D	9	1	NA	NA	NA	NA	NA	Rep0.Class1	Class1	1	1	1	Starting	Starting.Rep0.Class1	Starting.Class1	1	Other	Starting communities
WiW05	NA	NA	NA	Rep0	NA	WiW05	GreenbroomCovert	0D	9	1	NA	NA	NA	NA	NA	Rep0.Class1	Class1	1	1	1	Starting	Starting.Rep0.Class1	Starting.Class1	1	Other	Starting communities
WiW06	NA	NA	NA	Rep0	NA	WiW06	GreenbroomCovert	0D	5	4	NA	NA	NA	NA	NA	Rep0.Class4	Class4	2	1	1	Starting	Starting.Rep0.Class4	Starting.Class4	4	Other	Starting communities
WiW07	NA	NA	NA	Rep0	NA	WiW07	GreenbroomCovert	0D	14	5	NA	NA	NA	NA	NA	Rep0.Class5	Class5	2	1	1	Starting	Starting.Rep0.Class5	Starting.Class5	5	Other	Starting communities
WiW08	NA	NA	NA	Rep0	NA	WiW08	GreenbroomCovert	0D	7	4	NA	NA	NA	NA	NA	Rep0.Class4	Class4	2	1	1	Starting	Starting.Rep0.Class4	Starting.Class4	4	Other	Starting communities
WiW09	NA	NA	NA	Rep0	NA	WiW09	GreenbroomCovert	0D	7	2	NA	NA	NA	NA	NA	Rep0.Class2	Class2	3	1	NA	Starting	Starting.Rep0.Class2	Starting.Class2	2	Other	Starting communities
WiW10	NA	NA	NA	Rep0	NA	WiW10	GreenbroomCovert	0D	11	1	NA	NA	NA	NA	NA	Rep0.Class1	Class1	1	1	1	Starting	Starting.Rep0.Class1	Starting.Class1	1	Other	Starting communities
WiW11	NA	NA	NA	Rep0	NA	WiW11	GreenbroomCovert	0D	11	1	NA	NA	NA	NA	NA	Rep0.Class1	Class1	2	1	1	Starting	Starting.Rep0.Class1	Starting.Class1	1	Other	Starting communities
WiW12	NA	NA	NA	Rep0	NA	WiW12	GreenbroomCovert	0D	7	1	NA	NA	NA	NA	NA	Rep0.Class1	Class1	2	1	NA	Starting	Starting.Rep0.Class1	Starting.Class1	1	Other	Starting communities
WiW13	NA	NA	NA	Rep0	NA	WiW13	GreenbroomCovert	0D	7	1	NA	NA	NA	NA	NA	Rep0.Class1	Class1	2	1	1	Starting	Starting.Rep0.Class1	Starting.Class1	1	Other	Starting communities
WiW14	NA	NA	NA	Rep0	NA	WiW14	GreenbroomCovert	0D	9	4	NA	NA	NA	NA	NA	Rep0.Class4	Class4	1	1	1	Starting	Starting.Rep0.Class4	Starting.Class4	4	Other	Starting communities
WiW15	NA	NA	NA	Rep0	NA	WiW15	GreenbroomCovert	0D	10	1	NA	NA	NA	NA	NA	Rep0.Class1	Class1	2	1	1	Starting	Starting.Rep0.Class1	Starting.Class1	1	Other	Starting communities
WiW16	NA	NA	NA	Rep0	NA	WiW16	GreenbroomCovert	0D	2	4	NA	NA	NA	NA	NA	Rep0.Class4	Class4	1	1	1	Starting	Starting.Rep0.Class4	Starting.Class4	4	Other	Starting communities
WiW17	NA	NA	NA	Rep0	NA	WiW17	GreenbroomCovert	0D	2	1	NA	NA	NA	NA	NA	Rep0.Class1	Class1	2	1	1	Starting	Starting.Rep0.Class1	Starting.Class1	1	Other	Starting communities
WiW18	NA	NA	NA	Rep0	NA	WiW18	GreenbroomCovert	0D	3	3	NA	NA	NA	NA	NA	Rep0.Class3	Class3	2	1	1	Starting	Starting.Rep0.Class3	Starting.Class3	3	Other	Starting communities
WiW19	NA	NA	NA	Rep0	NA	WiW19	GreenbroomCovert	0D	9	4	NA	NA	NA	NA	NA	Rep0.Class4	Class4	2	1	1	Starting	Starting.Rep0.Class4	Starting.Class4	4	Other	Starting communities
WiW20	NA	NA	NA	Rep0	NA	WiW20	GreenbroomCovert	0D	2	1	NA	NA	NA	NA	NA	Rep0.Class1	Class1	2	1	1	Starting	Starting.Rep0.Class1	Starting.Class1	1	Other	Starting communities
WiW21	NA	NA	NA	Rep0	NA	WiW21	GreenbroomCovert	0D	5	4	NA	NA	NA	NA	NA	Rep0.Class4	Class4	2	1	1	Starting	Starting.Rep0.Class4	Starting.Class4	4	Other	Starting communities
WiW22	NA	NA	NA	Rep0	NA	WiW22	GreenbroomCovert	0D	12	1	NA	NA	NA	NA	NA	Rep0.Class1	Class1	1	1	NA	Starting	Starting.Rep0.Class1	Starting.Class1	1	Other	Starting communities
WiW23	NA	NA	NA	Rep0	NA	WiW23	GreenbroomCovert	0D	15	1	NA	NA	NA	NA	NA	Rep0.Class1	Class1	2	1	1	Starting	Starting.Rep0.Class1	Starting.Class1	1	Other	Starting communities
WiW24	NA	NA	NA	Rep0	NA	WiW24	GreenbroomCovert	0D	7	4	NA	NA	NA	NA	NA	Rep0.Class4	Class4	2	1	1	Starting	Starting.Rep0.Class4	Starting.Class4	4	Other	Starting communities
WiW25	NA	NA	NA	Rep0	NA	WiW25	GreenbroomCovert	0D	9	4	NA	NA	NA	NA	NA	Rep0.Class4	Class4	1	1	1	Starting	Starting.Rep0.Class4	Starting.Class4	4	Other	Starting communities
WiW26	NA	NA	NA	Rep0	NA	WiW26	GreenbroomCovert	0D	15	3	NA	NA	NA	NA	NA	Rep0.Class3	Class3	2	1	1	Starting	Starting.Rep0.Class3	Starting.Class3	3	Other	Starting communities
WiW27	NA	NA	NA	Rep0	NA	WiW27	GreenbroomCovert	0D	5	4	NA	NA	NA	NA	NA	Rep0.Class4	Class4	1	1	1	Starting	Starting.Rep0.Class4	Starting.Class4	4	Other	Starting communities
WiW28	NA	NA	NA	Rep0	NA	WiW28	GreenbroomCovert	0D	5	4	NA	NA	NA	NA	NA	Rep0.Class4	Class4	2	1	1	Starting	Starting.Rep0.Class4	Starting.Class4	4	Other	Starting communities
WiW29	NA	NA	NA	Rep0	NA	WiW29	GreenbroomCovert	0D	9	4	NA	NA	NA	NA	NA	Rep0.Class4	Class4	1	1	1	Starting	Starting.Rep0.Class4	Starting.Class4	4	Other	Starting communities
WiW30	NA	NA	NA	Rep0	NA	WiW30	GreenbroomCovert	0D	6	4	NA	NA	NA	NA	NA	Rep0.Class4	Class4	2	1	1	Starting	Starting.Rep0.Class4	Starting.Class4	4	Other	Starting communities
WiW31	NA	NA	NA	Rep0	NA	WiW31	GreenbroomCovert	0D	5	1	NA	NA	NA	NA	NA	Rep0.Class1	Class1	3	1	1	Starting	Starting.Rep0.Class1	Starting.Class1	1	Other	Starting communities
WiW32	NA	NA	NA	Rep0	NA	WiW32	GreenbroomCovert	0D	5	4	NA	NA	NA	NA	NA	Rep0.Class4	Class4	2	1	1	Starting	Starting.Rep0.Class4	Starting.Class4	4	Other	Starting communities
WiW33	NA	NA	NA	Rep0	NA	WiW33	GreenbroomCovert	0D	12	1	NA	NA	NA	NA	NA	Rep0.Class1	Class1	2	1	1	Starting	Starting.Rep0.Class1	Starting.Class1	1	Other	Starting communities
WiW34	NA	NA	NA	Rep0	NA	WiW34	GreenbroomCovert	0D	7	4	NA	NA	NA	NA	NA	Rep0.Class4	Class4	2	1	1	Starting	Starting.Rep0.Class4	Starting.Class4	4	Other	Starting communities
WiW36	NA	NA	NA	Rep0	NA	WiW36	GreenbroomCovert	0D	12	1	NA	NA	NA	NA	NA	Rep0.Class1	Class1	2	1	1	Starting	Starting.Rep0.Class1	Starting.Class1	1	Other	Starting communities
WiW37	NA	NA	NA	Rep0	NA	WiW37	GreenbroomCovert	0D	12	1	NA	NA	NA	NA	NA	Rep0.Class1	Class1	1	1	1	Starting	Starting.Rep0.Class1	Starting.Class1	1	Other	Starting communities
WiW38	NA	NA	NA	Rep0	NA	WiW38	GreenbroomCovert	0D	12	1	NA	NA	NA	NA	NA	Rep0.Class1	Class1	1	1	1	Starting	Starting.Rep0.Class1	Starting.Class1	1	Other	Starting communities
WiW40	NA	NA	NA	Rep0	NA	WiW40	GreenbroomCovert	0D	12	1	NA	NA	NA	NA	NA	Rep0.Class1	Class1	2	1	1	Starting	Starting.Rep0.Class1	Starting.Class1	1	Other	Starting communities
WiW41	NA	NA	NA	Rep0	NA	WiW41	GreenbroomCovert	0D	13	1	NA	NA	NA	NA	NA	Rep0.Class1	Class1	2	1	1	Starting	Starting.Rep0.Class1	Starting.Class1	1	Other	Starting communities
WiW43	NA	NA	NA	Rep0	NA	WiW43	GreenbroomCovert	0D	9	4	NA	NA	NA	NA	NA	Rep0.Class4	Class4	1	1	1	Starting	Starting.Rep0.Class4	Starting.Class4	4	Other	Starting communities
WiW44	NA	NA	NA	Rep0	NA	WiW44	GreenbroomCovert	0D	9	4	NA	NA	NA	NA	NA	Rep0.Class4	Class4	1	1	1	Starting	Starting.Rep0.Class4	Starting.Class4	4	Other	Starting communities
WiW45	NA	NA	NA	Rep0	NA	WiW45	GreenbroomCovert	0D	9	4	NA	NA	NA	NA	NA	Rep0.Class4	Class4	1	1	1	Starting	Starting.Rep0.Class4	Starting.Class4	4	Other	Starting communities
WiW46	NA	NA	NA	Rep0	NA	WiW46	GreenbroomCovert	0D	9	4	NA	NA	NA	NA	NA	Rep0.Class4	Class4	2	1	1	Starting	Starting.Rep0.Class4	Starting.Class4	4	Other	Starting communities
WiW47	NA	NA	NA	Rep0	NA	WiW47	GreenbroomCovert	0D	7	1	NA	NA	NA	NA	NA	Rep0.Class1	Class1	2	1	1	Starting	Starting.Rep0.Class1	Starting.Class1	1	Other	Starting communities
WiW48	NA	NA	NA	Rep0	NA	WiW48	GreenbroomCovert	0D	11	4	NA	NA	NA	NA	NA	Rep0.Class4	Class4	1	1	1	Starting	Starting.Rep0.Class4	Starting.Class4	4	Other	Starting communities
WiW49	NA	NA	NA	Rep0	NA	WiW49	GreenbroomCovert	0D	9	4	NA	NA	NA	NA	NA	Rep0.Class4	Class4	1	1	1	Starting	Starting.Rep0.Class4	Starting.Class4	4	Other	Starting communities
WiW50	NA	NA	NA	Rep0	NA	WiW50	GreenbroomCovert	0D	13	4	NA	NA	NA	NA	NA	Rep0.Class4	Class4	1	1	1	Starting	Starting.Rep0.Class4	Starting.Class4	4	Other	Starting communities
WiW51	NA	NA	NA	Rep0	NA	WiW51	GreenbroomCovert	0D	2	1	NA	NA	NA	NA	NA	Rep0.Class1	Class1	2	1	1	Starting	Starting.Rep0.Class1	Starting.Class1	1	Other	Starting communities
WiW52	NA	NA	NA	Rep0	NA	WiW52	GreenbroomCovert	0D	5	4	NA	NA	NA	NA	NA	Rep0.Class4	Class4	2	1	1	Starting	Starting.Rep0.Class4	Starting.Class4	4	Other	Starting communities
WiW53	NA	NA	NA	Rep0	NA	WiW53	GreenbroomCovert	0D	15	3	NA	NA	NA	NA	NA	Rep0.Class3	Class3	1	2	1	Starting	Starting.Rep0.Class3	Starting.Class3	3	Other	Starting communities
WiW54	NA	NA	NA	Rep0	NA	WiW54	GreenbroomCovert	0D	7	5	NA	NA	NA	NA	NA	Rep0.Class5	Class5	1	1	1	Starting	Starting.Rep0.Class5	Starting.Class5	5	Other	Starting communities
WiW55	NA	NA	NA	Rep0	NA	WiW55	GreenbroomCovert	0D	13	4	NA	NA	NA	NA	NA	Rep0.Class4	Class4	1	1	1	Starting	Starting.Rep0.Class4	Starting.Class4	4	Other	Starting communities
WiW56	NA	NA	NA	Rep0	NA	WiW56	GreenbroomCovert	0D	16	1	NA	NA	NA	NA	NA	Rep0.Class1	Class1	1	1	1	Starting	Starting.Rep0.Class1	Starting.Class1	1	Other	Starting communities
WiW57	NA	NA	NA	Rep0	NA	WiW57	WindsorGreatPark	0D	7	4	NA	NA	NA	NA	NA	Rep0.Class4	Class4	2	1	1	Starting	Starting.Rep0.Class4	Starting.Class4	4	Other	Starting communities
WP01	NA	NA	NA	Rep0	NA	WP01	WaterersPark	0D	6	2	NA	NA	NA	NA	NA	Rep0.Class2	Class2	3	1	1	Starting	Starting.Rep0.Class2	Starting.Class2	2	Other	Starting communities
WP02	NA	NA	NA	Rep0	NA	WP02	WaterersPark	0D	12	1	NA	NA	NA	NA	NA	Rep0.Class1	Class1	2	1	1	Starting	Starting.Rep0.Class1	Starting.Class1	1	Other	Starting communities
WP03	NA	NA	NA	Rep0	NA	WP03	WaterersPark	0D	12	1	NA	NA	NA	NA	NA	Rep0.Class1	Class1	2	1	1	Starting	Starting.Rep0.Class1	Starting.Class1	1	Other	Starting communities
WP04	NA	NA	NA	Rep0	NA	WP04	WaterersPark	0D	1	1	NA	NA	NA	NA	NA	Rep0.Class1	Class1	3	1	1	Starting	Starting.Rep0.Class1	Starting.Class1	1	Other	Starting communities
WP05	NA	NA	NA	Rep0	NA	WP05	WaterersPark	0D	7	1	NA	NA	NA	NA	NA	Rep0.Class1	Class1	2	1	1	Starting	Starting.Rep0.Class1	Starting.Class1	1	Other	Starting communities
WP06	NA	NA	NA	Rep0	NA	WP06	WaterersPark	0D	13	4	NA	NA	NA	NA	NA	Rep0.Class4	Class4	2	1	1	Starting	Starting.Rep0.Class4	Starting.Class4	4	Other	Starting communities
WP09	NA	NA	NA	Rep0	NA	WP09	WaterersPark	0D	3	3	NA	NA	NA	NA	NA	Rep0.Class3	Class3	2	1	1	Starting	Starting.Rep0.Class3	Starting.Class3	3	Other	Starting communities
WP10	NA	NA	NA	Rep0	NA	WP10	WaterersPark	0D	11	1	NA	NA	NA	NA	NA	Rep0.Class1	Class1	2	1	1	Starting	Starting.Rep0.Class1	Starting.Class1	1	Other	Starting communities
WP11	NA	NA	NA	Rep0	NA	WP11	WaterersPark	0D	11	1	NA	NA	NA	NA	NA	Rep0.Class1	Class1	2	1	1	Starting	Starting.Rep0.Class1	Starting.Class1	1	Other	Starting communities
WP12	NA	NA	NA	Rep0	NA	WP12	WaterersPark	0D	3	3	NA	NA	NA	NA	NA	Rep0.Class3	Class3	2	1	1	Starting	Starting.Rep0.Class3	Starting.Class3	3	Other	Starting communities
WP13	NA	NA	NA	Rep0	NA	WP13	WaterersPark	0D	4	2	NA	NA	NA	NA	NA	Rep0.Class2	Class2	3	2	2	Starting	Starting.Rep0.Class2	Starting.Class2	2	Other	Starting communities
WP14	NA	NA	NA	Rep0	NA	WP14	WaterersPark	0D	14	5	NA	NA	NA	NA	NA	Rep0.Class5	Class5	3	2	2	Starting	Starting.Rep0.Class5	Starting.Class5	5	Other	Starting communities
WP15	NA	NA	NA	Rep0	NA	WP15	WaterersPark	0D	3	3	NA	NA	NA	NA	NA	Rep0.Class3	Class3	4	2	2	Starting	Starting.Rep0.Class3	Starting.Class3	3	Other	Starting communities
WP16	NA	NA	NA	Rep0	NA	WP16	WaterersPark	0D	3	3	NA	NA	NA	NA	NA	Rep0.Class3	Class3	1	1	1	Starting	Starting.Rep0.Class3	Starting.Class3	3	Other	Starting communities
WYC02	NA	NA	NA	Rep0	NA	WYC02	WythamWoods	0D	12	1	NA	NA	NA	NA	NA	Rep0.Class1	Class1	2	1	NA	Starting	Starting.Rep0.Class1	Starting.Class1	1	Other	Starting communities
WYC03	NA	NA	NA	Rep0	NA	WYC03	WythamWoods	0D	5	4	NA	NA	NA	NA	NA	Rep0.Class4	Class4	2	1	NA	Starting	Starting.Rep0.Class4	Starting.Class4	4	Other	Starting communities
WYC04	NA	NA	NA	Rep0	NA	WYC04	WythamWoods	0D	9	1	NA	NA	NA	NA	NA	Rep0.Class1	Class1	1	1	NA	Starting	Starting.Rep0.Class1	Starting.Class1	1	Other	Starting communities
WYC05	NA	NA	NA	Rep0	NA	WYC05	WythamWoods	0D	12	1	NA	NA	NA	NA	NA	Rep0.Class1	Class1	2	1	NA	Starting	Starting.Rep0.Class1	Starting.Class1	1	Other	Starting communities
WYC06	NA	NA	NA	Rep0	NA	WYC06	WythamWoods	0D	15	4	NA	NA	NA	NA	NA	Rep0.Class4	Class4	2	1	NA	Starting	Starting.Rep0.Class4	Starting.Class4	4	Other	Starting communities
WYC07	NA	NA	NA	Rep0	NA	WYC07	WythamWoods	0D	12	1	NA	NA	NA	NA	NA	Rep0.Class1	Class1	2	1	NA	Starting	Starting.Rep0.Class1	Starting.Class1	1	Other	Starting communities
WYC08	NA	NA	NA	Rep0	NA	WYC08	WythamWoods	0D	3	3	NA	NA	NA	NA	NA	Rep0.Class3	Class3	2	1	NA	Starting	Starting.Rep0.Class3	Starting.Class3	3	Other	Starting communities
WYC10	NA	NA	NA	Rep0	NA	WYC10	WythamWoods	0D	12	1	NA	NA	NA	NA	NA	Rep0.Class1	Class1	2	1	NA	Starting	Starting.Rep0.Class1	Starting.Class1	1	Other	Starting communities
WYC11	NA	NA	NA	Rep0	NA	WYC11	WythamWoods	0D	13	1	NA	NA	NA	NA	NA	Rep0.Class1	Class1	2	1	NA	Starting	Starting.Rep0.Class1	Starting.Class1	1	Other	Starting communities
WYC12	NA	NA	NA	Rep0	NA	WYC12	WythamWoods	0D	5	4	NA	NA	NA	NA	NA	Rep0.Class4	Class4	3	1	NA	Starting	Starting.Rep0.Class4	Starting.Class4	4	Other	Starting communities
WYC13	NA	NA	NA	Rep0	NA	WYC13	WythamWoods	0D	12	1	NA	NA	NA	NA	NA	Rep0.Class1	Class1	2	1	NA	Starting	Starting.Rep0.Class1	Starting.Class1	1	Other	Starting communities
WYC14	NA	NA	NA	Rep0	NA	WYC14	WythamWoods	0D	6	3	NA	NA	NA	NA	NA	Rep0.Class3	Class3	2	1	NA	Starting	Starting.Rep0.Class3	Starting.Class3	3	Other	Starting communities
WYC15	NA	NA	NA	Rep0	NA	WYC15	WythamWoods	0D	3	3	NA	NA	NA	NA	NA	Rep0.Class3	Class3	4	2	2	Starting	Starting.Rep0.Class3	Starting.Class3	3	WythamWoods	Starting communities
WYC16	NA	NA	NA	Rep0	NA	WYC16	WythamWoods	0D	5	4	NA	NA	NA	NA	NA	Rep0.Class4	Class4	2	1	NA	Starting	Starting.Rep0.Class4	Starting.Class4	4	Other	Starting communities
WYC17	NA	NA	NA	Rep0	NA	WYC17	WythamWoods	0D	4	2	NA	NA	NA	NA	NA	Rep0.Class2	Class2	3	1	NA	Starting	Starting.Rep0.Class2	Starting.Class2	2	Other	Starting communities
WYC19	NA	NA	NA	Rep0	NA	WYC19	WythamWoods	0D	13	4	NA	NA	NA	NA	NA	Rep0.Class4	Class4	2	1	NA	Starting	Starting.Rep0.Class4	Starting.Class4	4	Other	Starting communities
WYC20	NA	NA	NA	Rep0	NA	WYC20	WythamWoods	0D	5	4	NA	NA	NA	NA	NA	Rep0.Class4	Class4	2	1	NA	Starting	Starting.Rep0.Class4	Starting.Class4	4	Other	Starting communities
WYC22	NA	NA	NA	Rep0	NA	WYC22	WythamWoods	0D	5	4	NA	NA	NA	NA	NA	Rep0.Class4	Class4	3	1	NA	Starting	Starting.Rep0.Class4	Starting.Class4	4	Other	Starting communities
WYC23	NA	NA	NA	Rep0	NA	WYC23	WythamWoods	0D	4	2	NA	NA	NA	NA	NA	Rep0.Class2	Class2	3	1	NA	Starting	Starting.Rep0.Class2	Starting.Class2	2	Other	Starting communities
WYC24	NA	NA	NA	Rep0	NA	WYC24	WythamWoods	0D	9	4	NA	NA	NA	NA	NA	Rep0.Class4	Class4	1	1	NA	Starting	Starting.Rep0.Class4	Starting.Class4	4	Other	Starting communities
WYC25	NA	NA	NA	Rep0	NA	WYC25	WythamWoods	0D	10	4	NA	NA	NA	NA	NA	Rep0.Class4	Class4	2	1	NA	Starting	Starting.Rep0.Class4	Starting.Class4	4	Other	Starting communities
WYC27	NA	NA	NA	Rep0	NA	WYC27	WythamWoods	0D	12	1	NA	NA	NA	NA	NA	Rep0.Class1	Class1	2	1	NA	Starting	Starting.Rep0.Class1	Starting.Class1	1	Other	Starting communities
WYC28	NA	NA	NA	Rep0	NA	WYC28	WythamWoods	0D	3	3	NA	NA	NA	NA	NA	Rep0.Class3	Class3	3	2	NA	Starting	Starting.Rep0.Class3	Starting.Class3	3	Other	Starting communities
WYC29	NA	NA	NA	Rep0	NA	WYC29	WythamWoods	0D	6	3	NA	NA	NA	NA	NA	Rep0.Class3	Class3	2	1	NA	Starting	Starting.Rep0.Class3	Starting.Class3	3	Other	Starting communities
WYC31	NA	NA	NA	Rep0	NA	WYC31	WythamWoods	0D	15	2	NA	NA	NA	NA	NA	Rep0.Class2	Class2	2	1	NA	Starting	Starting.Rep0.Class2	Starting.Class2	2	Other	Starting communities
WYC32	NA	NA	NA	Rep0	NA	WYC32	WythamWoods	0D	6	3	NA	NA	NA	NA	NA	Rep0.Class3	Class3	4	2	NA	Starting	Starting.Rep0.Class3	Starting.Class3	3	Other	Starting communities
WYC33	NA	NA	NA	Rep0	NA	WYC33	WythamWoods	0D	6	3	NA	NA	NA	NA	NA	Rep0.Class3	Class3	2	1	NA	Starting	Starting.Rep0.Class3	Starting.Class3	3	Other	Starting communities
WYC34	NA	NA	NA	Rep0	NA	WYC34	WythamWoods	0D	15	3	NA	NA	NA	NA	NA	Rep0.Class3	Class3	4	2	NA	Starting	Starting.Rep0.Class3	Starting.Class3	3	Other	Starting communities
WYC35	NA	NA	NA	Rep0	NA	WYC35	WythamWoods	0D	6	3	NA	NA	NA	NA	NA	Rep0.Class3	Class3	4	2	NA	Starting	Starting.Rep0.Class3	Starting.Class3	3	Other	Starting communities
WYC36	NA	NA	NA	Rep0	NA	WYC36	WythamWoods	0D	3	3	NA	NA	NA	NA	NA	Rep0.Class3	Class3	4	2	NA	Starting	Starting.Rep0.Class3	Starting.Class3	3	Other	Starting communities
WYC37	NA	NA	NA	Rep0	NA	WYC37	WythamWoods	0D	3	3	NA	NA	NA	NA	NA	Rep0.Class3	Class3	2	1	NA	Starting	Starting.Rep0.Class3	Starting.Class3	3	Other	Starting communities
[truncated: 157 more rows]
